# Supplementary material for: Genomic surveillance unfolds the SARS-CoV-2 transmission and divergence dynamics in Bangladesh
Source: Front Genet. 2022 Sep 26;13:966939. doi: 10.3389/fgene.2022.966939 (PMC9548531; doi:10.3389/fgene.2022.966939)
Supplement: Supplementary file 1 [file Table2.XLSX]

## Sheet: PANGO_LINEAGES
	PANGO LINEAGES DATA
	OVERALL				CHRONOLOGICAL DISTRIBUTION OF LINEAGES					GEOGRAPHIC DISTRIBUTION OF LINEAGES
	LINEAGE	COUNT	PERCENTAGE			LINEAGE	COUNT	PERCENTAGE			LINEAGE	COUNT	PERCENTAGE
	AY.100	20	0.00426257		2020-03	B.1	1	1		Barishal	AY.102	8	0.0358744
	AY.102	106	0.0225916		2020-04	B.1	32	0.31068		Barishal	AY.112	1	0.0044843
	AY.112	11	0.00234442		2020-04	B.1.1	18	0.174757		Barishal	AY.122	7	0.0313901
	AY.122	218	0.0464621		2020-04	B.1.1.175	8	0.0776699		Barishal	AY.131	10	0.044843
	AY.122.4	17	0.00362319		2020-04	B.1.1.25	45	0.436893		Barishal	AY.14	1	0.0044843
	AY.125	20	0.00426257		2020-05	B.1	23	0.105023		Barishal	AY.20	1	0.0044843
	AY.127	128	0.0272805		2020-05	B.1.1	27	0.123288		Barishal	AY.33	3	0.0134529
	AY.131	288	0.0613811		2020-05	B.1.1.175	4	0.0182648		Barishal	AY.39	1	0.0044843
	AY.14	18	0.00383632		2020-05	B.1.1.25	142	0.648402		Barishal	AY.43	2	0.00896861
	AY.20	21	0.0044757		2020-05	B.1.36.16	10	0.0456621		Barishal	AY.4.4	8	0.0358744
	AY.39	48	0.0102302		2020-05	B.1.36.8	2	0.00913242		Barishal	AY.45	1	0.0044843
	AY.4.4	120	0.0255754		2020-06	B.1	11	0.0415094		Barishal	B.1	6	0.0269058
	AY.43	71	0.0151321		2020-06	B.1.1	28	0.10566		Barishal	B.1.1	9	0.0403587
	AY.45	12	0.00255754		2020-06	B.1.1.175	2	0.00754717		Barishal	B.1.1.175	1	0.0044843
	AY.54	13	0.00277067		2020-06	B.1.1.25	193	0.728302		Barishal	B.1.1.25	68	0.304933
	AY.61	26	0.00554135		2020-06	B.1.36.16	8	0.0301887		Barishal	B.1.351.3	4	0.0179372
	AY.65	14	0.0029838		2020-06	B.1.36.8	10	0.0377358		Barishal	B.1.36.16	2	0.00896861
	AY.84	14	0.0029838		2020-07	B.1	7	0.0282258		Barishal	B.1.525	2	0.00896861
	AY.9.2	11	0.00234442		2020-07	B.1.1	26	0.104839		Barishal	B.1.617.2	68	0.304933
	AY.91	11	0.00234442		2020-07	B.1.1.25	173	0.697581		Barishal	BA.1	1	0.0044843
	B.1	83	0.0176897		2020-07	B.1.36.16	15	0.0604839		Barishal	BA.1.1	2	0.00896861
	B.1.1	111	0.0236573		2020-07	B.1.36.8	7	0.0282258		Barishal	BA.2	17	0.0762332
	B.1.1.175	14	0.0029838		2020-08	B.1	6	0.0869565		Chattogram	AY.100	2	0.00322061
	B.1.1.25	956	0.203751		2020-08	B.1.1	4	0.057971		Chattogram	AY.102	27	0.0434783
	B.1.1.318	34	0.00724638		2020-08	B.1.1.25	53	0.768116		Chattogram	AY.112	1	0.00161031
	B.1.1.7	86	0.0183291		2020-08	B.1.36.16	3	0.0434783		Chattogram	AY.122	31	0.0499195
	B.1.351	47	0.0100171		2020-08	B.1.36.8	3	0.0434783		Chattogram	AY.125	7	0.0112721
	B.1.351.3	336	0.0716113		2020-09	B.1	2	0.08		Chattogram	AY.127	10	0.0161031
	B.1.36.16	43	0.00916454		2020-09	B.1.1	1	0.04		Chattogram	AY.131	20	0.0322061
	B.1.36.8	26	0.00554135		2020-09	B.1.1.25	19	0.76		Chattogram	AY.14	2	0.00322061
	B.1.525	21	0.0044757		2020-09	B.1.36.16	3	0.12		Chattogram	AY.20	6	0.00966184
	B.1.617.2	1079	0.229966		2020-10	B.1	2	0.0444444		Chattogram	AY.33	3	0.00483092
	BA.1	116	0.0247229		2020-10	B.1.1	1	0.0222222		Chattogram	AY.39	12	0.0193237
	BA.1.1	89	0.0189685		2020-10	B.1.1.25	36	0.8		Chattogram	AY.43	10	0.0161031
	BA.2	464	0.0988917		2020-10	B.1.36.16	4	0.0888889		Chattogram	AY.4.4	17	0.0273752
					2020-10	B.1.36.8	2	0.0444444		Chattogram	AY.54	3	0.00483092
	TOTAL	4692	1		2020-11	B.1	5	0.0806452		Chattogram	AY.61	5	0.00805153
					2020-11	B.1.1	3	0.0483871		Chattogram	AY.65	4	0.00644122
					2020-11	B.1.1.25	49	0.790323		Chattogram	AY.84	1	0.00161031
					2020-11	B.1.351	1	0.016129		Chattogram	AY.91	2	0.00322061
					2020-11	B.1.351.3	1	0.016129		Chattogram	B.1	6	0.00966184
					2020-11	B.1.36.16	1	0.016129		Chattogram	B.1.1	12	0.0193237
					2020-11	B.1.36.8	2	0.0322581		Chattogram	B.1.1.175	2	0.00322061
					2020-12	B.1	2	0.0169492		Chattogram	B.1.1.25	138	0.222222
					2020-12	B.1.1	6	0.0508475		Chattogram	B.1.1.318	6	0.00966184
					2020-12	B.1.1.25	98	0.830508		Chattogram	B.1.1.7	18	0.0289855
					2020-12	B.1.1.7	3	0.0254237		Chattogram	B.1.351	5	0.00805153
					2020-12	B.1.36.16	4	0.0338983		Chattogram	B.1.351.3	47	0.0756844
					2020-12	B.1.36.8	1	0.00847458		Chattogram	B.1.36.16	31	0.0499195
					2021-01	B.1	6	0.0550459		Chattogram	B.1.36.8	11	0.0177134
					2021-01	B.1.1	1	0.00917431		Chattogram	B.1.525	2	0.00322061
					2021-01	B.1.1.25	78	0.715596		Chattogram	B.1.617.2	115	0.185185
					2021-01	B.1.1.7	16	0.146789		Chattogram	BA.1	7	0.0112721
					2021-01	B.1.351	1	0.00917431		Chattogram	BA.1.1	14	0.0225443
					2021-01	B.1.351.3	2	0.0183486		Chattogram	BA.2	44	0.0708535
					2021-02	B.1	1	0.0178571		Dhaka	AY.100	13	0.00507813
					2021-02	B.1.1	3	0.0535714		Dhaka	AY.102	30	0.0117188
					2021-02	B.1.1.25	19	0.339286		Dhaka	AY.112	4	0.0015625
					2021-02	B.1.1.318	1	0.0178571		Dhaka	AY.122	109	0.0425781
					2021-02	B.1.1.7	23	0.410714		Dhaka	AY.122.4	16	0.00625
					2021-02	B.1.351	1	0.0178571		Dhaka	AY.125	9	0.00351563
					2021-02	B.1.351.3	8	0.142857		Dhaka	AY.127	67	0.0261719
					2021-03	B.1	4	0.019802		Dhaka	AY.131	175	0.0683594
					2021-03	B.1.1	4	0.019802		Dhaka	AY.14	6	0.00234375
					2021-03	B.1.1.25	13	0.0643564		Dhaka	AY.20	10	0.00390625
					2021-03	B.1.1.318	5	0.0247525		Dhaka	AY.33	5	0.00195312
					2021-03	B.1.1.7	29	0.143564		Dhaka	AY.39	53	0.0207031
					2021-03	B.1.351	16	0.0792079		Dhaka	AY.43	29	0.0113281
					2021-03	B.1.351.3	113	0.559406		Dhaka	AY.4.4	63	0.0246094
					2021-03	B.1.525	8	0.039604		Dhaka	AY.45	5	0.00195312
					2021-04	AY.39	1	0.00469484		Dhaka	AY.54	6	0.00234375
					2021-04	AY.61	2	0.00938967		Dhaka	AY.61	8	0.003125
					2021-04	B.1	2	0.00938967		Dhaka	AY.65	7	0.00273437
					2021-04	B.1.1	1	0.00469484		Dhaka	AY.84	9	0.00351563
					2021-04	B.1.1.318	11	0.0516432		Dhaka	AY.91	6	0.00234375
					2021-04	B.1.1.7	18	0.084507		Dhaka	AY.9.2	2	0.00078125
					2021-04	B.1.351	28	0.131455		Dhaka	B.1	68	0.0265625
					2021-04	B.1.351.3	139	0.652582		Dhaka	B.1.1	73	0.0285156
					2021-04	B.1.525	6	0.028169		Dhaka	B.1.1.175	8	0.003125
					2021-04	B.1.617.2	5	0.0234742		Dhaka	B.1.1.25	491	0.191797
					2021-05	AY.100	1	0.00606061		Dhaka	B.1.1.318	23	0.00898437
					2021-05	AY.112	1	0.00606061		Dhaka	B.1.1.7	48	0.01875
					2021-05	AY.122	1	0.00606061		Dhaka	B.1.351	45	0.0175781
					2021-05	AY.122.4	1	0.00606061		Dhaka	B.1.351.3	240	0.09375
					2021-05	AY.33	1	0.00606061		Dhaka	B.1.36.16	10	0.00390625
					2021-05	AY.39	1	0.00606061		Dhaka	B.1.36.8	9	0.00351563
					2021-05	AY.43	1	0.00606061		Dhaka	B.1.525	12	0.0046875
					2021-05	AY.45	1	0.00606061		Dhaka	B.1.617.2	509	0.198828
					2021-05	AY.54	1	0.00606061		Dhaka	BA.1	95	0.0371094
					2021-05	AY.61	1	0.00606061		Dhaka	BA.1.1	57	0.0222656
					2021-05	B.1	2	0.0121212		Dhaka	BA.2	240	0.09375
					2021-05	B.1.1	1	0.00606061		Khulna	AY.100	4	0.00925926
					2021-05	B.1.1.25	1	0.00606061		Khulna	AY.102	22	0.0509259
					2021-05	B.1.1.318	8	0.0484848		Khulna	AY.122	31	0.0717593
					2021-05	B.1.1.7	5	0.030303		Khulna	AY.127	14	0.0324074
					2021-05	B.1.351	7	0.0424242		Khulna	AY.131	27	0.0625
					2021-05	B.1.351.3	68	0.412121		Khulna	AY.14	3	0.00694444
					2021-05	B.1.525	5	0.030303		Khulna	AY.20	3	0.00694444
					2021-05	B.1.617.2	58	0.351515		Khulna	AY.39	3	0.00694444
					2021-06	AY.100	2	0.00833333		Khulna	AY.43	21	0.0486111
					2021-06	AY.102	3	0.0125		Khulna	AY.4.4	23	0.0532407
					2021-06	AY.112	1	0.00416667		Khulna	AY.45	3	0.00694444
					2021-06	AY.122	18	0.075		Khulna	AY.54	4	0.00925926
					2021-06	AY.125	1	0.00416667		Khulna	AY.61	6	0.0138889
					2021-06	AY.127	2	0.00833333		Khulna	AY.65	1	0.00231481
					2021-06	AY.33	2	0.00833333		Khulna	AY.84	2	0.00462963
					2021-06	AY.39	8	0.0333333		Khulna	AY.91	1	0.00231481
					2021-06	AY.43	2	0.00833333		Khulna	AY.9.2	2	0.00462963
					2021-06	AY.4.4	9	0.0375		Khulna	B.1	10	0.0231481
					2021-06	AY.54	2	0.00833333		Khulna	B.1.1	5	0.0115741
					2021-06	AY.61	4	0.0166667		Khulna	B.1.1.25	57	0.131944
					2021-06	AY.9.2	3	0.0125		Khulna	B.1.1.7	3	0.00694444
					2021-06	B.1.1.318	8	0.0333333		Khulna	B.1.351	3	0.00694444
					2021-06	B.1.1.7	3	0.0125		Khulna	B.1.351.3	10	0.0231481
					2021-06	B.1.351	7	0.0291667		Khulna	B.1.36.16	3	0.00694444
					2021-06	B.1.351.3	13	0.0541667		Khulna	B.1.36.8	2	0.00462963
					2021-06	B.1.525	2	0.00833333		Khulna	B.1.525	1	0.00231481
					2021-06	B.1.617.2	138	0.575		Khulna	B.1.617.2	104	0.240741
					2021-07	AY.100	8	0.0157791		Khulna	BA.1	4	0.00925926
					2021-07	AY.102	12	0.0236686		Khulna	BA.1.1	8	0.0185185
					2021-07	AY.122	58	0.114398		Khulna	BA.2	52	0.12037
					2021-07	AY.122.4	12	0.0236686		Mymensingh	AY.102	2	0.0186916
					2021-07	AY.125	5	0.00986193		Mymensingh	AY.122	6	0.0560748
					2021-07	AY.127	3	0.00591716		Mymensingh	AY.125	2	0.0186916
					2021-07	AY.14	6	0.0118343		Mymensingh	AY.127	3	0.0280374
					2021-07	AY.20	10	0.0197239		Mymensingh	AY.131	6	0.0560748
					2021-07	AY.33	1	0.00197239		Mymensingh	AY.33	1	0.00934579
					2021-07	AY.39	11	0.0216963		Mymensingh	AY.39	1	0.00934579
					2021-07	AY.43	28	0.0552268		Mymensingh	AY.43	2	0.0186916
					2021-07	AY.4.4	14	0.0276134		Mymensingh	AY.4.4	1	0.00934579
					2021-07	AY.45	4	0.00788955		Mymensingh	AY.45	1	0.00934579
					2021-07	AY.54	7	0.0138067		Mymensingh	AY.65	1	0.00934579
					2021-07	AY.61	9	0.0177515		Mymensingh	AY.9.2	3	0.0280374
					2021-07	AY.65	2	0.00394477		Mymensingh	B.1	3	0.0280374
					2021-07	AY.84	1	0.00197239		Mymensingh	B.1.1	3	0.0280374
					2021-07	AY.91	2	0.00394477		Mymensingh	B.1.1.25	33	0.308411
					2021-07	AY.9.2	7	0.0138067		Mymensingh	B.1.1.7	1	0.00934579
					2021-07	B.1.1.318	1	0.00197239		Mymensingh	B.1.351	1	0.00934579
					2021-07	B.1.1.7	1	0.00197239		Mymensingh	B.1.351.3	5	0.046729
					2021-07	B.1.351.3	1	0.00197239		Mymensingh	B.1.617.2	20	0.186916
					2021-07	B.1.617.2	286	0.564103		Mymensingh	BA.1	2	0.0186916
					2021-08	AY.100	2	0.00431034		Mymensingh	BA.1.1	1	0.00934579
					2021-08	AY.102	8	0.0172414		Mymensingh	BA.2	9	0.0841121
					2021-08	AY.112	4	0.00862069		Rajshahi	AY.102	13	0.0347594
					2021-08	AY.122	57	0.122845		Rajshahi	AY.112	3	0.00802139
					2021-08	AY.122.4	3	0.00646552		Rajshahi	AY.122	29	0.0775401
					2021-08	AY.125	6	0.012931		Rajshahi	AY.122.4	2	0.00534759
					2021-08	AY.127	8	0.0172414		Rajshahi	AY.125	1	0.0026738
					2021-08	AY.14	3	0.00646552		Rajshahi	AY.127	19	0.0508021
					2021-08	AY.20	7	0.0150862		Rajshahi	AY.131	27	0.0721925
					2021-08	AY.33	7	0.0150862		Rajshahi	AY.20	2	0.00534759
					2021-08	AY.39	7	0.0150862		Rajshahi	AY.33	1	0.0026738
					2021-08	AY.43	33	0.0711207		Rajshahi	AY.43	3	0.00802139
					2021-08	AY.4.4	31	0.0668103		Rajshahi	AY.4.4	9	0.0240642
					2021-08	AY.45	4	0.00862069		Rajshahi	AY.45	1	0.0026738
					2021-08	AY.54	3	0.00646552		Rajshahi	AY.91	1	0.0026738
					2021-08	AY.61	6	0.012931		Rajshahi	AY.9.2	1	0.0026738
					2021-08	AY.65	3	0.00646552		Rajshahi	B.1	6	0.0160428
					2021-08	AY.84	7	0.0150862		Rajshahi	B.1.1	10	0.026738
					2021-08	AY.91	2	0.00431034		Rajshahi	B.1.1.25	46	0.122995
					2021-08	AY.9.2	1	0.00215517		Rajshahi	B.1.1.318	2	0.00534759
					2021-08	B.1.617.2	244	0.525862		Rajshahi	B.1.1.7	1	0.0026738
					2021-09	AY.100	1	0.00378788		Rajshahi	B.1.351	2	0.00534759
					2021-09	AY.102	33	0.125		Rajshahi	B.1.351.3	14	0.0374332
					2021-09	AY.112	1	0.00378788		Rajshahi	B.1.36.8	3	0.00802139
					2021-09	AY.122	41	0.155303		Rajshahi	B.1.617.2	118	0.315508
					2021-09	AY.122.4	2	0.00757576		Rajshahi	BA.1	2	0.00534759
					2021-09	AY.125	5	0.0189394		Rajshahi	BA.1.1	4	0.0106952
					2021-09	AY.127	20	0.0757576		Rajshahi	BA.2	54	0.144385
					2021-09	AY.131	2	0.00757576		Rangpur	AY.100	2	0.0127389
					2021-09	AY.14	2	0.00757576		Rangpur	AY.102	4	0.0254777
					2021-09	AY.20	3	0.0113636		Rangpur	AY.122	6	0.0382166
					2021-09	AY.33	1	0.00378788		Rangpur	AY.125	1	0.00636943
					2021-09	AY.39	9	0.0340909		Rangpur	AY.127	4	0.0254777
					2021-09	AY.43	3	0.0113636		Rangpur	AY.131	9	0.0573248
					2021-09	AY.4.4	25	0.094697		Rangpur	AY.39	5	0.0318471
					2021-09	AY.45	1	0.00378788		Rangpur	AY.43	6	0.0382166
					2021-09	AY.61	2	0.00757576		Rangpur	AY.4.4	3	0.0191083
					2021-09	AY.65	4	0.0151515		Rangpur	AY.61	7	0.044586
					2021-09	AY.84	5	0.0189394		Rangpur	AY.65	1	0.00636943
					2021-09	AY.91	2	0.00757576		Rangpur	AY.91	1	0.00636943
					2021-09	B.1.617.2	102	0.386364		Rangpur	AY.9.2	1	0.00636943
					2021-10	AY.100	5	0.0213675		Rangpur	B.1	5	0.0318471
					2021-10	AY.102	25	0.106838		Rangpur	B.1.1	3	0.0191083
					2021-10	AY.112	3	0.0128205		Rangpur	B.1.1.175	2	0.0127389
					2021-10	AY.122	23	0.0982906		Rangpur	B.1.1.25	39	0.248408
					2021-10	AY.125	1	0.0042735		Rangpur	B.1.351.3	2	0.0127389
					2021-10	AY.127	26	0.111111		Rangpur	B.1.36.16	1	0.00636943
					2021-10	AY.131	16	0.0683761		Rangpur	B.1.36.8	1	0.00636943
					2021-10	AY.14	1	0.0042735		Rangpur	B.1.617.2	39	0.248408
					2021-10	AY.39	20	0.0854701		Rangpur	BA.1	4	0.0254777
					2021-10	AY.43	4	0.017094		Rangpur	BA.1.1	3	0.0191083
					2021-10	AY.4.4	26	0.111111		Rangpur	BA.2	8	0.0509554
					2021-10	AY.45	2	0.00854701		Sylhet	AY.102	1	0.00458716
					2021-10	AY.65	2	0.00854701		Sylhet	AY.112	2	0.00917431
					2021-10	AY.91	2	0.00854701		Sylhet	AY.122	3	0.0137615
					2021-10	B.1.617.2	78	0.333333		Sylhet	AY.127	14	0.0642202
					2021-11	AY.100	2	0.00784314		Sylhet	AY.131	7	0.0321101
					2021-11	AY.102	18	0.0705882		Sylhet	AY.39	1	0.00458716
					2021-11	AY.112	1	0.00392157		Sylhet	AY.4.4	3	0.0137615
					2021-11	AY.122	15	0.0588235		Sylhet	AY.45	1	0.00458716
					2021-11	AY.127	43	0.168627		Sylhet	AY.84	2	0.00917431
					2021-11	AY.131	76	0.298039		Sylhet	AY.9.2	2	0.00917431
					2021-11	AY.20	1	0.00392157		Sylhet	B.1	9	0.0412844
					2021-11	AY.39	12	0.0470588		Sylhet	B.1.1	9	0.0412844
					2021-11	AY.43	1	0.00392157		Sylhet	B.1.1.175	1	0.00458716
					2021-11	AY.4.4	14	0.054902		Sylhet	B.1.1.25	64	0.293578
					2021-11	AY.61	1	0.00392157		Sylhet	B.1.1.318	3	0.0137615
					2021-11	AY.65	3	0.0117647		Sylhet	B.1.1.7	23	0.105505
					2021-11	AY.91	3	0.0117647		Sylhet	B.1.351	5	0.0229358
					2021-11	B.1.617.2	65	0.254902		Sylhet	B.1.351.3	13	0.059633
					2021-12	AY.102	7	0.0251799		Sylhet	B.1.36.16	1	0.00458716
					2021-12	AY.122	9	0.0323741		Sylhet	B.1.36.8	1	0.00458716
					2021-12	AY.125	2	0.00719424		Sylhet	B.1.525	4	0.0183486
					2021-12	AY.127	28	0.100719		Sylhet	B.1.617.2	27	0.123853
					2021-12	AY.131	152	0.546763		Sylhet	BA.1	1	0.00458716
					2021-12	AY.20	1	0.00359712		Sylhet	BA.1.1	2	0.00917431
					2021-12	AY.33	1	0.00359712		Sylhet	BA.2	19	0.087156
					2021-12	AY.39	6	0.0215827
					2021-12	AY.43	1	0.00359712
					2021-12	AY.4.4	8	0.028777
					2021-12	AY.61	1	0.00359712
					2021-12	AY.84	1	0.00359712
					2021-12	B.1.617.2	26	0.0935252
					2021-12	BA.1	25	0.0899281
					2021-12	BA.1.1	7	0.0251799
					2021-12	BA.2	5	0.0179856
					2022-01	AY.102	1	0.00234742
					2022-01	AY.127	1	0.00234742
					2022-01	AY.131	51	0.119718
					2022-01	AY.39	1	0.00234742
					2022-01	B.1	1	0.00234742
					2022-01	B.1.617.2	3	0.00704225
					2022-01	BA.1	75	0.176056
					2022-01	BA.1.1	64	0.150235
					2022-01	BA.2	194	0.455399
					2022-02	AY.131	1	0.00507614
					2022-02	BA.1	6	0.0304569
					2022-02	BA.1.1	10	0.0507614
					2022-02	BA.2	172	0.873096
					2022-03	BA.1	1	0.0136986
						BA.2	72	0.986301
					2022-04	BA.1	1	0.166667
						BA.2	5	0.833333

## Sheet: geographically_chronologic_dist
		2020-03	2020-04	2020-05	2020-06	2020-07	2020-08	2020-09	2020-10	2020-11	2020-12	2021-01	2021-02	2021-03	2021-04	2021-05	2021-06	2021-07	2021-08	2021-09	2021-10	2021-11	2021-12	2022-01	2022-02	2022-03	2022-04
	Barisal		B.1 - 4 B.1.1 - 1 B.1.1.25 - 3	B.1.1 - 2 B.1.1.175 - 1 B.1.1.25 - 7	B.1 - 1 B.1.1 - 2 B.1.1.25 - 21 B.1.36.16 - 1	B.1 - 1 B.1.1 - 4 B.1.1.25 - 26 B.1.36.16 - 1	B.1.1.25 - 3	B.1.1.25 - 3	B.1.1.25 - 2		B.1.1.25 - 3		B.1.1.25 - 1	B.1.351.3 - 1	B.1.351.3 - 1 B.1.617.2 - 1	AY.33 - 1 B.1.351.3 - 1 B.1.525 - 1	AY.4.4 - 2 B.1.351.3 - 1 B.1.525 - 1 B.1.617.2 - 3	AY.122 - 2 AY.4.4 - 1 B.1.617.2 - 28	AY.102 - 1 AY.112 - 1 AY.122 - 4 AY.20 - 1 AY.33 - 2 AY.39 - 1 AY.43 - 1 AY.4.4 - 2 AY.45 - 1 B.1.617.2 - 31	AY.102 - 2 AY.122 - 1 AY.14 - 1 AY.4.4 - 2 B.1.617.2 - 2	AY.102 - 4 AY.43 - 1 AY.4.4 - 1 B.1.617.2 - 2	AY.102 - 1 AY.131 - 8 B.1.617.2 - 1		AY.131 - 2 BA.1 - 1 BA.1.1 - 1 BA.2 - 10	BA.1.1 - 1 BA.2 - 6	BA.2 – 1
	Chattogram		B.1.1.175 - 1 B.1.1.25 - 1	B.1 - 4 B.1.1 - 3 B.1.1.25 - 13 B.1.36.16 - 8	B.1.1 - 2 B.1.1.175 - 1 B.1.1.25 - 22 B.1.36.16 - 4 B.1.36.8 - 1	B.1.1 - 5 B.1.1.25 - 50 B.1.36.16 - 8 B.1.36.8 - 4	B.1 - 1 B.1.1 - 1 B.1.1.25 - 14 B.1.36.16 - 3 B.1.36.8 - 2	B.1.1.25 - 6 B.1.36.16 - 2	B.1.1.25 - 6 B.1.36.16 - 3 B.1.36.8 - 2	B.1.1.25 - 12 B.1.36.16 - 1 B.1.36.8 - 2	B.1.1 - 1 B.1.1.25 - 12 B.1.36.16 - 2	B.1.1.25 - 1 B.1.1.7 - 1	B.1.351.3 - 2	B.1.1.25 - 1 B.1.1.7 - 4 B.1.351.3 - 3	B.1.1.318 - 3 B.1.1.7 - 9 B.1.351 - 4 B.1.351.3 - 17	AY.39 - 1 B.1 - 1 B.1.1.318 - 1 B.1.1.7 - 2 B.1.351 - 1 B.1.351.3 - 25 B.1.525 - 2 B.1.617.2 - 4	AY.102 - 1 AY.39 - 2 AY.43 - 1 AY.4.4 - 1 AY.54 - 1 B.1.1.318 - 2 B.1.1.7 - 1 B.1.617.2 - 16	AY.100 - 1 AY.102 - 5 AY.122 - 9 AY.125 - 4 AY.14 - 1 AY.20 - 2 AY.39 - 4 AY.43 - 6 AY.4.4 - 5 AY.54 - 1 AY.61 - 1 AY.65 - 1 AY.91 - 1 B.1.1.7 - 1 B.1.617.2 - 33	AY.102 - 3 AY.112 - 1 AY.122 - 5 AY.125 - 2 AY.14 - 1 AY.20 - 2 AY.33 - 3 AY.39 - 2 AY.43 - 3 AY.4.4 - 6 AY.54 - 1 AY.61 - 2 AY.65 - 1 AY.84 - 1 B.1.617.2 - 32	AY.102 - 6 AY.122 - 9 AY.125 - 1 AY.127 - 2 AY.20 - 2 AY.39 - 1 AY.4.4 - 4 AY.61 - 1 AY.65 - 1 AY.91 - 1 B.1.617.2 - 12	AY.100 - 1 AY.102 - 8 AY.122 - 3 AY.127 - 1 AY.131 - 1 B.1.617.2 - 6	AY.102 - 3 AY.122 - 5 AY.127 - 4 AY.131 - 2 AY.4.4 - 1 AY.65 - 1 B.1.617.2 - 11	AY.102 - 1 AY.127 - 3 AY.131 - 13 AY.39 - 1 AY.61 - 1 B.1.617.2 - 1 BA.1 - 3 BA.1.1 - 2	AY.131 - 4 AY.39 - 1 BA.1 - 4 BA.1.1 - 12 BA.2 - 24	BA.2 - 14	BA.2 – 6
	Dhaka	B.1 - 3	B.1 - 21 B.1.1 - 15 B.1.1.175 - 5 B.1.1.25 - 34	B.1 - 14 B.1.1 - 15 B.1.1.175 - 2 B.1.1.25 - 110 B.1.36.16 - 2 B.1.36.8 - 2	B.1 - 3 B.1.1 - 16 B.1.1.175 - 1 B.1.1.25 - 77 B.1.36.16 - 1 B.1.36.8 - 4	B.1 - 5 B.1.1 - 13 B.1.1.25 - 77 B.1.36.16 - 3 B.1.36.8 - 1	B.1 - 3 B.1.1 - 1 B.1.1.25 - 16 B.1.36.8 - 1	B.1 - 2 B.1.1 - 1 B.1.1.25 - 4 B.1.36.16 - 1	B.1 - 2 B.1.1 - 1 B.1.1.25 - 27 B.1.36.16 - 1	B.1 - 5 B.1.1 - 3 B.1.1.25 - 24 B.1.351 - 1 B.1.351.3 - 1	B.1 - 2 B.1.1 - 3 B.1.1.25 - 64 B.1.36.16 - 2 B.1.36.8 - 1	B.1 - 1 B.1.1 - 1 B.1.1.25 - 65 B.1.1.7 - 2 B.1.351.3 - 1	B.1.1 - 1 B.1.1.25 - 20 B.1.1.318 - 1 B.1.1.7 - 15 B.1.351.3 - 6	B.1 - 3 B.1.1 - 2 B.1.1.25 - 12 B.1.1.318 - 5 B.1.1.7 - 20 B.1.351 - 15 B.1.351.3 - 113 B.1.525 - 6	AY.61 - 2 B.1 - 2 B.1.1.318 - 8 B.1.1.7 - 8 B.1.351 - 21 B.1.351.3 - 108 B.1.525 - 4 B.1.617.2 - 1	AY.112 - 1 AY.122 - 1 AY.122.4 - 1 B.1 - 1 B.1.1 - 1 B.1.1.25 - 1 B.1.1.318 - 5 B.1.1.7 - 2 B.1.351 - 5 B.1.351.3 - 26 B.1.525 - 2 B.1.617.2 - 25	AY.100 - 2 AY.102 - 1 AY.122 - 18 AY.125 - 1 AY.127 - 1 AY.33 - 2 AY.39 - 2 AY.43 - 1 AY.4.4 - 4 B.1.1.318 - 3 B.1.1.7 - 1 B.1.351 - 3 B.1.351.3 - 5 B.1.617.2 - 70	AY.100 - 5 AY.102 - 7 AY.122 - 34 AY.122.4 - 11 AY.125 - 1 AY.127 - 1 AY.14 - 3 AY.20 - 6 AY.33 - 1 AY.39 - 5 AY.43 - 12 AY.4.4 - 4 AY.45 - 2 AY.54 - 6 AY.61 - 4 AY.65 - 1 AY.9.2 - 2 B.1.1.318 - 1 B.1.617.2 - 167	AY.112 - 2 AY.122 - 30 AY.122.4 - 3 AY.125 - 2 AY.127 - 6 AY.14 - 2 AY.20 - 3 AY.39 - 3 AY.43 - 11 AY.4.4 - 12 AY.61 - 1 AY.65 - 2 AY.84 - 6 AY.91 - 1 B.1.617.2 - 129	AY.100 - 1 AY.102 - 8 AY.122 - 10 AY.122.4 - 1 AY.125 - 2 AY.127 - 14 AY.131 - 1 AY.33 - 1 AY.39 - 7 AY.43 - 2 AY.4.4 - 12 AY.45 - 1 AY.65 - 2 AY.84 - 2 AY.91 - 1 B.1.617.2 - 51	AY.100 - 4 AY.102 - 6 AY.112 - 1 AY.122 - 10 AY.125 - 1 AY.127 - 13 AY.131 - 15 AY.14 - 1 AY.39 - 20 AY.43 - 2 AY.4.4 - 19 AY.45 - 2 AY.65 - 2 AY.91 - 1 B.1.617.2 - 47	AY.100 - 1 AY.102 - 8 AY.122 - 2 AY.127 - 21 AY.131 - 50 AY.20 - 1 AY.39 - 11 AY.4.4 - 9 AY.61 - 1 AY.91 - 3 B.1.617.2 - 34	AY.122 - 4 AY.125 - 2 AY.127 - 11 AY.131 - 93 AY.33 - 1 AY.39 - 5 AY.43 - 1 AY.4.4 - 3 AY.84 - 1 B.1.617.2 - 10 BA.1 - 20 BA.1.1 - 4 BA.2 - 4	AY.131 - 30 B.1 - 1 B.1.617.2 - 1 BA.1 - 69 BA.1.1 - 47 BA.2 - 122	AY.131 - 1 BA.1 - 5 BA.1.1 - 6 BA.2 - 98	BA.2 – 43	BA.1 - 1 BA.2 – 5
	Khulna	B.1 - 1	B.1.1.25 - 2	B.1 - 1 B.1.1.25 - 6	B.1 - 6 B.1.1.25 - 15 B.1.36.16 - 1 B.1.36.8 - 1	B.1.1 - 1 B.1.1.25 - 21 B.1.36.16 - 2 B.1.36.8 - 1	B.1.1 - 1 B.1.1.25 - 3	B.1.1.25 - 2		B.1.1.25 - 2	B.1.1.25 - 3	B.1.1.25 - 2	B.1.1.25 - 1	B.1 - 1 B.1.1 - 2 B.1.1.7 - 2 B.1.351.3 - 2	AY.39 - 1 B.1.1 - 1 B.1.1.7 - 1 B.1.351 - 2 B.1.351.3 - 8 B.1.525 - 1 B.1.617.2 - 2	AY.100 - 1 AY.54 - 1 AY.61 - 1 B.1.351 - 1 B.1.617.2 - 8	AY.4.4 - 2 AY.54 - 1 B.1.617.2 - 4	AY.100 - 2 AY.122 - 2 AY.14 - 2 AY.20 - 2 AY.39 - 1 AY.43 - 3 AY.4.4 - 1 AY.61 - 1 AY.84 - 1 AY.9.2 - 1 B.1.617.2 - 38	AY.100 - 1 AY.102 - 2 AY.122 - 8 AY.43 - 17 AY.4.4 - 7 AY.45 - 3 AY.54 - 2 AY.61 - 3 AY.91 - 1 AY.9.2 - 1 B.1.617.2 - 32	AY.102 - 8 AY.122 - 8 AY.14 - 1 AY.20 - 1 AY.4.4 - 6 AY.61 - 1 AY.84 - 1 B.1.617.2 - 19	AY.102 - 3 AY.122 - 6 AY.127 - 3 AY.43 - 1 AY.4.4 - 3 B.1.617.2 - 7	AY.102 - 3 AY.122 - 2 AY.127 - 6 AY.131 - 6 AY.39 - 1 AY.4.4 - 1 AY.65 - 1 B.1.617.2 - 2	AY.102 - 6 AY.122 - 5 AY.127 - 5 AY.131 - 18 AY.4.4 - 3 B.1.617.2 - 2 BA.1 - 2 BA.1.1 - 1 BA.2 - 1	AY.131 - 3 BA.1 - 1 BA.1.1 - 7 BA.2 - 19	BA.1 - 1 BA.2 - 20	BA.1 - 1 BA.2 - 12
	Mymensingh		B.1 - 3 B.1.1.25 - 1	B.1.1.25 - 7	B.1.1 - 2 B.1.1.25 - 15		B.1.1.25 - 2	B.1.1.25 - 3		B.1.1.25 - 1	B.1.1 - 1 B.1.1.25 - 4	B.1.1.7 - 1		B.1.351 - 1 B.1.351.3 - 2	B.1.351.3 - 2		B.1.617.2 - 2	AY.122 - 1 AY.43 - 2 AY.45 - 1 AY.9.2 - 3 B.1.351.3 - 1 B.1.617.2 - 7	AY.122 - 2 AY.127 - 1 AY.33 - 1 AY.39 - 1 AY.4.4 - 1 B.1.617.2 - 8	AY.102 - 2 AY.122 - 3 AY.125 - 2 AY.127 - 1 AY.65 - 1 B.1.617.2 - 1		AY.131 - 1 B.1.617.2 - 2	AY.127 - 1 AY.131 - 3	AY.131 - 2 BA.1 - 2 BA.1.1 - 1 BA.2 - 1	BA.2 - 5	BA.2 – 3
	Rajshahi		B.1 - 3 B.1.1 - 1	B.1 - 2 B.1.1 - 3 B.1.1.25 - 1	B.1 - 1 B.1.1 - 5 B.1.1.25 - 27 B.1.36.8 - 2	B.1.1 - 1 B.1.1.25 - 9 B.1.36.8 - 1	B.1.1.25 - 3				B.1.1.25 - 4	B.1.1.25 - 2		B.1.351.3 - 1	B.1.351 - 1 B.1.351.3 - 1	AY.45 - 1 B.1.351.3 - 5 B.1.617.2 - 18	B.1.1.318 - 2 B.1.1.7 - 1 B.1.351 - 1 B.1.351.3 - 7 B.1.617.2 - 20	AY.122 - 6 AY.122.4 - 1 AY.43 - 1 AY.4.4 - 2 AY.9.2 - 1 B.1.617.2 - 21	AY.102 - 2 AY.122 - 6 AY.125 - 1 AY.127 - 1 AY.20 - 1 AY.33 - 1 AY.4.4 - 2 B.1.617.2 - 26	AY.102 - 4 AY.112 - 1 AY.122 - 7 AY.122.4 - 1 AY.127 - 1 AY.43 - 1 AY.4.4 - 1 B.1.617.2 - 13	AY.102 - 4 AY.112 - 1 AY.122 - 4 AY.127 - 5 AY.4.4 - 2 AY.91 - 1 B.1.617.2 - 12	AY.102 - 3 AY.112 - 1 AY.122 - 6 AY.127 - 5 AY.131 - 6 AY.43 - 1 B.1.617.2 - 14	AY.127 - 6 AY.131 - 17 AY.20 - 1 AY.4.4 - 2 B.1.617.2 - 10	AY.127 - 1 AY.131 - 4 B.1.617.2 - 1 BA.1 - 2 BA.1.1 - 3 BA.2 - 25	BA.1.1 - 1 BA.2 - 20	BA.2 – 9
	Rangpur	B.1 - 2	B.1.1 - 1 B.1.1.175 - 1 B.1.1.25 - 1	B.1 - 1 B.1.1 - 1 B.1.1.175 - 1 B.1.1.25 - 6	B.1.1.25 - 20 B.1.36.8 - 1	B.1 - 1 B.1.1.25 - 1 B.1.36.16 - 1	B.1 - 1 B.1.1 - 1 B.1.1.25 - 7				B.1.1.25 - 4			B.1.351.3 - 1	B.1.617.2 - 1	AY.43 - 1 B.1.351.3 - 1 B.1.617.2 - 2	AY.102 - 1 AY.39 - 4 AY.61 - 4 AY.9.2 - 1 B.1.617.2 - 22	AY.122 - 3 AY.43 - 4 AY.61 - 3 AY.91 - 1 B.1.617.2 - 6	AY.100 - 1 AY.122 - 2 AY.125 - 1 AY.43 - 1 B.1.617.2 - 1	AY.102 - 2 AY.122 - 1 AY.39 - 1	B.1.617.2 - 2	AY.100 - 1 AY.127 - 3 AY.131 - 1 AY.4.4 - 3 AY.65 - 1 B.1.617.2 - 1	AY.127 - 1 AY.131 - 5 B.1.617.2 - 3	AY.102 - 1 AY.131 - 3 B.1.617.2 - 1 BA.1 - 4 BA.1.1 - 1 BA.2 - 3	BA.1.1 - 2 BA.2 - 5
	Sylhet		B.1 - 1 B.1.1.175 - 1 B.1.1.25 - 3	B.1 - 1 B.1.1 - 3 B.1.1.25 - 3	B.1.1 - 1 B.1.1.25 - 9 B.1.36.16 - 1 B.1.36.8 - 1	B.1.1 - 2 B.1.1.25 - 9	B.1 - 1 B.1.1.25 - 5	B.1.1.25 - 1	B.1.1.25 - 1	B.1.1.25 - 10	B.1.1 - 1 B.1.1.25 - 8 B.1.1.7 - 3	B.1 - 5 B.1.1.25 - 14 B.1.1.7 - 12 B.1.351 - 1 B.1.351.3 - 1	B.1 - 1 B.1.1 - 2 B.1.1.25 - 1 B.1.1.7 - 4 B.1.351 - 1	B.1.1.7 - 3 B.1.525 - 2	B.1.351.3 - 2 B.1.525 - 1	B.1.1.318 - 2 B.1.1.7 - 1 B.1.351.3 - 10 B.1.617.2 - 1	AY.112 - 1 AY.127 - 1 AY.9.2 - 2 B.1.1.318 - 1 B.1.351 - 3 B.1.525 - 1 B.1.617.2 - 13	AY.122 - 1 AY.127 - 2 AY.39 - 1 AY.4.4 - 1 AY.45 - 1 B.1.617.2 - 4	AY.4.4 - 1 B.1.617.2 - 3	AY.102 - 1 AY.122 - 2 AY.127 - 2 AY.131 - 1 AY.84 - 2 B.1.617.2 - 4	AY.112 - 1 AY.127 - 4 AY.4.4 - 1 B.1.617.2 - 2	AY.127 - 4 AY.131 - 2	AY.127 - 1 AY.131 - 1	AY.131 - 3 BA.1 - 1 BA.1.1 - 2 BA.2 - 6	BA.2 - 12	BA.2 – 1
