# Supplementary material for: Genomic surveillance unfolds the SARS-CoV-2 transmission and divergence dynamics in Bangladesh
Source: Front Genet. 2022 Sep 26;13:966939. doi: 10.3389/fgene.2022.966939 (PMC9548531; doi:10.3389/fgene.2022.966939)
Supplement: Supplementary file 3 [file Table3.XLSX]

## Sheet: UPSTREAM_VARIANTS
NT_pos	NT_ref	NT_alt	EFFECT	Gene
1	A	C	upstream_gene_variant	ORF1ab
2	T	A	upstream_gene_variant	ORF1ab
3	T	A	upstream_gene_variant	ORF1ab
3	T	C	upstream_gene_variant	ORF1ab
3	T	G	upstream_gene_variant	ORF1ab
4	A	G	upstream_gene_variant	ORF1ab
4	A	T	upstream_gene_variant	ORF1ab
5	A	T	upstream_gene_variant	ORF1ab
6	A	AAGTTGGTT	upstream_gene_variant	ORF1ab
6	A	C	upstream_gene_variant	ORF1ab
6	A	G	upstream_gene_variant	ORF1ab
6	A	T	upstream_gene_variant	ORF1ab
7	G	A	upstream_gene_variant	ORF1ab
7	G	GTTTTC	upstream_gene_variant	ORF1ab
8	G	C	upstream_gene_variant	ORF1ab
9	T	C	upstream_gene_variant	ORF1ab
10	T	A	upstream_gene_variant	ORF1ab
10	T	C	upstream_gene_variant	ORF1ab
12	A	G	upstream_gene_variant	ORF1ab
12	A	T	upstream_gene_variant	ORF1ab
13	T	A	upstream_gene_variant	ORF1ab
13	T	C	upstream_gene_variant	ORF1ab
14	A	T	upstream_gene_variant	ORF1ab
15	C	A	upstream_gene_variant	ORF1ab
17	T	C	upstream_gene_variant	ORF1ab
18	T	C	upstream_gene_variant	ORF1ab
18	T	G	upstream_gene_variant	ORF1ab
19	C	G	upstream_gene_variant	ORF1ab
19	C	T	upstream_gene_variant	ORF1ab
20	C	G	upstream_gene_variant	ORF1ab
20	C	T	upstream_gene_variant	ORF1ab
21	C	G	upstream_gene_variant	ORF1ab
21	C	T	upstream_gene_variant	ORF1ab
22	A	G	upstream_gene_variant	ORF1ab
22	A	T	upstream_gene_variant	ORF1ab
23	G	A	upstream_gene_variant	ORF1ab
23	G	T	upstream_gene_variant	ORF1ab
24	G	AACTTCT	upstream_gene_variant	ORF1ab
25	TAACAAA	C	upstream_gene_variant	ORF1ab
25	T	A	upstream_gene_variant	ORF1ab
25	T	C	upstream_gene_variant	ORF1ab
25	T	G	upstream_gene_variant	ORF1ab
26	A	T	upstream_gene_variant	ORF1ab
27	A	G	upstream_gene_variant	ORF1ab
27	A	T	upstream_gene_variant	ORF1ab
28	C	T	upstream_gene_variant	ORF1ab
30	A	AC	upstream_gene_variant	ORF1ab
30	A	G	upstream_gene_variant	ORF1ab
31	A	C	upstream_gene_variant	ORF1ab
33	C	G	upstream_gene_variant	ORF1ab
33	C	T	upstream_gene_variant	ORF1ab
34	AACCAAC	A	upstream_gene_variant	ORF1ab
34	A	T	upstream_gene_variant	ORF1ab
37	C	T	upstream_gene_variant	ORF1ab
39	A	C	upstream_gene_variant	ORF1ab
40	C	A	upstream_gene_variant	ORF1ab
42	T	C	upstream_gene_variant	ORF1ab
43	T	C	upstream_gene_variant	ORF1ab
44	C	T	upstream_gene_variant	ORF1ab
59	C	A	upstream_gene_variant	ORF1ab
61	G	T	upstream_gene_variant	ORF1ab
64	C	A	upstream_gene_variant	ORF1ab
66	C	T	upstream_gene_variant	ORF1ab
78	T	C	upstream_gene_variant	ORF1ab
82	A	C	upstream_gene_variant	ORF1ab
92	C	T	upstream_gene_variant	ORF1ab
94	G	T	upstream_gene_variant	ORF1ab
95	T	G	upstream_gene_variant	ORF1ab
96	C	T	upstream_gene_variant	ORF1ab
98	C	T	upstream_gene_variant	ORF1ab
100	C	T	upstream_gene_variant	ORF1ab
105	G	T	upstream_gene_variant	ORF1ab
106	C	T	upstream_gene_variant	ORF1ab
110	C	T	upstream_gene_variant	ORF1ab
116	G	A	upstream_gene_variant	ORF1ab
121	C	T	upstream_gene_variant	ORF1ab
124	G	A	upstream_gene_variant	ORF1ab
125	C	T	upstream_gene_variant	ORF1ab
127	G	T	upstream_gene_variant	ORF1ab
131	A	T	upstream_gene_variant	ORF1ab
140	C	T	upstream_gene_variant	ORF1ab
143	A	T	upstream_gene_variant	ORF1ab
146	A	G	upstream_gene_variant	ORF1ab
148	T	A	upstream_gene_variant	ORF1ab
153	T	C	upstream_gene_variant	ORF1ab
160	G	T	upstream_gene_variant	ORF1ab
167	G	T	upstream_gene_variant	ORF1ab
169	A	G	upstream_gene_variant	ORF1ab
173	C	T	upstream_gene_variant	ORF1ab
174	G	A	upstream_gene_variant	ORF1ab
174	G	C	upstream_gene_variant	ORF1ab
174	G	T	upstream_gene_variant	ORF1ab
176	C	T	upstream_gene_variant	ORF1ab
178	A	G	upstream_gene_variant	ORF1ab
179	T	C	upstream_gene_variant	ORF1ab
182	T	C	upstream_gene_variant	ORF1ab
186	C	T	upstream_gene_variant	ORF1ab
188	G	T	upstream_gene_variant	ORF1ab
189	G	A	upstream_gene_variant	ORF1ab
194	T	C	upstream_gene_variant	ORF1ab
198	G	A	upstream_gene_variant	ORF1ab
198	G	T	upstream_gene_variant	ORF1ab
199	G	A	upstream_gene_variant	ORF1ab
199	G	T	upstream_gene_variant	ORF1ab
202	T	A	upstream_gene_variant	ORF1ab
202	T	TG	upstream_gene_variant	ORF1ab
203	C	T	upstream_gene_variant	ORF1ab
204	G	A	upstream_gene_variant	ORF1ab
204	G	C	upstream_gene_variant	ORF1ab
204	G	T	upstream_gene_variant	ORF1ab
205	T	C	upstream_gene_variant	ORF1ab
206	C	T	upstream_gene_variant	ORF1ab
207	C	T	upstream_gene_variant	ORF1ab
209	T	C	upstream_gene_variant	ORF1ab
209	T	G	upstream_gene_variant	ORF1ab
210	G	C	upstream_gene_variant	ORF1ab
210	G	T	upstream_gene_variant	ORF1ab
213	G	T	upstream_gene_variant	ORF1ab
214	C	T	upstream_gene_variant	ORF1ab
216	G	A	upstream_gene_variant	ORF1ab
216	G	T	upstream_gene_variant	ORF1ab
217	C	T	upstream_gene_variant	ORF1ab
218	C	T	upstream_gene_variant	ORF1ab
219	G	T	upstream_gene_variant	ORF1ab
222	C	A	upstream_gene_variant	ORF1ab
222	C	T	upstream_gene_variant	ORF1ab
224	T	C	upstream_gene_variant	ORF1ab
233	C	T	upstream_gene_variant	ORF1ab
234	T	C	upstream_gene_variant	ORF1ab
237	G	GT	upstream_gene_variant	ORF1ab
239	T	C	upstream_gene_variant	ORF1ab
240	T	C	upstream_gene_variant	ORF1ab
241	C	T	upstream_gene_variant	ORF1ab
242	G	A	upstream_gene_variant	ORF1ab
249	T	C	upstream_gene_variant	ORF1ab
254	C	T	upstream_gene_variant	ORF1ab
256	G	A	upstream_gene_variant	ORF1ab
256	G	T	upstream_gene_variant	ORF1ab
257	A	T	upstream_gene_variant	ORF1ab
259	A	G	upstream_gene_variant	ORF1ab
263	A	T	upstream_gene_variant	ORF1ab
264	A	T	upstream_gene_variant	ORF1ab
21556	A	C	upstream_gene_variant	S
25387	G	T	upstream_gene_variant	ORF3a
26230	G	T	upstream_gene_variant	E
26231	A	T	upstream_gene_variant	E
26493	GT	G	upstream_gene_variant	M
26505	G	A	upstream_gene_variant	M
26521	C	T	upstream_gene_variant	M
27390	G	C	upstream_gene_variant	ORF7a
28270	TA	T	upstream_gene_variant	N
29535	C	T	upstream_gene_variant	ORF10
29541	C	A	upstream_gene_variant	ORF10
29556	A	T	upstream_gene_variant	ORF10
29557	G	T	upstream_gene_variant	ORF10
26227	G	A	upstream_gene_variant	E
26228	C	T	upstream_gene_variant	E
26492	A	G	upstream_gene_variant	M
26501	G	T	upstream_gene_variant	M
26514	A	G	upstream_gene_variant	M
26514	A	T	upstream_gene_variant	M
26515	T	C	upstream_gene_variant	M
26522	C	T	upstream_gene_variant	M
27201	G	T	upstream_gene_variant	ORF6
27388	A	T	upstream_gene_variant	ORF7a
27389	C	T	upstream_gene_variant	ORF7a
27392	A	G	upstream_gene_variant	ORF7a
27393	C	T	upstream_gene_variant	ORF7a
27889	C	T	upstream_gene_variant	ORF8
27890	G	T	upstream_gene_variant	ORF8
27893	C	T	upstream_gene_variant	ORF8
28262	G	GAACA	upstream_gene_variant	N
28271	A	G	upstream_gene_variant	N
28271	A	T	upstream_gene_variant	N
29534	A	G	upstream_gene_variant	ORF10
29539	T	C	upstream_gene_variant	ORF10
29541	C	T	upstream_gene_variant	ORF10
29543	G	C	upstream_gene_variant	ORF10
29543	G	T	upstream_gene_variant	ORF10
29545	C	T	upstream_gene_variant	ORF10
29546	C	T	upstream_gene_variant	ORF10
26227	G	T	upstream_gene_variant	E
26485	TTA	T	upstream_gene_variant	M
26491	T	C	upstream_gene_variant	M
26492	A	T	upstream_gene_variant	M
26497	T	C	upstream_gene_variant	M
27390	G	T	upstream_gene_variant	ORF7a
29537	C	A	upstream_gene_variant	ORF10
29554	G	T	upstream_gene_variant	ORF10
29557	G	A	upstream_gene_variant	ORF10
27201	G	A	upstream_gene_variant	ORF6
26488	T	C	upstream_gene_variant	M
27199	C	T	upstream_gene_variant	ORF6
29536	T	G	upstream_gene_variant	ORF10
29545	C	A	upstream_gene_variant	ORF10
29546	C	A	upstream_gene_variant	ORF10
29555	C	T	upstream_gene_variant	ORF10
26482	ATAT	A	upstream_gene_variant	M
29553	G	T	upstream_gene_variant	ORF10

## Sheet: ORF1ab
NT-pos	NT_ref	NT_alt	EFFECT	AA_ref	AA_pos	AA_alt	First Appearance Date	First Appearance Location	First Appearance Linage	Last Appearance Date	Last Appearance Location	Last Appearance Linage	Frequency
274	C	T	synonymous_variant	Ser	3	Ser	2021-05-18	Chattogram	B.1.617.2	2021-08-12	Rajshahi	AY.23.1	2
280	C	T	synonymous_variant	Val	5	Val	2020-05-08	Chattogram	A	2020-05-08	Chattogram	A	1
283	T	C	synonymous_variant	Pro	6	Pro	2021-09-06	Rajshahi	B.1.617.2	2021-09-06	Rajshahi	B.1.617.2	1
286	T	C	synonymous_variant	Gly	7	Gly	2021-07-12	Sylhet	AY.39	2021-07-12	Sylhet	AY.39	1
292	C	T	synonymous_variant	Asn	9	Asn	2020-07-18	Sylhet	B.1.1.25	2021-10-04	Rajshahi	B.1.617.2	4
293	G	A	missense_variant	Glu	10	Lys	2021-09-12	Mymensingh	AY.122	2021-09-12	Mymensingh	AY.122	1
300	C	T	missense_variant	Thr	12	Ile	2021-08-14	Dhaka	B.1.617.2	2021-12-08	Chattogram	AY.39	3
308	C	A	missense_variant	Gln	15	Lys	2021-07-03	Dhaka	B.1.617.2	2021-07-29	Dhaka	B.1.617.2	4
309	A	T	missense_variant	Gln	15	Leu	2021-01-23	Dhaka	B.1.1.25	2021-01-23	Dhaka	B.1.1.25	1
313	C	T	synonymous_variant	Leu	16	Leu	2021-08-08	Rajshahi	B.1.617.2	2022-02-02	Khulna	BA.2	2
319	G	A	synonymous_variant	Leu	18	Leu	2022-01-23	Dhaka	BA.2	2022-01-23	Dhaka	BA.2	1
335	C	T	missense_variant	Arg	24	Cys	2020-08-23	Chattogram	B.1.1.25	2022-01-19	Dhaka	BA.1	63
337	C	T	synonymous_variant	Arg	24	Arg	2021-06-27	Dhaka	AY.122	2021-09-28	Mymensingh	AY.125	9
343	G	A	synonymous_variant	Val	26	Val	2022-01-02	Rangpur	AY.102	2022-01-02	Rangpur	AY.102	1
343	G	T	synonymous_variant	Val	26	Val	2021-12-19	Chattogram	AY.131	2021-12-27	Chattogram	AY.131	3
344	C	T	missense_variant	Leu	27	Phe	2021-12-04	Rangpur	B.1.617.2	2022-01-25	Khulna	BA.2	6
346	C	T	synonymous_variant	Leu	27	Leu	2021-03-11	Dhaka	B.1.1.25	2021-08-25	Sylhet	B.1.617.2	2
355	C	T	synonymous_variant	Gly	30	Gly	2020-12-04	Chattogram	D.5	2022-02-17	Khulna	BA.2	3
362	G	A	missense_variant	Asp	33	Asn	2021-08-18	Barishal	AY.39	2021-08-18	Barishal	AY.39	1
362	G	T	missense_variant	Asp	33	Tyr	2021-10-17	Barishal	B.1.617.2	2021-10-19	Barishal	AY.102	3
365	T	G	missense_variant	Ser	34	Ala	2021-09-21	Khulna	B.1.617.2	2021-09-21	Khulna	B.1.617.2	1
370	G	A	synonymous_variant	Val	35	Val	2021-07-29	Barishal	B.1.617.2	2021-07-29	Barishal	B.1.617.2	1
370	G	T	synonymous_variant	Val	35	Val	2020-08-13	Dhaka	B.1.36.8	2021-12-23	Khulna	AY.127	3
374	G	A	missense_variant	Glu	37	Lys	2021-08-02	Dhaka	B.1.617.2	2021-12-27	Chattogram	AY.131	4
376	G	A	synonymous_variant	Glu	37	Glu	2021-08-18	Khulna	B.1.617.2	2021-08-18	Khulna	B.1.617.2	1
376	G	T	missense_variant	Glu	37	Asp	2020-05-13	Dhaka	B.1	2021-11-19	Chattogram	B.1.617.2	11
377	G	T	missense_variant	Val	38	Phe	2021-08-10	Dhaka	B.1.617.2	2021-08-10	Dhaka	B.1.617.2	1
379	C	T	synonymous_variant	Val	38	Val	2021-08-08	Dhaka	B.1.617.2	2022-02-20	Dhaka	BA.2	3
384	C	T	missense_variant	Ser	40	Leu	2021-09-30	Barishal	AY.4.4	2021-09-30	Barishal	AY.4.4	1
386	G	A	missense_variant	Glu	41	Lys	2021-09-09	Dhaka	B.1.617.2	2021-09-12	Dhaka	B.1.617.2	2
387	A	G	missense_variant	Glu	41	Gly	2021-08-10	Dhaka	B.1.617.2	2021-08-10	Dhaka	B.1.617.2	1
392	C	T	missense_variant	Arg	43	Cys	2021-07-06	Dhaka	B.1.617.2	2021-11-13	Dhaka	B.1.617.2	2
399	A	G	missense_variant	His	45	Arg	2021-04-20	Dhaka	B.1.351.3	2021-04-20	Dhaka	B.1.351.3	1
400	T	C	synonymous_variant	His	45	His	2021-05-30	Chattogram	B.1.351.3	2021-07-21	Mymensingh	B.1.617.2	2
401	C	T	missense_variant	Leu	46	Phe	2021-06-16	Dhaka	B.1.617.2	2021-06-16	Dhaka	B.1.617.2	1
403	T	A	synonymous_variant	Leu	46	Leu	2021-08-02	Barishal	B.1.617.2	2021-08-02	Barishal	B.1.617.2	1
409	T	C	synonymous_variant	Asp	48	Asp	2021-06-28	Rangpur	B.1.617.2	2021-06-28	Rangpur	B.1.617.2	1
410	G	T	missense_variant	Gly	49	Cys	2021-07-07	Dhaka	B.1.617.2	2021-08-09	Chattogram	AY.122	2
412	C	T	synonymous_variant	Gly	49	Gly	2021-03-11	Dhaka	B.1.1.25	2021-08-10	Dhaka	AY.122	2
418	T	C	synonymous_variant	Cys	51	Cys	2021-07-02	Chattogram	AY.122	2021-07-02	Chattogram	AY.122	1
419	G	A	missense_variant	Gly	52	Ser	2021-08-18	Mymensingh	AY.4.4	2021-08-18	Mymensingh	AY.4.4	1
419	G	T	missense_variant	Gly	52	Cys	2021-09-02	Mymensingh	AY.122	2021-09-20	Dhaka	AY.127	3
421	C	T	synonymous_variant	Gly	52	Gly	2020-06-30	Sylhet	B.1.1.25	2020-07-06	Barishal	B.1.1.25	3
424	A	C	missense_variant	Leu	53	Phe	2021-12-12	Dhaka	AY.131	2021-12-12	Dhaka	AY.131	1
427	A	G	synonymous_variant	Val	54	Val	2021-09-12	Chattogram	AY.102	2021-09-12	Chattogram	AY.102	1
429	A	C	missense_variant	Glu	55	Ala	2021-01-19	Dhaka	B.1.1.25	2021-01-19	Dhaka	B.1.1.25	1
430	A	C	missense_variant	Glu	55	Asp	2020-06-27	Dhaka	B.1.1.25	2020-06-27	Dhaka	B.1.1.25	1
430	A	G	synonymous_variant	Glu	55	Glu	2021-09-01	Khulna	AY.102	2021-09-01	Khulna	AY.102	1
432	T	C	missense_variant	Val	56	Ala	2020-05-14	Dhaka	B.1	2020-05-14	Sylhet	B.1	3
433	TG	T	frameshift_variant	Glu	57	fs	2020-12-25	Mymensingh	B.1.1.25	2021-01-05	Rajshahi	B.1.1.25	4
434	G	A	missense_variant	Glu	57	Lys	2020-06-28	Dhaka	B.1.1.25	2021-05-18	Dhaka	B.1.1.25	134
435	A	G	missense_variant	Glu	57	Gly	2021-08-06	Khulna	AY.4.4	2021-08-06	Khulna	AY.4.4	1
443	G	T	missense_variant	Val	60	Phe	2021-08-10	Dhaka	B.1.617.2	2021-08-10	Dhaka	B.1.617.2	1
448	G	A	synonymous_variant	Leu	61	Leu	2021-08-04	Dhaka	AY.122	2021-08-04	Dhaka	AY.122	1
450	C	A	missense_variant	Pro	62	His	2021-08-09	Rajshahi	B.1.617.2	2021-08-09	Rajshahi	B.1.617.2	1
451	T	G	synonymous_variant	Pro	62	Pro	2021-10-25	Dhaka	AY.131	2021-10-25	Dhaka	AY.131	1
457	T	C	synonymous_variant	Leu	64	Leu	2021-08-03	Dhaka	B.1.617.2	2021-08-03	Dhaka	B.1.617.2	2
460	A	G	synonymous_variant	Glu	65	Glu	2020-08-19	Dhaka	B.1.1.25	2020-08-19	Dhaka	B.1.1.25	1
466	C	T	synonymous_variant	Pro	67	Pro	2020-06-18	Rajshahi	B.1.1.25	2020-07-06	Barishal	B.1.1.25	3
469	T	C	synonymous_variant	Tyr	68	Tyr	2021-08-23	Mymensingh	B.1.617.2	2021-08-23	Mymensingh	B.1.617.2	1
478	C	T	synonymous_variant	Ile	71	Ile	2020-07-19	Chattogram	B.1.1.25	2021-12-05	Dhaka	AY.131	2
481	A	G	synonymous_variant	Lys	72	Lys	2021-08-03	Dhaka	B.1.617.2	2021-08-03	Dhaka	B.1.617.2	1
482	C	T	missense_variant	Arg	73	Cys	2020-07-05	Dhaka	B.1.1.25	2020-07-05	Dhaka	B.1.1.25	1
484	T	C	synonymous_variant	Arg	73	Arg	2021-10-19	Dhaka	AY.102	2021-10-19	Dhaka	AY.102	1
487	G	A	synonymous_variant	Ser	74	Ser	2020-07-16	Dhaka	B.1.1.25	2022-01-03	Dhaka	AY.131	5
487	G	T	synonymous_variant	Ser	74	Ser	2020-07-24	Chattogram	B.1.1.25	2021-08-16	Barishal	B.1.617.2	7
488	G	A	missense_variant	Asp	75	Asn	2021-12-19	Chattogram	AY.131	2021-12-22	Chattogram	AY.131	2
498	C	T	missense_variant	Thr	78	Ile	2021-06-24	Dhaka	B.1.617.2	2021-06-24	Dhaka	B.1.617.2	1
499	T	C	synonymous_variant	Thr	78	Thr	2021-10-13	Rajshahi	B.1.617.2	2021-10-13	Rajshahi	B.1.617.2	1
507	ATGGTCATGTTATGGT	A	disruptive_inframe_deletion	Gly	82	_Val86	2021-06-16	Rajshahi	B.1.617.2	2022-02-17	Rajshahi	BA.2	5
509	GGTCATGTTA	G	disruptive_inframe_deletion	Gly	82	_Met85	2021-06-20	Dhaka	B.1.617.2	2022-02-20	Dhaka	BA.2	5
511	T	C	synonymous_variant	Gly	82	Gly	2021-09-03	Dhaka	B.1.617.2	2021-09-03	Dhaka	B.1.617.2	1
512	CATGTT	C	frameshift_variant	Val	84	fs	2021-07-21	Chattogram	B.1.617.2	2021-07-21	Chattogram	B.1.617.2	1
514	TGTTATG	T	conservative_inframe_deletion	Met	85	_Val86	2021-04-06	Dhaka	B.1.351.3	2022-02-07	Dhaka	BA.2	6
515	G	A	missense_variant	Val	84	Ile	2021-08-01	Rajshahi	B.1.617.2	2021-08-01	Rajshahi	B.1.617.2	1
515	G	T	missense_variant	Val	84	Phe	2021-07-28	Khulna	B.1.617.2	2021-07-28	Khulna	B.1.617.2	1
515	GTTA	G	disruptive_inframe_deletion	Met	85	del	2021-08-10	Dhaka	B.1.617.2	2021-08-23	Khulna	B.1.617.2	2
517	TATG	T	conservative_inframe_deletion	Met	85	del	2020-05-30	Barishal	B.1.1	2020-05-30	Barishal	B.1.1	1
518	A	G	missense_variant	Met	85	Val	2021-11-28	Chattogram	AY.122	2021-11-28	Chattogram	AY.122	1
520	G	T	missense_variant	Met	85	Ile	2021-08-04	Mymensingh	B.1.617.2	2021-08-04	Mymensingh	B.1.617.2	1
521	G	A	missense_variant	Val	86	Ile	2022-02-27	Mymensingh	BA.2	2022-02-27	Mymensingh	BA.2	1
521	G	T	missense_variant	Val	86	Phe	2021-01-07	Dhaka	B.1.1.25	2021-01-07	Dhaka	B.1.1.25	1
523	T	C	synonymous_variant	Val	86	Val	2020-07-12	Dhaka	B.1	2020-07-12	Dhaka	B.1	1
526	G	A	synonymous_variant	Glu	87	Glu	2021-12-28	Dhaka	AY.131	2021-12-28	Dhaka	AY.131	1
526	G	T	missense_variant	Glu	87	Asp	2021-10-13	Dhaka	AY.65	2021-10-13	Dhaka	AY.65	1
527	C	T	synonymous_variant	Leu	88	Leu	2020-05-31	Sylhet	B.1.1	2020-07-17	Sylhet	B.1.1.25	3
529	G	T	synonymous_variant	Leu	88	Leu	2020-11-16	Chattogram	B.1.36.16	2021-09-28	Chattogram	AY.122	6
532	A	G	synonymous_variant	Val	89	Val	2021-08-18	Khulna	B.1.617.2	2021-08-18	Khulna	B.1.617.2	1
539	C	T	missense_variant	Leu	92	Phe	2020-09-10	Chattogram	B.1.1.25	2021-05-30	Chattogram	B.1.351.3	3
542	G	A	missense_variant	Glu	93	Lys	2021-07-17	Dhaka	B.1.617.2	2021-07-17	Dhaka	B.1.617.2	1
545	G	T	missense_variant	Gly	94	Cys	2021-07-07	Chattogram	AY.125	2021-11-30	Khulna	AY.102	3
549	T	C	missense_variant	Ile	95	Thr	2021-11-21	Barishal	AY.131	2021-11-21	Barishal	AY.131	1
556	C	T	synonymous_variant	Tyr	97	Tyr	2020-12-02	Chattogram	B.1.1.25	2021-09-30	Rajshahi	AY.102	5
561	G	T	missense_variant	Arg	99	Leu	2021-05-18	Dhaka	B.1.351	2021-05-18	Dhaka	B.1.351	1
562	T	C	synonymous_variant	Arg	99	Arg	2021-11-02	Rajshahi	B.1.617.2	2021-11-02	Rajshahi	B.1.617.2	2
578	G	T	missense_variant	Gly	105	Cys	2021-05-18	Dhaka	B.1.351	2021-05-18	Dhaka	B.1.351	1
579	G	T	missense_variant	Gly	105	Val	2021-07-16	Dhaka	B.1.617.2	2021-07-16	Dhaka	B.1.617.2	1
581	G	A	missense_variant	Val	106	Ile	2021-07-12	Rangpur	B.1.617.2	2021-07-12	Rangpur	B.1.617.2	1
583	C	T	synonymous_variant	Val	106	Val	2020-07-06	Barishal	B.1.1.25	2021-11-05	Dhaka	AY.39	8
589	C	T	synonymous_variant	Val	108	Val	2021-07-27	Chattogram	AY.4.4	2021-07-27	Chattogram	AY.4.4	1
590	C	T	missense_variant	Pro	109	Ser	2021-07-10	Dhaka	AY.100	2021-07-10	Dhaka	AY.100	1
592	T	C	synonymous_variant	Pro	109	Pro	2021-10-18	Sylhet	AY.127	2021-11-28	Sylhet	AY.127	8
592	T	G	synonymous_variant	Pro	109	Pro	2022-03-02	Dhaka	BA.2	2022-03-02	Dhaka	BA.2	1
593	C	T	missense_variant	His	110	Tyr	2020-08-23	Chattogram	B.1.1.25	2022-02-22	Dhaka	BA.2	51
594	A	G	missense_variant	His	110	Arg	2020-06-18	Rajshahi	B.1.1.25	2020-06-18	Rajshahi	B.1.1.25	2
595	T	C	synonymous_variant	His	110	His	2021-09-01	Dhaka	AY.4.4	2021-09-01	Dhaka	AY.4.4	1
599	G	A	missense_variant	Gly	112	Ser	2021-04-15	Chattogram	B.1.351.3	2021-04-15	Chattogram	B.1.351.3	1
601	C	T	synonymous_variant	Gly	112	Gly	2020-05-13	Chattogram	A	2021-11-30	Rajshahi	B.1.617.2	5
606	T	C	missense_variant	Ile	114	Thr	2021-06-16	Rajshahi	B.1.617.2	2021-12-04	Rangpur	B.1.617.2	9
611	G	T	missense_variant	Val	116	Leu	2021-09-21	Chattogram	B.1.617.2	2021-09-21	Chattogram	B.1.617.2	1
614	G	T	missense_variant	Ala	117	Ser	2020-05-30	Barishal	B.1.1.25	2020-05-30	Barishal	B.1.1.25	1
619	C	T	synonymous_variant	Tyr	118	Tyr	2021-06-20	Sylhet	AY.127	2021-10-09	Khulna	AY.127	9
624	A	G	missense_variant	Lys	120	Arg	2021-04-06	Dhaka	B.1.351.3	2021-04-06	Dhaka	B.1.351.3	1
625	G	T	missense_variant	Lys	120	Asn	2020-07-06	Barishal	B.1.1.25	2021-11-02	Rajshahi	B.1.617.2	6
626	G	A	missense_variant	Val	121	Ile	2020-08-26	Chattogram	B.1.1.25	2020-08-26	Chattogram	B.1.1.25	1
627	T	A	missense_variant	Val	121	Asp	2020-05-11	Chattogram	B.1.1.25	2020-05-11	Chattogram	B.1.1.25	1
629	C	A	missense_variant	Leu	122	Ile	2020-05-11	Chattogram	B.1.1.25	2020-05-11	Chattogram	B.1.1.25	1
631	T	C	synonymous_variant	Leu	122	Leu	2021-07-26	Dhaka	AY.122	2021-08-05	Dhaka	AY.122	3
643	C	T	synonymous_variant	Asn	126	Asn	2020-09-14	Barishal	B.1.1.25	2020-09-14	Barishal	B.1.1.25	1
664	C	T	synonymous_variant	Gly	133	Gly	2020-10-18	Dhaka	B.1.1.25	2021-08-30	Khulna	B.1.617.2	3
670	T	G	missense_variant	Ser	135	Arg	2021-12-27	Dhaka	BA.2	2022-03-06	Dhaka	BA.2	396
673	C	T	synonymous_variant	Tyr	136	Tyr	2021-05-13	Rajshahi	B.1.617.2	2021-12-22	Dhaka	AY.33	27
676	C	A	synonymous_variant	Gly	137	Gly	2021-07-31	Khulna	B.1.617.2	2021-07-31	Khulna	B.1.617.2	1
676	C	T	synonymous_variant	Gly	137	Gly	2020-05-31	Mymensingh	B.1.1.25	2021-06-15	Sylhet	B.1.525	2
678	C	T	missense_variant	Ala	138	Val	2020-05-08	Barishal	B.1.1.25	2020-12-03	Dhaka	B.1.1.25	2
679	C	T	synonymous_variant	Ala	138	Ala	2020-10-28	Dhaka	B.1.36.16	2020-10-28	Dhaka	B.1.36.16	1
680	G	A	missense_variant	Asp	139	Asn	2021-12-04	Rangpur	B.1.617.2	2021-12-04	Rangpur	B.1.617.2	1
681	A	G	missense_variant	Asp	139	Gly	2021-09-01	Dhaka	AY.100	2021-09-01	Dhaka	AY.100	1
682	T	C	synonymous_variant	Asp	139	Asp	2021-08-22	Dhaka	AY.84	2021-08-22	Dhaka	AY.84	1
683	C	T	synonymous_variant	Leu	140	Leu	2020-06-16	Chattogram	B.1.36.8	2021-12-17	Dhaka	AY.131	30
685	AAAGTCATTT	A	conservative_inframe_deletion	Lys	141	_Phe143	2020-09-08	Sylhet	B.1.1.25	2022-01-06	Dhaka	BA.2	11
688	G	A	synonymous_variant	Lys	141	Lys	2021-12-29	Dhaka	AY.131	2021-12-30	Dhaka	AY.131	2
695	G	T	missense_variant	Asp	144	Tyr	2021-05-18	Dhaka	B.1.351	2021-05-18	Dhaka	B.1.351	1
696	A	C	missense_variant	Asp	144	Ala	2022-01-11	Dhaka	BA.1	2022-01-28	Dhaka	BA.1.1	2
701	G	A	missense_variant	Gly	146	Ser	2021-11-29	Rangpur	B.1.617.2	2021-11-29	Rangpur	B.1.617.2	1
703	C	A	synonymous_variant	Gly	146	Gly	2021-11-20	Dhaka	B.1.617.2	2021-11-20	Dhaka	B.1.617.2	1
704	G	A	missense_variant	Asp	147	Asn	2021-08-11	Dhaka	B.1.617.2	2022-01-27	Dhaka	BA.1	4
706	C	T	synonymous_variant	Asp	147	Asp	2020-06-28	Dhaka	B.1.1.25	2021-08-12	Barishal	AY.33	5
709	G	A	synonymous_variant	Glu	148	Glu	2021-09-02	Dhaka	AY.65	2021-09-02	Dhaka	AY.65	1
712	T	A	synonymous_variant	Leu	149	Leu	2020-06-28	Dhaka	B.1.1.25	2020-07-18	Sylhet	B.1.1.25	3
714	G	A	missense_variant	Gly	150	Asp	2020-06-27	Dhaka	B.1.1.25	2021-09-18	Chattogram	AY.122	2
715	C	T	synonymous_variant	Gly	150	Gly	2021-12-12	Dhaka	AY.131	2021-12-12	Dhaka	AY.131	1
733	T	C	synonymous_variant	Asp	156	Asp	2021-02-18	Dhaka	P.1.14	2021-02-18	Dhaka	P.1.14	1
739	A	G	synonymous_variant	Gln	158	Gln	2021-12-11	Mymensingh	AY.131	2021-12-11	Mymensingh	AY.131	1
745	C	A	missense_variant	Asn	160	Lys	2021-07-03	Dhaka	AY.102	2021-07-08	Dhaka	B.1.617.2	5
745	C	T	synonymous_variant	Asn	160	Asn	2020-12-04	Chattogram	B.1.1	2022-02-17	Khulna	BA.2	37
751	C	T	synonymous_variant	Asn	162	Asn	2020-05-10	Dhaka	B.1.1.25	2020-05-10	Dhaka	B.1.1.25	3
761	A	G	missense_variant	Ser	166	Gly	2021-07-14	Chattogram	B.1.617.2	2022-01-02	Dhaka	AY.131	2
774	C	A	missense_variant	Thr	170	Asn	2021-09-07	Chattogram	B.1.617.2	2021-10-11	Dhaka	B.1.617.2	2
774	C	T	missense_variant	Thr	170	Ile	2020-06-30	Rajshahi	B.1.1.25	2020-07-02	Dhaka	B.1.1.25	5
780	A	G	missense_variant	Glu	172	Gly	2020-12-30	Mymensingh	B.1.1.25	2020-12-30	Mymensingh	B.1.1.25	1
788	C	T	missense_variant	Arg	175	Cys	2022-02-21	Dhaka	BA.2	2022-02-21	Dhaka	BA.2	1
794	C	T	missense_variant	Leu	177	Phe	2021-09-15	Dhaka	B.1.617.2	2021-09-15	Dhaka	B.1.617.2	1
799	C	T	synonymous_variant	Asn	178	Asn	2021-08-04	Barishal	B.1.617.2	2021-08-04	Barishal	B.1.617.2	1
805	G	A	splice_region_variant&synonymous_variant	Gly	180	Gly	2021-08-12	Dhaka	B.1.617.2	2021-09-02	Rajshahi	AY.122	2
805	G	T	splice_region_variant&synonymous_variant	Gly	180	Gly	2021-07-27	Dhaka	B.1.617.2	2021-07-27	Dhaka	B.1.617.2	1
807	C	T	missense_variant	Ala	181	Val	2021-03-30	Dhaka	B.1.351.3	2021-11-19	Rajshahi	B.1.617.2	3
809	T	C	missense_variant	Tyr	182	His	2021-12-27	Rajshahi	AY.131	2021-12-27	Rajshahi	AY.131	1
810	A	G	missense_variant	Tyr	182	Cys	2021-07-29	Dhaka	B.1.617.2	2021-07-29	Dhaka	B.1.617.2	1
813	C	A	missense_variant	Thr	183	Asn	2021-04-22	Dhaka	B.1.351.3	2021-04-22	Dhaka	B.1.351.3	1
813	C	T	missense_variant	Thr	183	Ile	2021-09-18	Chattogram	AY.122	2021-09-18	Chattogram	AY.122	1
815	C	A	missense_variant	Arg	184	Ser	2021-06-16	Dhaka	B.1.617.2	2021-06-16	Dhaka	B.1.617.2	1
815	C	T	missense_variant	Arg	184	Cys	2021-08-02	Mymensingh	AY.127	2022-01-16	Dhaka	BA.1.1	5
816	G	A	missense_variant	Arg	184	His	2021-07-24	Khulna	B.1.617.2	2021-07-24	Khulna	B.1.617.2	1
820	T	C	synonymous_variant	Tyr	185	Tyr	2021-01-25	Sylhet	B.1.1.7	2021-01-25	Sylhet	B.1.1.7	1
823	C	T	synonymous_variant	Val	186	Val	2021-06-01	Sylhet	B.1.1.318	2021-12-27	Rajshahi	AY.131	5
829	C	T	synonymous_variant	Asn	188	Asn	2021-03-16	Dhaka	B.1.351.3	2021-07-29	Dhaka	B.1.617.2	2
832	C	T	synonymous_variant	Asn	189	Asn	2020-05-20	Dhaka	B.1.1	2021-12-28	Dhaka	AY.131	8
835	C	T	synonymous_variant	Phe	190	Phe	2021-08-12	Chattogram	B.1.617.2	2021-08-12	Chattogram	B.1.617.2	1
840	G	A	missense_variant	Gly	192	Asp	2021-07-07	Chattogram	AY.125	2021-10-22	Chattogram	AY.102	13
842	C	T	missense_variant	Pro	193	Ser	2021-10-06	Chattogram	AY.102	2021-11-08	Chattogram	B.1.617.2	2
853	C	T	synonymous_variant	Tyr	196	Tyr	2021-11-02	Rajshahi	AY.86	2021-11-02	Rajshahi	AY.86	1
854	C	T	missense_variant	Pro	197	Ser	2021-07-16	Dhaka	B.1.617.2	2021-07-16	Dhaka	B.1.617.2	1
862	G	A	synonymous_variant	Glu	199	Glu	2021-07-01	Dhaka	AY.122	2021-07-01	Dhaka	AY.122	1
865	C	T	synonymous_variant	Cys	200	Cys	2022-01-22	Dhaka	BA.2	2022-01-22	Dhaka	BA.2	1
871	A	G	synonymous_variant	Lys	202	Lys	2021-05-13	Rajshahi	B.1.617.2	2021-08-23	Mymensingh	B.1.617.2	4
872	G	A	missense_variant	Asp	203	Asn	2021-02-13	Dhaka	B.1.1.25	2021-02-13	Dhaka	B.1.1.25	1
874	C	T	synonymous_variant	Asp	203	Asp	2020-12-25	Dhaka	B.1.1.25	2021-09-08	Dhaka	AY.84	2
875	C	T	missense_variant	Leu	204	Phe	2021-07-08	Khulna	B.1.617.2	2021-08-28	Dhaka	B.1.617.2	2
878	C	T	synonymous_variant	Leu	205	Leu	2021-06-24	Dhaka	B.1.617.2	2021-06-24	Dhaka	B.1.617.2	1
881	G	A	missense_variant	Ala	206	Thr	2020-10-30	Chattogram	B.1.36.16	2020-10-30	Chattogram	B.1.36.16	1
884	C	T	missense_variant	Arg	207	Cys	2020-12-30	Mymensingh	B.1.1.25	2021-11-12	Dhaka	B.1.617.2	4
885	G	T	missense_variant	Arg	207	Leu	2020-06-01	Dhaka	B.1.1.25	2020-06-01	Dhaka	B.1.1.25	1
886	T	C	synonymous_variant	Arg	207	Arg	2021-06-19	Dhaka	AY.125	2021-12-20	Khulna	AY.102	33
899	T	C	missense_variant	Ser	212	Pro	2021-03-11	Dhaka	B.1.1.7	2021-03-11	Dhaka	B.1.1.7	1
900	C	T	missense_variant	Ser	212	Leu	2021-08-05	Barishal	B.1.617.2	2021-08-09	Barishal	B.1.617.2	3
901	A	T	synonymous_variant	Ser	212	Ser	2021-08-28	Dhaka	AY.65	2021-08-28	Dhaka	AY.65	1
908	T	TC	frameshift_variant	Leu	215	fs	2021-04-06	Dhaka	B.1.351	2021-04-06	Dhaka	B.1.351	1
910	G	A	synonymous_variant	Leu	215	Leu	2022-02-05	Dhaka	BA.2	2022-02-05	Dhaka	BA.2	1
911	T	A	missense_variant	Ser	216	Thr	2022-02-05	Dhaka	BA.2	2022-02-05	Dhaka	BA.2	1
912	C	A	missense_variant	Ser	216	Tyr	2022-02-05	Dhaka	BA.2	2022-02-05	Dhaka	BA.2	1
913	C	T	synonymous_variant	Ser	216	Ser	2020-10-27	Dhaka	B.1.1.25	2022-02-16	Rajshahi	BA.2	90
916	A	G	synonymous_variant	Glu	217	Glu	2020-06-03	Mymensingh	B.1.1.25	2020-06-03	Mymensingh	B.1.1.25	1
920	C	T	synonymous_variant	Leu	219	Leu	2020-07-21	Chattogram	B.1.1.25	2021-10-19	Dhaka	B.1.617.2	4
922	G	T	synonymous_variant	Leu	219	Leu	2020-12-20	Rajshahi	B.1.1.25	2020-12-23	Rajshahi	B.1.1.25	2
925	C	T	synonymous_variant	Asp	220	Asp	2020-06-30	Dhaka	B.1.1.25	2020-07-02	Dhaka	B.1.1.25	3
934	C	T	synonymous_variant	Asp	223	Asp	2021-09-06	Khulna	B.1.617.2	2021-09-06	Khulna	B.1.617.2	1
936	C	T	missense_variant	Thr	224	Ile	2021-07-08	Dhaka	AY.122	2022-01-11	Rajshahi	B.1.617.2	16
940	G	T	missense_variant	Lys	225	Asn	2021-01-11	Dhaka	B.1.1.25	2021-01-11	Dhaka	B.1.1.25	1
941	A	G	missense_variant	Arg	226	Gly	2021-08-13	Dhaka	B.1.617.2	2021-08-13	Dhaka	B.1.617.2	1
942	G	A	missense_variant	Arg	226	Lys	2020-08-25	Chattogram	B.1.1.25	2021-08-12	Dhaka	AY.122	2
945	G	T	missense_variant	Gly	227	Val	2021-08-20	Dhaka	B.1.617.2	2021-08-20	Dhaka	B.1.617.2	1
950	T	C	missense_variant	Tyr	229	His	2022-01-22	Dhaka	BA.1.1	2022-01-22	Dhaka	BA.1.1	1
957	G	A	missense_variant	Cys	231	Tyr	2021-12-11	Dhaka	AY.131	2021-12-11	Dhaka	AY.131	1
958	C	T	synonymous_variant	Cys	231	Cys	2021-06-29	Rangpur	B.1.617.2	2022-01-08	Dhaka	AY.131	6
959	C	T	missense_variant	Arg	232	Cys	2020-06-30	Rajshahi	B.1.1.25	2020-07-02	Dhaka	B.1.1.25	5
960	G	A	missense_variant	Arg	232	His	2022-02-05	Chattogram	BA.2	2022-02-05	Chattogram	BA.2	1
963	A	T	missense_variant	Glu	233	Val	2021-08-23	Dhaka	B.1.617.2	2021-08-23	Dhaka	B.1.617.2	1
970	G	A	synonymous_variant	Glu	235	Glu	2021-06-21	Sylhet	B.1.617.2	2021-06-22	Sylhet	B.1.617.2	3
973	T	C	synonymous_variant	His	236	His	2021-11-20	Chattogram	B.1.617.2	2021-11-20	Chattogram	B.1.617.2	1
979	T	C	synonymous_variant	Ile	238	Ile	2021-07-05	Dhaka	AY.54	2021-08-10	Chattogram	AY.54	3
982	T	C	synonymous_variant	Ala	239	Ala	2021-02-06	Dhaka	B.1.1.25	2021-02-06	Dhaka	B.1.1.25	1
991	G	T	synonymous_variant	Thr	242	Thr	2021-12-27	Dhaka	AY.127	2021-12-27	Dhaka	AY.127	1
997	T	A	synonymous_variant	Arg	244	Arg	2021-09-28	Mymensingh	AY.125	2021-09-28	Mymensingh	AY.125	1
997	T	C	synonymous_variant	Arg	244	Arg	2022-01-27	Dhaka	BA.1.1	2022-01-27	Dhaka	BA.1.1	1
1006	G	T	missense_variant	Lys	247	Asn	2020-11-23	Chattogram	B.1.36.8	2020-11-23	Chattogram	B.1.36.8	1
1009	C	G	missense_variant	Ser	248	Arg	2021-08-06	Khulna	AY.4.4	2021-08-06	Khulna	AY.4.4	1
1012	T	C	synonymous_variant	Tyr	249	Tyr	2021-10-04	Dhaka	AY.4.4	2021-10-04	Dhaka	AY.4.4	1
1017	T	C	missense_variant	Leu	251	Ser	2020-06-17	Rajshahi	B.1.1.25	2020-06-17	Rajshahi	B.1.1.25	1
1030	T	C	synonymous_variant	Phe	255	Phe	2021-07-07	Khulna	B.1.617.2	2021-07-20	Dhaka	B.1.617.2	2
1036	T	C	synonymous_variant	Ile	257	Ile	2020-06-07	Rangpur	B.1.1.25	2020-06-07	Rangpur	B.1.1.25	1
1040	T	C	synonymous_variant	Leu	259	Leu	2021-12-27	Dhaka	AY.127	2021-12-27	Dhaka	AY.127	1
1042	G	T	missense_variant	Leu	259	Phe	2021-04-19	Dhaka	B.1.351.3	2021-04-19	Dhaka	B.1.351.3	1
1044	C	T	missense_variant	Ala	260	Val	2021-12-11	Khulna	AY.122	2021-12-11	Khulna	AY.122	1
1048	G	T	missense_variant	Lys	261	Asn	2020-12-04	Chattogram	B.1.1	2021-12-25	Dhaka	AY.122	182
1051	A	G	synonymous_variant	Lys	262	Lys	2021-09-15	Dhaka	AY.5.3	2021-09-15	Dhaka	AY.5.3	1
1059	C	T	missense_variant	Thr	265	Ile	2020-05-02	Rangpur	B.1	2021-07-13	Mymensingh	B.1.351.3	387
1060	C	A	synonymous_variant	Thr	265	Thr	2020-06-24	Sylhet	B.1.36.16	2020-06-26	Chattogram	B.1.36.16	2
1060	C	T	synonymous_variant	Thr	265	Thr	2021-11-13	Dhaka	AY.126	2021-11-13	Dhaka	AY.126	1
1063	C	T	synonymous_variant	Phe	266	Phe	2020-05-21	Dhaka	B.1.1.25	2021-12-26	Dhaka	AY.131	4
1064	A	G	missense_variant	Asn	267	Asp	2021-08-29	Chattogram	B.1.617.2	2021-08-29	Chattogram	B.1.617.2	1
1064	A	T	missense_variant	Asn	267	Tyr	2021-08-26	Dhaka	B.1.617.2	2021-08-26	Dhaka	B.1.617.2	1
1068	G	A	missense_variant	Gly	268	Glu	2020-07-10	Dhaka	B.1.36.16	2020-07-10	Dhaka	B.1.36.16	1
1068	G	T	missense_variant	Gly	268	Val	2021-12-22	Dhaka	AY.33	2021-12-22	Dhaka	AY.33	1
1069	G	T	synonymous_variant	Gly	268	Gly	2021-11-10	Rajshahi	AY.122	2021-11-10	Rajshahi	AY.122	1
1072	A	C	missense_variant	Glu	269	Asp	2021-07-07	Dhaka	B.1.617.2	2021-07-07	Dhaka	B.1.617.2	1
1072	A	G	synonymous_variant	Glu	269	Glu	2021-11-10	Dhaka	B.1.617.2	2021-11-10	Dhaka	B.1.617.2	1
1073	T	C	missense_variant	Cys	270	Arg	2021-09-23	Sylhet	AY.84	2021-09-23	Sylhet	AY.84	2
1076	C	T	missense_variant	Pro	271	Ser	2021-09-06	Dhaka	B.1.617.2	2021-09-06	Dhaka	B.1.617.2	1
1077	C	T	missense_variant	Pro	271	Leu	2021-07-06	Dhaka	B.1.617.2	2021-07-06	Dhaka	B.1.617.2	1
1079	A	C	missense_variant	Asn	272	His	2020-06-30	Dhaka	B.1.1	2020-06-30	Dhaka	B.1.1	1
1085	G	T	missense_variant	Val	274	Leu	2021-04-03	Khulna	B.1.351.3	2021-11-25	Dhaka	B.1.617.2	8
1090	T	C	synonymous_variant	Phe	275	Phe	2021-09-15	Rajshahi	B.1.617.2	2021-09-15	Rajshahi	B.1.617.2	1
1093	C	A	synonymous_variant	Pro	276	Pro	2021-07-21	Dhaka	B.1.617.2	2021-07-21	Dhaka	B.1.617.2	1
1097	A	C	missense_variant	Asn	278	His	2021-07-26	Barishal	B.1.617.2	2021-12-12	Dhaka	AY.131	2
1100	T	G	missense_variant	Ser	279	Ala	2021-09-22	Dhaka	AY.125	2021-10-03	Dhaka	AY.125	2
1101	C	T	missense_variant	Ser	279	Phe	2021-04-16	Dhaka	B.1.351.3	2021-04-16	Dhaka	B.1.351.3	1
1102	C	T	synonymous_variant	Ser	279	Ser	2021-08-01	Dhaka	B.1.617.2	2021-08-01	Dhaka	B.1.617.2	1
1104	T	C	missense_variant	Ile	280	Thr	2021-06-28	Dhaka	B.1.617.2	2021-08-11	Rajshahi	B.1.617.2	3
1107	T	C	missense_variant	Ile	281	Thr	2021-04-04	Mymensingh	B.1.351.3	2021-04-04	Mymensingh	B.1.351.3	1
1121	C	T	missense_variant	Pro	286	Ser	2021-11-17	Dhaka	B.1.617.2	2021-11-17	Dhaka	B.1.617.2	1
1123	A	G	synonymous_variant	Pro	286	Pro	2021-07-22	Dhaka	AY.43	2021-07-22	Dhaka	AY.43	1
1126	G	T	missense_variant	Arg	287	Ser	2020-08-04	Dhaka	B.1.1.25	2020-11-15	Chattogram	B.1.36.8	2
1141	G	T	missense_variant	Lys	292	Asn	2021-08-31	Khulna	B.1.617.2	2021-08-31	Khulna	B.1.617.2	4
1142	C	T	missense_variant	Leu	293	Phe	2022-01-13	Rajshahi	BA.1	2022-01-13	Rajshahi	BA.1	1
1143	T	G	missense_variant	Leu	293	Arg	2021-07-15	Rajshahi	B.1.617.2	2021-07-15	Rajshahi	B.1.617.2	1
1146	A	C	missense_variant	Asp	294	Ala	2021-12-18	Dhaka	AY.131	2022-01-08	Dhaka	AY.131	2
1148	G	T	missense_variant	Gly	295	Cys	2020-07-19	Chattogram	B.1.1.25	2021-09-10	Khulna	B.1.617.2	2
1150	C	T	synonymous_variant	Gly	295	Gly	2022-01-31	Dhaka	BA.2	2022-01-31	Dhaka	BA.2	1
1157	G	A	missense_variant	Gly	298	Ser	2021-07-01	Chattogram	AY.102	2021-10-20	Dhaka	AY.39	3
1163	A	T	missense_variant	Ile	300	Phe	2020-04-08	Dhaka	B.1.1.25	2021-05-18	Dhaka	B.1.1	974
1166	C	A	synonymous_variant	Arg	301	Arg	2021-10-14	Dhaka	B.1.617.2	2021-10-14	Dhaka	B.1.617.2	1
1169	T	G	missense_variant	Ser	302	Ala	2021-09-18	Dhaka	B.1.617.2	2021-09-18	Dhaka	B.1.617.2	1
1170	C	T	missense_variant	Ser	302	Phe	2020-06-30	Barishal	B.1.1.25	2021-05-10	Dhaka	B.1.351.3	5
1177	T	C	synonymous_variant	Tyr	304	Tyr	2021-10-07	Chattogram	AY.102	2021-10-07	Chattogram	AY.102	1
1179	C	T	missense_variant	Pro	305	Leu	2021-03-21	Dhaka	B.1.351.3	2021-03-21	Dhaka	B.1.351.3	1
1185	C	T	missense_variant	Ala	307	Val	2021-10-19	Dhaka	AY.4.4	2021-10-24	Dhaka	AY.4.4	2
1186	G	A	synonymous_variant	Ala	307	Ala	2020-08-31	Sylhet	B.1.1.25	2021-12-27	Dhaka	AY.131	6
1187	T	G	missense_variant	Ser	308	Ala	2021-11-04	Rajshahi	AY.102	2021-11-09	Dhaka	AY.91	3
1188	C	T	missense_variant	Ser	308	Leu	2020-04-29	Dhaka	B.1	2021-08-02	Dhaka	B.1.617.2	4
1190	C	T	missense_variant	Pro	309	Ser	2020-05-31	Sylhet	B.1.1	2020-06-18	Rajshahi	B.1.1	4
1191	C	A	missense_variant	Pro	309	Gln	2021-06-26	Chattogram	AY.102	2021-06-26	Chattogram	AY.102	1
1191	C	T	missense_variant	Pro	309	Leu	2020-06-11	Khulna	B.1	2021-12-27	Khulna	B.1.617.2	599
1192	A	G	synonymous_variant	Pro	309	Pro	2021-03-16	Dhaka	B.1.351.3	2021-06-08	Rajshahi	B.1.351.3	7
1193	A	G	missense_variant	Asn	310	Asp	2021-01-19	Dhaka	B.1.1.25	2021-03-21	Chattogram	B.1.1.25	3
1201	C	T	synonymous_variant	Cys	312	Cys	2020-10-17	Dhaka	B.1.1.25	2021-09-06	Mymensingh	AY.102	3
1202	A	G	missense_variant	Asn	313	Asp	2020-07-31	Dhaka	B.1.1	2020-10-10	Dhaka	B.1.1.25	3
1212	G	T	missense_variant	Cys	316	Phe	2021-09-06	Dhaka	B.1.617.2	2021-09-28	Mymensingh	AY.125	2
1214	C	T	missense_variant	Leu	317	Phe	2022-02-02	Chattogram	BA.2	2022-02-02	Chattogram	BA.2	1
1216	T	C	synonymous_variant	Leu	317	Leu	2021-08-24	Khulna	AY.29	2021-08-24	Khulna	AY.29	1
1218	C	T	missense_variant	Ser	318	Leu	2021-03-20	Dhaka	B.1.351.3	2021-09-23	Dhaka	AY.127	3
1221	C	T	missense_variant	Thr	319	Ile	2021-10-11	Dhaka	AY.127	2021-12-28	Dhaka	AY.127	7
1225	C	T	synonymous_variant	Leu	320	Leu	2021-11-02	Rajshahi	B.1.617.2	2021-11-02	Rajshahi	B.1.617.2	2
1230	AGT	A	frameshift_variant	Cys	323	fs	2021-05-18	Dhaka	B.1.351.3	2021-05-18	Dhaka	B.1.351.3	1
1237	T	C	synonymous_variant	Asp	324	Asp	2021-06-22	Dhaka	B.1.617.2	2021-07-07	Dhaka	B.1.617.2	2
1248	A	G	missense_variant	Glu	328	Gly	2021-06-29	Rangpur	B.1.617.2	2021-06-29	Rangpur	B.1.617.2	1
1251	C	T	missense_variant	Thr	329	Ile	2021-12-12	Dhaka	AY.131	2021-12-12	Dhaka	AY.131	1
1255	A	G	synonymous_variant	Ser	330	Ser	2021-12-12	Dhaka	AY.131	2021-12-12	Dhaka	AY.131	1
1263	C	T	missense_variant	Thr	333	Met	2020-12-19	Sylhet	B.1.1.25	2020-12-23	Sylhet	B.1.1.25	2
1264	G	A	synonymous_variant	Thr	333	Thr	2021-04-27	Chattogram	B.1.1.7	2021-04-27	Chattogram	B.1.1.7	1
1265	G	T	missense_variant	Gly	334	Cys	2021-08-31	Dhaka	AY.122	2021-08-31	Dhaka	AY.122	1
1267	C	T	synonymous_variant	Gly	334	Gly	2020-05-21	Dhaka	B.1.1.25	2022-01-15	Rajshahi	AY.131	599
1268	G	A	missense_variant	Asp	335	Asn	2021-08-27	Dhaka	B.1.617.2	2021-11-15	Rangpur	AY.127	5
1269	A	C	missense_variant	Asp	335	Ala	2021-08-23	Dhaka	B.1.617.2	2021-08-23	Dhaka	B.1.617.2	1
1269	A	G	missense_variant	Asp	335	Gly	2021-03-23	Dhaka	B.1.1.7	2021-03-23	Dhaka	B.1.1.7	1
1274	G	T	missense_variant	Val	337	Phe	2021-07-06	Dhaka	AY.61	2021-12-27	Dhaka	AY.131	6
1278	A	C	missense_variant	Lys	338	Thr	2021-11-20	Dhaka	B.1.617.2	2021-11-20	Dhaka	B.1.617.2	1
1282	C	T	synonymous_variant	Ala	339	Ala	2021-07-11	Dhaka	AY.122.4	2021-07-11	Dhaka	AY.122.4	1
1284	C	A	missense_variant	Thr	340	Asn	2021-06-10	Barishal	B.1.351.3	2021-06-10	Barishal	B.1.351.3	1
1285	T	C	synonymous_variant	Thr	340	Thr	2021-04-11	Dhaka	B.1.351.3	2021-04-11	Dhaka	B.1.351.3	1
1288	C	T	synonymous_variant	Cys	341	Cys	2020-04-29	Chattogram	B.1.1.175	2022-02-03	Dhaka	BA.2	24
1294	T	C	synonymous_variant	Phe	343	Phe	2021-09-16	Rajshahi	AY.122	2021-09-16	Rajshahi	AY.122	1
1300	C	T	synonymous_variant	Gly	345	Gly	2021-12-30	Dhaka	AY.39	2022-01-15	Rajshahi	AY.131	3
1302	C	T	missense_variant	Thr	346	Ile	2020-05-23	Dhaka	B.1.1.25	2021-09-28	Khulna	AY.4.4	3
1312	G	T	missense_variant	Leu	349	Phe	2020-10-05	Dhaka	B.1.1.25	2021-08-29	Dhaka	B.1.617.2	2
1314	C	T	missense_variant	Thr	350	Ile	2020-12-02	Dhaka	B.1.1.25	2021-09-16	Sylhet	B.1.617.2	3
1326	C	T	missense_variant	Ala	354	Val	2021-04-24	Chattogram	B.1.1.318	2021-04-24	Chattogram	B.1.1.318	1
1327	C	T	synonymous_variant	Ala	354	Ala	2021-07-17	Rajshahi	AY.16.1	2021-09-29	Chattogram	AY.4.4	2
1330	T	C	synonymous_variant	Thr	355	Thr	2021-12-12	Khulna	B.1.617.2	2021-12-12	Khulna	B.1.617.2	1
1333	T	G	synonymous_variant	Thr	356	Thr	2020-12-04	Dhaka	B.1.1.25	2020-12-04	Dhaka	B.1.1.25	1
1346	C	A	missense_variant	Pro	361	Thr	2021-06-29	Rangpur	B.1.617.2	2021-10-28	Dhaka	AY.39	15
1346	C	T	missense_variant	Pro	361	Ser	2021-04-06	Dhaka	B.1.351.3	2021-04-06	Dhaka	B.1.351.3	1
1347	C	A	missense_variant	Pro	361	His	2021-10-31	Rajshahi	AY.112	2021-11-02	Rajshahi	AY.112	2
1347	C	T	missense_variant	Pro	361	Leu	2021-07-14	Dhaka	B.1.617.2	2021-07-14	Dhaka	B.1.617.2	1
1348	C	T	synonymous_variant	Pro	361	Pro	2020-07-15	Khulna	B.1.1.25	2021-04-01	Dhaka	B.1.351.3	4
1372	T	C	synonymous_variant	Tyr	369	Tyr	2021-08-11	Dhaka	AY.122	2021-08-11	Dhaka	AY.122	1
1376	C	T	missense_variant	Pro	371	Ser	2021-08-16	Dhaka	B.1.617.2	2021-08-16	Dhaka	B.1.617.2	1
1377	C	T	missense_variant	Pro	371	Leu	2021-08-24	Rajshahi	B.1.617.2	2021-10-03	Dhaka	B.1.617.2	2
1385	C	T	missense_variant	His	374	Tyr	2020-12-03	Rangpur	B.1.1.25	2021-01-25	Dhaka	B.1.1.25	4
1387	C	T	synonymous_variant	His	374	His	2020-05-07	Dhaka	B.1.1.25	2022-02-07	Dhaka	BA.1	47
1395	A	G	missense_variant	Glu	377	Gly	2021-07-06	Chattogram	AY.102	2021-07-18	Chattogram	B.1.617.2	3
1397	G	A	missense_variant	Val	378	Ile	2021-08-11	Chattogram	AY.58	2021-08-11	Chattogram	AY.58	1
1402	A	G	synonymous_variant	Gly	379	Gly	2021-07-07	Dhaka	B.1.617.2	2021-07-25	Dhaka	B.1.617.2	3
1403	C	T	missense_variant	Pro	380	Ser	2020-06-30	Barishal	B.1.1.25	2021-08-29	Khulna	AY.61	4
1406	G	A	missense_variant	Glu	381	Lys	2020-07-10	Dhaka	B.1.1.25	2020-07-10	Dhaka	B.1.1.25	1
1408	G	A	synonymous_variant	Glu	381	Glu	2020-07-10	Dhaka	B.1.1.25	2021-12-23	Khulna	AY.127	2
1408	G	T	missense_variant	Glu	381	Asp	2021-11-03	Dhaka	AY.4.4	2021-11-06	Dhaka	AY.4.4	2
1411	T	C	synonymous_variant	His	382	His	2021-03-14	Dhaka	B.1.351.3	2021-05-21	Dhaka	B.1.351.3	8
1413	G	T	missense_variant	Ser	383	Ile	2021-06-09	Dhaka	B.1.617.2	2021-06-09	Dhaka	B.1.617.2	1
1419	C	T	missense_variant	Ala	385	Val	2021-06-20	Sylhet	AY.127	2021-10-09	Khulna	AY.127	9
1420	C	T	synonymous_variant	Ala	385	Ala	2020-07-31	Dhaka	B.1.1.25	2021-12-29	Khulna	AY.127	64
1421	G	A	missense_variant	Glu	386	Lys	2021-04-04	Chattogram	B.1.351.3	2021-04-06	Dhaka	B.1.351.3	2
1426	C	T	synonymous_variant	Tyr	387	Tyr	2020-06-03	Mymensingh	B.1.1	2020-06-03	Mymensingh	B.1.1	1
1427	C	T	missense_variant	His	388	Tyr	2021-08-11	Dhaka	B.1.617.2	2021-09-02	Khulna	AY.4.4	2
1433	G	A	missense_variant	Glu	390	Lys	2020-12-31	Dhaka	B.1.1.25	2020-12-31	Dhaka	B.1.1.25	1
1437	C	T	missense_variant	Ser	391	Phe	2021-08-21	Dhaka	B.1.617.2	2022-01-12	Rajshahi	BA.2	2
1438	T	C	synonymous_variant	Ser	391	Ser	2021-09-21	Rajshahi	B.1.617.2	2021-09-21	Rajshahi	B.1.617.2	1
1439	G	A	missense_variant	Gly	392	Ser	2021-10-14	Rajshahi	AY.127	2021-10-14	Rajshahi	AY.127	1
1441	C	T	synonymous_variant	Gly	392	Gly	2020-07-24	Chattogram	B.1.1.25	2020-07-24	Chattogram	B.1.1.25	1
1444	G	T	missense_variant	Leu	393	Phe	2021-07-01	Rajshahi	B.1.617.2	2021-08-11	Rajshahi	B.1.617.2	3
1447	A	G	synonymous_variant	Lys	394	Lys	2021-11-23	Dhaka	B.1.617.2	2021-11-23	Dhaka	B.1.617.2	1
1450	C	A	synonymous_variant	Thr	395	Thr	2021-05-18	Dhaka	B.1.351	2021-05-18	Dhaka	B.1.351	2
1457	C	A	missense_variant	Arg	398	Ser	2021-05-18	Dhaka	B.1.351	2021-05-18	Dhaka	B.1.351	1
1457	C	T	missense_variant	Arg	398	Cys	2020-06-28	Dhaka	B.1.36.8	2021-07-07	Chattogram	B.1.617.2	6
1458	G	A	missense_variant	Arg	398	His	2021-07-30	Dhaka	B.1.617.2	2021-07-30	Dhaka	B.1.617.2	1
1458	G	T	missense_variant	Arg	398	Leu	2021-11-07	Chattogram	AY.127	2021-11-07	Chattogram	AY.127	1
1461	A	G	missense_variant	Lys	399	Arg	2021-03-27	Chattogram	B.1.351.3	2021-12-11	Khulna	AY.131	2
1462	G	A	synonymous_variant	Lys	399	Lys	2022-01-26	Dhaka	BA.1	2022-01-26	Dhaka	BA.1	1
1463	G	A	missense_variant	Gly	400	Ser	2021-11-24	Dhaka	AY.61	2021-12-14	Chattogram	AY.61	2
1471	C	T	synonymous_variant	Arg	402	Arg	2021-09-06	Mymensingh	AY.102	2021-09-28	Dhaka	AY.102	3
1473	C	T	missense_variant	Thr	403	Ile	2020-12-03	Dhaka	B.1.1.25	2021-12-30	Dhaka	AY.131	15
1480	C	G	synonymous_variant	Ala	405	Ala	2021-02-13	Dhaka	B.1.1.25	2021-02-13	Dhaka	B.1.1.25	1
1480	C	T	synonymous_variant	Ala	405	Ala	2020-06-01	Dhaka	B.1.1	2020-07-16	Dhaka	B.1.1.25	2
1489	C	T	synonymous_variant	Gly	408	Gly	2021-09-10	Dhaka	B.1.617.2	2021-10-06	Sylhet	AY.127	2
1495	G	T	synonymous_variant	Val	410	Val	2021-07-24	Khulna	AY.4.4	2021-07-24	Khulna	AY.4.4	1
1498	C	T	synonymous_variant	Phe	411	Phe	2021-03-11	Sylhet	B.1.525	2021-06-15	Sylhet	B.1.525	20
1507	T	C	synonymous_variant	Val	414	Val	2021-05-24	Dhaka	B.1.351.3	2021-06-10	Rajshahi	B.1.351.3	2
1514	C	T	missense_variant	His	417	Tyr	2021-05-12	Dhaka	B.1.617.2	2022-01-30	Dhaka	BA.2	3
1515	A	G	missense_variant	His	417	Arg	2021-08-11	Chattogram	B.1.617.2	2021-08-11	Chattogram	B.1.617.2	1
1517	A	T	missense_variant	Asn	418	Tyr	2021-05-07	Chattogram	B.1.1.7	2021-05-07	Chattogram	B.1.1.7	1
1519	C	T	synonymous_variant	Asn	418	Asn	2021-05-23	Chattogram	AY.39	2021-11-02	Khulna	AY.39	25
1521	A	G	missense_variant	Lys	419	Arg	2021-10-19	Dhaka	AY.102	2021-10-19	Dhaka	AY.102	1
1528	C	T	synonymous_variant	Ala	421	Ala	2021-10-14	Dhaka	B.1.617.2	2021-10-14	Dhaka	B.1.617.2	1
1545	C	T	missense_variant	Ala	427	Val	2021-07-01	Khulna	B.1.617.2	2021-07-25	Chattogram	B.1.617.2	2
1546	T	A	synonymous_variant	Ala	427	Ala	2021-10-04	Dhaka	B.1.617.2	2021-10-04	Dhaka	B.1.617.2	1
1546	T	C	synonymous_variant	Ala	427	Ala	2021-09-27	Dhaka	AY.127	2021-09-27	Dhaka	AY.127	1
1547	A	G	missense_variant	Ser	428	Gly	2021-07-15	Dhaka	AY.102	2021-07-15	Dhaka	AY.102	1
1554	A	C	missense_variant	Asn	430	Thr	2022-01-12	Barishal	BA.2	2022-01-12	Barishal	BA.2	1
1555	C	T	synonymous_variant	Asn	430	Asn	2021-11-11	Dhaka	B.1.617.2	2021-11-11	Dhaka	B.1.617.2	1
1559	G	A	missense_variant	Gly	432	Ser	2021-07-05	Dhaka	AY.102	2021-09-19	Chattogram	AY.20	3
1562	T	C	missense_variant	Cys	433	Arg	2021-11-29	Dhaka	AY.131	2021-12-04	Dhaka	AY.131	2
1563	G	T	missense_variant	Cys	433	Phe	2020-07-22	Dhaka	B.1.1.25	2020-07-22	Dhaka	B.1.1.25	1
1564	T	C	synonymous_variant	Cys	433	Cys	2021-11-22	Khulna	AY.4.4	2021-11-22	Khulna	AY.4.4	1
1565	A	G	missense_variant	Asn	434	Asp	2021-08-28	Rajshahi	B.1.617.2	2021-08-28	Rajshahi	B.1.617.2	1
1567	C	G	missense_variant	Asn	434	Lys	2021-06-26	Dhaka	B.1.1.318	2021-06-26	Dhaka	B.1.1.318	1
1568	C	T	missense_variant	His	435	Tyr	2021-09-27	Dhaka	AY.127	2021-09-27	Dhaka	AY.127	1
1572	C	T	missense_variant	Thr	436	Ile	2020-05-16	Dhaka	B.1.1	2021-11-14	Rajshahi	B.1.617.2	2
1573	A	G	synonymous_variant	Thr	436	Thr	2020-05-09	Barishal	B.1.1.25	2020-05-09	Barishal	B.1.1.25	1
1580	G	T	missense_variant	Val	439	Phe	2021-12-09	Rajshahi	B.1.617.2	2021-12-09	Rajshahi	B.1.617.2	1
1585	A	C	synonymous_variant	Gly	440	Gly	2021-11-07	Dhaka	AY.102	2021-11-07	Dhaka	AY.102	1
1593	C	T	missense_variant	Ser	443	Phe	2020-05-16	Dhaka	B.1.36.16	2020-10-30	Chattogram	B.1.36.16	11
1594	C	T	synonymous_variant	Ser	443	Ser	2020-07-15	Rajshahi	B.1.1.25	2021-11-10	Rajshahi	B.1.617.2	8
1595	G	A	missense_variant	Glu	444	Lys	2021-01-22	Dhaka	B.1.1.25	2021-01-22	Dhaka	B.1.1.25	1
1598	G	T	missense_variant	Gly	445	Cys	2021-08-12	Dhaka	B.1.617.2	2021-08-12	Dhaka	B.1.617.2	1
1599	G	T	missense_variant	Gly	445	Val	2021-04-29	Dhaka	B.1.351.3	2021-09-02	Rajshahi	AY.102	8
1601	C	T	missense_variant	Leu	446	Phe	2021-05-06	Chattogram	B.1.351.3	2021-05-06	Chattogram	B.1.351.3	1
1616	C	T	missense_variant	Leu	451	Phe	2021-05-08	Dhaka	B.1.1.7	2021-05-08	Dhaka	B.1.1.7	1
1618	T	C	synonymous_variant	Leu	451	Leu	2021-10-06	Chattogram	AY.99	2021-11-10	Dhaka	B.1.617.2	4
1620	A	G	missense_variant	Glu	452	Gly	2021-08-24	Khulna	AY.29	2021-08-24	Khulna	AY.29	1
1623	T	C	missense_variant	Ile	453	Thr	2021-07-07	Chattogram	B.1.617.2	2021-09-18	Dhaka	B.1.617.2	2
1627	C	T	synonymous_variant	Leu	454	Leu	2021-07-18	Dhaka	AY.20	2021-11-14	Rajshahi	B.1.617.2	2
1631	A	C	missense_variant	Lys	456	Gln	2021-01-18	Dhaka	B.1.1.25	2021-01-18	Dhaka	B.1.1.25	1
1633	A	G	synonymous_variant	Lys	456	Lys	2020-08-27	Chattogram	B.1.1.25	2021-01-03	Dhaka	B.1.1	3
1636	GA	G	frameshift_variant	Val	459	fs	2021-06-08	Rajshahi	B.1.1.318	2021-06-08	Rajshahi	B.1.1.318	1
1637	A	C	missense_variant	Lys	458	Gln	2021-12-27	Khulna	B.1.617.2	2021-12-27	Khulna	B.1.617.2	1
1641	T	C	missense_variant	Val	459	Ala	2021-10-21	Dhaka	AY.127	2021-12-14	Khulna	AY.127	11
1646	A	G	missense_variant	Ile	461	Val	2021-06-08	Rajshahi	B.1.351.3	2021-06-08	Rajshahi	B.1.351.3	1
1648	C	T	synonymous_variant	Ile	461	Ile	2021-04-06	Dhaka	B.1.351.3	2021-09-26	Chattogram	AY.122	7
1651	T	C	synonymous_variant	Asn	462	Asn	2020-06-18	Dhaka	B.1.1.25	2020-06-18	Dhaka	B.1.1.25	1
1654	T	C	synonymous_variant	Ile	463	Ile	2021-09-26	Rajshahi	AY.122	2021-09-26	Rajshahi	AY.122	1
1670	C	T	missense_variant	Leu	469	Phe	2021-08-15	Barishal	B.1.617.2	2021-08-15	Barishal	B.1.617.2	1
1676	G	A	missense_variant	Glu	471	Lys	2022-01-22	Sylhet	BA.2	2022-01-22	Sylhet	BA.2	1
1681	G	A	synonymous_variant	Glu	472	Glu	2021-06-29	Rangpur	B.1.617.2	2021-11-30	Rajshahi	B.1.617.2	20
1681	G	T	missense_variant	Glu	472	Asp	2021-10-03	Rajshahi	AY.102	2021-10-03	Rajshahi	AY.102	1
1682	A	G	missense_variant	Ile	473	Val	2020-06-07	Barishal	B.1.1.25	2020-06-07	Barishal	B.1.1.25	1
1684	C	T	synonymous_variant	Ile	473	Ile	2020-07-29	Dhaka	B.1.1	2021-10-18	Chattogram	AY.102	5
1691	A	G	missense_variant	Ile	476	Val	2021-09-18	Dhaka	B.1.617.2	2021-09-18	Dhaka	B.1.617.2	1
1693	T	C	synonymous_variant	Ile	476	Ile	2020-12-09	Dhaka	B.1.1.25	2020-12-09	Dhaka	B.1.1.25	1
1694	T	G	missense_variant	Leu	477	Val	2021-04-15	Chattogram	B.1.351.3	2021-04-15	Chattogram	B.1.351.3	1
1707	C	T	missense_variant	Ser	481	Phe	2021-11-03	Barishal	AY.102	2021-11-03	Barishal	AY.102	1
1710	C	T	missense_variant	Ala	482	Val	2021-06-18	Dhaka	B.1.617.2	2021-06-18	Dhaka	B.1.617.2	1
1714	C	T	synonymous_variant	Ser	483	Ser	2021-02-18	Sylhet	B.1.1.7	2021-02-18	Sylhet	B.1.1.7	3
1715	A	G	missense_variant	Thr	484	Ala	2021-01-10	Sylhet	B.1.1.25	2021-01-10	Sylhet	B.1.1.25	1
1716	C	T	missense_variant	Thr	484	Ile	2021-10-26	Rajshahi	AY.91	2021-10-26	Rajshahi	AY.91	1
1722	C	T	missense_variant	Ala	486	Val	2020-06-30	Barishal	B.1.1.25	2021-10-13	Dhaka	AY.127	6
1727	G	A	missense_variant	Val	488	Met	2020-06-06	Chattogram	B.1.1.25	2020-06-20	Chattogram	B.1.1.25	2
1728	T	C	missense_variant	Val	488	Ala	2020-12-04	Dhaka	B.1.1.25	2020-12-04	Dhaka	B.1.1.25	1
1730	G	A	missense_variant	Glu	489	Lys	2020-06-03	Mymensingh	B.1.1.25	2020-06-03	Mymensingh	B.1.1.25	1
1734	C	T	missense_variant	Thr	490	Ile	2020-07-07	Khulna	B.1.1.25	2020-07-07	Khulna	B.1.1.25	1
1735	T	C	synonymous_variant	Thr	490	Thr	2021-08-09	Chattogram	AY.122	2021-08-09	Chattogram	AY.122	1
1738	G	T	synonymous_variant	Val	491	Val	2021-03-16	Dhaka	B.1.351.3	2021-03-16	Dhaka	B.1.351.3	1
1741	A	G	synonymous_variant	Lys	492	Lys	2021-08-14	Chattogram	B.1.617.2	2021-08-14	Chattogram	B.1.617.2	1
1742	G	A	missense_variant	Gly	493	Ser	2021-08-05	Chattogram	B.1.617.2	2021-08-05	Chattogram	B.1.617.2	1
1747	G	A	synonymous_variant	Leu	494	Leu	2021-06-17	Dhaka	B.1.351	2021-06-17	Dhaka	B.1.351	1
1747	G	T	missense_variant	Leu	494	Phe	2020-06-28	Dhaka	B.1.1.25	2021-07-28	Dhaka	B.1.617.2	3
1756	A	G	synonymous_variant	Lys	497	Lys	2021-07-18	Rajshahi	B.1.617.2	2021-08-19	Dhaka	B.1.617.2	2
1758	C	T	missense_variant	Ala	498	Val	2021-05-27	Khulna	B.1.617.2	2021-09-04	Dhaka	B.1.617.2	10
1767	A	G	missense_variant	Gln	501	Arg	2021-03-16	Dhaka	B.1.351.3	2021-03-16	Dhaka	B.1.351.3	1
1769	A	T	missense_variant	Ile	502	Phe	2021-05-18	Dhaka	B.1.351	2021-05-18	Dhaka	B.1.351	1
1772	G	A	missense_variant	Val	503	Ile	2021-12-23	Chattogram	AY.127	2021-12-23	Chattogram	AY.127	1
1780	C	T	synonymous_variant	Ser	505	Ser	2021-01-19	Dhaka	B.1.1.25	2021-01-19	Dhaka	B.1.1.25	1
1782	G	T	missense_variant	Cys	506	Phe	2021-06-08	Rajshahi	B.1.351.3	2021-06-08	Rajshahi	B.1.351.3	1
1799	A	G	missense_variant	Thr	512	Ala	2021-09-06	Mymensingh	AY.102	2021-09-06	Mymensingh	AY.102	1
1800	C	T	missense_variant	Thr	512	Ile	2020-08-11	Chattogram	B.1.36.16	2020-08-11	Chattogram	B.1.36.16	1
1807	A	G	synonymous_variant	Gly	514	Gly	2021-03-11	Sylhet	B.1.525	2021-06-15	Sylhet	B.1.525	20
1810	A	G	synonymous_variant	Lys	515	Lys	2021-09-26	Dhaka	AY.122	2021-09-26	Dhaka	AY.122	1
1811	G	A	missense_variant	Ala	516	Thr	2021-08-16	Chattogram	AY.122	2021-08-16	Chattogram	AY.122	1
1812	C	T	missense_variant	Ala	516	Val	2020-05-20	Dhaka	B.1.36.8	2021-12-23	Khulna	AY.127	5
1813	T	A	synonymous_variant	Ala	516	Ala	2021-11-08	Dhaka	AY.127	2021-11-08	Dhaka	AY.127	1
1820	G	A	missense_variant	Gly	519	Ser	2020-05-21	Dhaka	B.1.1.25	2021-11-29	Dhaka	B.1.617.2	28
1821	G	A	missense_variant	Gly	519	Asp	2021-09-16	Dhaka	B.1.617.2	2021-09-16	Dhaka	B.1.617.2	1
1824	C	A	missense_variant	Ala	520	Asp	2022-02-07	Dhaka	BA.2	2022-02-11	Dhaka	BA.2	2
1824	C	T	missense_variant	Ala	520	Val	2021-09-02	Rajshahi	AY.122	2021-09-02	Rajshahi	AY.122	1
1828	G	T	missense_variant	Trp	521	Cys	2021-08-02	Dhaka	B.1.617.2	2021-08-02	Dhaka	B.1.617.2	1
1832	A	G	missense_variant	Ile	523	Val	2020-08-19	Dhaka	B.1.1.25	2021-07-08	Dhaka	AY.43	2
1840	A	C	missense_variant	Glu	525	Asp	2021-03-14	Dhaka	B.1.1.25	2021-03-14	Dhaka	B.1.1.25	4
1840	A	G	synonymous_variant	Glu	525	Glu	2022-01-06	Dhaka	AY.131	2022-01-06	Dhaka	AY.131	1
1843	G	T	missense_variant	Gln	526	His	2021-04-07	Dhaka	B.1.351	2021-04-15	Dhaka	B.1.351	2
1846	A	G	synonymous_variant	Lys	527	Lys	2021-08-28	Rajshahi	AY.122	2021-08-28	Rajshahi	AY.122	1
1853	C	T	synonymous_variant	Leu	530	Leu	2020-05-23	Rangpur	B.1.1.25	2021-08-24	Khulna	AY.122	3
1855	G	A	synonymous_variant	Leu	530	Leu	2021-07-26	Dhaka	B.1.617.2	2021-07-27	Dhaka	B.1.617.2	2
1856	A	G	missense_variant	Ser	531	Gly	2021-09-03	Chattogram	B.1.617.2	2021-09-03	Chattogram	B.1.617.2	1
1858	T	C	synonymous_variant	Ser	531	Ser	2021-11-07	Chattogram	AY.127	2021-11-07	Chattogram	AY.127	1
1860	C	T	missense_variant	Pro	532	Leu	2021-07-01	Rajshahi	B.1.617.2	2021-08-11	Rajshahi	B.1.617.2	3
1866	A	G	missense_variant	Tyr	534	Cys	2020-12-25	Dhaka	B.1.1.25	2021-10-23	Dhaka	AY.43	2
1868	G	A	missense_variant	Ala	535	Thr	2021-03-14	Dhaka	B.1.351.3	2021-06-08	Rajshahi	B.1.351.3	2
1869	C	T	missense_variant	Ala	535	Val	2021-12-11	Dhaka	B.1.617.2	2021-12-11	Dhaka	B.1.617.2	1
1871	T	C	missense_variant	Phe	536	Leu	2021-07-01	Chattogram	AY.102	2021-12-10	Khulna	AY.102	49
1873	T	C	synonymous_variant	Phe	536	Phe	2021-04-03	Dhaka	B.1.351.3	2021-11-28	Sylhet	AY.127	8
1874	G	T	missense_variant	Ala	537	Ser	2021-07-15	Rajshahi	B.1.617.2	2021-08-31	Rajshahi	B.1.617.2	3
1875	C	T	missense_variant	Ala	537	Val	2020-06-07	Barishal	B.1.1.25	2020-06-07	Barishal	B.1.1.25	1
1876	A	G	synonymous_variant	Ala	537	Ala	2021-08-14	Dhaka	B.1.617.2	2021-08-16	Dhaka	AY.14	2
1878	C	T	missense_variant	Ser	538	Leu	2021-02-26	Dhaka	B.1.1.318	2021-08-05	Dhaka	AY.112	33
1879	A	T	synonymous_variant	Ser	538	Ser	2021-09-20	Khulna	AY.4.4	2021-12-29	Dhaka	AY.4.4	9
1884	C	T	missense_variant	Ala	540	Val	2020-05-21	Dhaka	B.1.1.25	2022-02-20	Chattogram	BA.2	6
1886	G	A	missense_variant	Ala	541	Thr	2021-07-01	Dhaka	B.1.617.2	2021-07-01	Dhaka	B.1.617.2	2
1889	C	T	missense_variant	Arg	542	Cys	2021-09-06	Rajshahi	B.1.617.2	2021-09-06	Rajshahi	B.1.617.2	1
1891	T	C	synonymous_variant	Arg	542	Arg	2022-02-22	Dhaka	BA.2	2022-02-22	Dhaka	BA.2	1
1892	G	A	missense_variant	Val	543	Ile	2021-09-06	Dhaka	B.1.617.2	2021-10-18	Khulna	AY.4.4	2
1906	T	C	synonymous_variant	Ile	547	Ile	2021-09-25	Dhaka	AY.102	2021-09-25	Dhaka	AY.102	1
1909	C	T	synonymous_variant	Phe	548	Phe	2020-07-16	Dhaka	B.1.1.25	2021-07-24	Dhaka	AY.122	2
1911	C	T	missense_variant	Ser	549	Phe	2020-08-12	Chattogram	B.1.1.25	2022-02-09	Dhaka	BA.2	6
1912	C	T	synonymous_variant	Ser	549	Ser	2020-04-29	Dhaka	B.1.1	2022-02-28	Dhaka	BA.2	50
1913	C	A	missense_variant	Arg	550	Ser	2021-06-29	Dhaka	B.1.617.2	2021-06-29	Dhaka	B.1.617.2	1
1913	C	T	missense_variant	Arg	550	Cys	2020-05-23	Rangpur	B.1.1.25	2020-10-26	Chattogram	B.1.36.16	2
1914	G	A	missense_variant	Arg	550	His	2020-12-22	Dhaka	B.1.1	2021-09-11	Dhaka	AY.5	3
1915	C	T	synonymous_variant	Arg	550	Arg	2021-12-27	Dhaka	AY.131	2022-01-01	Dhaka	AY.131	2
1919	C	A	missense_variant	Leu	552	Ile	2021-06-28	Chattogram	AY.54	2021-07-22	Chattogram	AY.54	2
1919	C	T	missense_variant	Leu	552	Phe	2021-10-24	Dhaka	AY.4.4	2021-10-24	Dhaka	AY.4.4	1
1921	T	G	synonymous_variant	Leu	552	Leu	2021-02-06	Dhaka	B.1.1.25	2021-02-06	Dhaka	B.1.1.25	1
1925	A	C	missense_variant	Thr	554	Pro	2021-09-15	Dhaka	B.1.617.2	2021-10-23	Dhaka	B.1.617.2	3
1926	C	A	missense_variant	Thr	554	Asn	2021-10-03	Khulna	B.1.617.2	2021-10-06	Khulna	B.1.617.2	2
1929	C	T	missense_variant	Ala	555	Val	2021-01-18	Dhaka	B	2021-09-16	Sylhet	AY.127	6
1930	T	C	synonymous_variant	Ala	555	Ala	2021-07-06	Dhaka	B.1.617.2	2021-07-07	Dhaka	B.1.617.2	3
1934	A	G	missense_variant	Asn	557	Asp	2020-05-23	Dhaka	B.1.1.25	2020-05-23	Dhaka	B.1.1.25	1
1938	C	T	missense_variant	Ser	558	Phe	2021-05-30	Chattogram	B.1.617.2	2021-05-30	Chattogram	B.1.617.2	1
1944	G	T	missense_variant	Arg	560	Leu	2021-01-19	Dhaka	B.1.1.25	2021-07-13	Khulna	B.1.617.2	2
1953	A	G	missense_variant	Gln	563	Arg	2020-11-18	Sylhet	B.1.1.25	2020-11-18	Sylhet	B.1.1.25	1
1957	G	A	synonymous_variant	Lys	564	Lys	2021-07-07	Dhaka	B.1.617.2	2021-12-22	Dhaka	AY.4.4	3
1958	G	T	missense_variant	Ala	565	Ser	2021-08-12	Barishal	B.1.617.2	2021-08-12	Barishal	B.1.617.2	1
1959	C	T	missense_variant	Ala	565	Val	2020-12-19	Sylhet	B.1.1.25	2020-12-23	Sylhet	B.1.1.25	2
1960	C	T	synonymous_variant	Ala	565	Ala	2021-09-08	Khulna	AY.122	2021-09-12	Khulna	AY.122	2
1962	C	T	missense_variant	Ala	566	Val	2020-06-18	Mymensingh	B.1.1.25	2021-12-03	Dhaka	AY.131	2
1965	T	C	missense_variant	Ile	567	Thr	2021-01-03	Dhaka	B.1.1.25	2021-01-03	Dhaka	B.1.1.25	1
1968	C	T	missense_variant	Thr	568	Ile	2021-04-19	Dhaka	B.1.351.3	2022-01-15	Dhaka	BA.1	4
1971	T	C	missense_variant	Ile	569	Thr	2021-08-05	Dhaka	B.1.617.2	2021-08-05	Dhaka	B.1.617.2	1
1977	A	G	missense_variant	Asp	571	Gly	2021-10-14	Dhaka	AY.121	2021-10-31	Dhaka	AY.121	4
1982	A	C	missense_variant	Ile	573	Leu	2021-04-19	Dhaka	B.1.1.7	2021-04-19	Dhaka	B.1.1.7	1
1982	A	G	missense_variant	Ile	573	Val	2020-08-21	Rajshahi	B.1.1.25	2020-08-21	Rajshahi	B.1.1.25	1
1989	A	G	missense_variant	Gln	575	Arg	2021-03-16	Dhaka	B.1.1.7	2021-04-01	Chattogram	B.1.1.7	3
1997	C	A	missense_variant	Leu	578	Met	2021-04-05	Chattogram	B.1.351.3	2021-04-05	Chattogram	B.1.351.3	1
1997	C	T	synonymous_variant	Leu	578	Leu	2020-11-22	Dhaka	B.1.1.25	2021-09-05	Chattogram	AY.122	4
2000	A	C	synonymous_variant	Arg	579	Arg	2020-06-28	Dhaka	B.1.1.25	2020-06-30	Khulna	B.1.1.25	2
2003	C	T	missense_variant	Leu	580	Phe	2021-05-21	Dhaka	B.1.351.3	2021-05-21	Dhaka	B.1.351.3	1
2005	C	T	synonymous_variant	Leu	580	Leu	2020-07-16	Dhaka	B.1.1.25	2021-12-29	Dhaka	AY.131	2
2010	A	G	missense_variant	Asp	582	Gly	2021-04-06	Chattogram	B.1.351	2021-04-06	Chattogram	B.1.351	1
2011	T	C	synonymous_variant	Asp	582	Asp	2021-01-26	Sylhet	B.1.1.25	2021-01-26	Sylhet	B.1.1.25	1
2014	T	C	synonymous_variant	Ala	583	Ala	2021-09-16	Rajshahi	AY.122	2021-09-16	Rajshahi	AY.122	1
2015	A	G	missense_variant	Met	584	Val	2021-01-18	Dhaka	B.1.1.25	2021-01-18	Dhaka	B.1.1.25	1
2018	A	C	missense_variant	Met	585	Leu	2021-03-08	Dhaka	B.1.1.7	2021-03-08	Dhaka	B.1.1.7	1
2018	A	G	missense_variant	Met	585	Val	2021-08-04	Barishal	B.1.617.2	2021-08-04	Barishal	B.1.617.2	1
2027	T	C	missense_variant	Ser	588	Pro	2021-07-26	Dhaka	B.1.617.2	2021-07-27	Dhaka	B.1.617.2	2
2030	G	A	missense_variant	Asp	589	Asn	2020-08-18	Khulna	B.1.1	2021-06-09	Dhaka	B.1.617.2	2
2036	G	A	missense_variant	Ala	591	Thr	2021-09-27	Dhaka	B.1.617.2	2021-09-27	Dhaka	B.1.617.2	1
2036	G	T	missense_variant	Ala	591	Ser	2020-04-29	Dhaka	B.1.1	2021-08-21	Dhaka	B.1.617.2	7
2037	C	T	missense_variant	Ala	591	Val	2020-10-05	Dhaka	B.1.1.25	2022-01-21	Dhaka	BA.2	4
2038	T	C	synonymous_variant	Ala	591	Ala	2021-01-25	Dhaka	B.1.1.25	2021-01-25	Dhaka	B.1.1.25	1
2040	C	T	missense_variant	Thr	592	Ile	2020-05-03	Dhaka	B.1.1.25	2021-10-06	Dhaka	B.1.617.2	19
2041	T	C	synonymous_variant	Thr	592	Thr	2020-04-28	Dhaka	B.1.1.25	2020-05-13	Dhaka	B.1.1.25	3
2044	C	T	synonymous_variant	Asn	593	Asn	2020-11-04	Sylhet	B.1.1.89	2021-07-03	Khulna	B.1.617.2	2
2047	T	C	synonymous_variant	Asn	594	Asn	2021-11-24	Dhaka	AY.131	2021-11-24	Dhaka	AY.131	2
2048	C	T	synonymous_variant	Leu	595	Leu	2020-04-29	Chattogram	B.1.1.175	2021-09-03	Dhaka	B.1.617.2	21
2053	T	A	synonymous_variant	Val	596	Val	2021-05-13	Chattogram	B.1.351.3	2021-05-13	Chattogram	B.1.351.3	1
2057	A	G	missense_variant	Met	598	Val	2020-05-10	Dhaka	B.1.1.25	2020-05-10	Dhaka	B.1.1.25	3
2058	T	C	missense_variant	Met	598	Thr	2021-12-23	Khulna	AY.127	2021-12-23	Khulna	AY.127	1
2061	C	T	missense_variant	Ala	599	Val	2022-02-09	Dhaka	BA.2	2022-02-09	Dhaka	BA.2	1
2062	C	T	synonymous_variant	Ala	599	Ala	2020-05-16	Dhaka	B.1.1	2021-07-07	Dhaka	AY.122.4	8
2065	C	T	synonymous_variant	Tyr	600	Tyr	2021-08-03	Dhaka	B.1.617.2	2021-09-12	Dhaka	B.1.617.2	3
2077	T	C	synonymous_variant	Gly	604	Gly	2021-07-15	Rajshahi	B.1.617.2	2021-07-15	Rajshahi	B.1.617.2	1
2082	T	A	missense_variant	Val	606	Asp	2020-05-20	Chattogram	B.1.1.25	2020-08-31	Rangpur	B.1	2
2083	T	C	synonymous_variant	Val	606	Val	2020-07-20	Chattogram	B.1.36.16	2020-07-20	Chattogram	B.1.36.16	1
2083	T	G	synonymous_variant	Val	606	Val	2020-07-15	Dhaka	B.1.36.8	2020-07-15	Khulna	B.1.36.8	2
2085	A	G	missense_variant	Gln	607	Arg	2020-09-10	Chattogram	B.1.1.25	2020-09-10	Chattogram	B.1.1.25	1
2086	G	A	synonymous_variant	Gln	607	Gln	2022-01-08	Dhaka	BA.1.1	2022-02-09	Dhaka	BA.1.1	3
2086	G	T	missense_variant	Gln	607	His	2020-06-21	Barishal	B.1.1	2021-10-15	Rajshahi	AY.102	9
2091	C	T	missense_variant	Thr	609	Ile	2020-07-20	Chattogram	B.1.36.16	2020-12-20	Sylhet	B.1.1.25	2
2092	T	A	synonymous_variant	Thr	609	Thr	2021-06-21	Sylhet	B.1.617.2	2021-06-21	Sylhet	B.1.617.2	1
2094	C	T	missense_variant	Ser	610	Leu	2020-07-12	Dhaka	B.1.1.25	2021-10-10	Khulna	AY.43	57
2095	G	A	synonymous_variant	Ser	610	Ser	2021-09-27	Dhaka	B.1.617.2	2021-09-27	Dhaka	B.1.617.2	2
2098	G	T	missense_variant	Gln	611	His	2021-12-05	Dhaka	AY.131	2021-12-21	Rajshahi	AY.131	2
2106	C	T	missense_variant	Thr	614	Ile	2020-07-19	Chattogram	B.1.1.25	2020-11-22	Sylhet	B.1.1.25	5
2107	T	C	synonymous_variant	Thr	614	Thr	2021-08-03	Dhaka	B.1.617.2	2021-08-03	Dhaka	B.1.617.2	1
2110	C	A	missense_variant	Asn	615	Lys	2020-07-19	Chattogram	B.1.1	2020-07-19	Chattogram	B.1.1	1
2110	C	T	synonymous_variant	Asn	615	Asn	2020-08-31	Sylhet	B.1.1.25	2021-11-24	Dhaka	AY.131	50
2111	A	G	missense_variant	Ile	616	Val	2021-12-12	Dhaka	AY.131	2021-12-12	Dhaka	AY.131	1
2113	C	T	synonymous_variant	Ile	616	Ile	2020-06-14	Sylhet	B.1.1.25	2021-08-05	Dhaka	B.1.617.2	4
2114	T	C	missense_variant	Phe	617	Leu	2021-09-22	Chattogram	AY.127	2021-10-13	Dhaka	AY.127	3
2116	T	A	missense_variant	Phe	617	Leu	2021-11-24	Dhaka	AY.102	2022-01-08	Dhaka	AY.131	2
2117	G	A	missense_variant	Gly	618	Ser	2021-08-12	Barishal	B.1.617.2	2021-11-09	Dhaka	AY.121	2
2118	G	T	missense_variant	Gly	618	Val	2020-07-18	Chattogram	B.1.1.25	2020-07-18	Chattogram	B.1.1.25	1
2119	C	T	synonymous_variant	Gly	618	Gly	2021-08-28	Barishal	AY.4.4	2022-01-15	Rajshahi	AY.131	3
2127	A	G	missense_variant	Tyr	621	Cys	2021-07-05	Dhaka	AY.54	2021-08-10	Chattogram	AY.54	3
2132	A	G	missense_variant	Lys	623	Glu	2020-11-15	Chattogram	B.1.1.25	2020-11-15	Chattogram	B.1.1.25	1
2135	C	A	missense_variant	Leu	624	Ile	2021-04-06	Dhaka	B.1.525	2021-04-06	Dhaka	B.1.525	1
2135	C	T	missense_variant	Leu	624	Phe	2020-12-20	Dhaka	B.1.1.25	2020-12-20	Dhaka	B.1.1.25	1
2137	C	A	synonymous_variant	Leu	624	Leu	2020-09-08	Sylhet	B.1.1.25	2020-09-08	Sylhet	B.1.1.25	1
2142	C	T	missense_variant	Pro	626	Leu	2021-06-16	Rajshahi	B.1.617.2	2022-01-17	Dhaka	BA.1.1	16
2143	C	A	synonymous_variant	Pro	626	Pro	2022-01-01	Dhaka	AY.131	2022-01-01	Dhaka	AY.131	1
2143	C	T	synonymous_variant	Pro	626	Pro	2021-11-29	Rangpur	B.1.617.2	2022-01-22	Dhaka	BA.1	2
2144	G	T	missense_variant	Val	627	Phe	2020-06-30	Rajshahi	B.1.1	2021-08-29	Khulna	AY.61	4
2146	C	T	synonymous_variant	Val	627	Val	2020-10-29	Chattogram	B.1.1.25	2021-10-04	Dhaka	AY.111	2
2147	C	T	missense_variant	Leu	628	Phe	2021-07-08	Dhaka	B.1.617.2	2021-09-02	Rajshahi	B.1.617.2	4
2148	T	C	missense_variant	Leu	628	Pro	2021-11-16	Chattogram	B.1.617.2	2022-01-14	Chattogram	AY.131	5
2151	A	G	missense_variant	Asp	629	Gly	2021-10-11	Rangpur	B.1.617.2	2021-11-21	Chattogram	AY.122	2
2155	G	T	missense_variant	Trp	630	Cys	2020-11-02	Chattogram	B.1.1.25	2020-11-02	Chattogram	B.1.1.25	1
2156	C	T	missense_variant	Leu	631	Phe	2020-07-20	Chattogram	B.1.36.16	2020-07-20	Chattogram	B.1.36.16	1
2164	G	T	missense_variant	Glu	633	Asp	2020-08-31	Rangpur	B.1.1.25	2021-10-12	Sylhet	AY.112	6
2170	T	C	synonymous_variant	Phe	635	Phe	2021-07-19	Barishal	B.1.617.2	2021-07-19	Barishal	B.1.617.2	1
2174	G	A	missense_variant	Glu	637	Lys	2021-03-14	Dhaka	B.1.351.3	2021-03-14	Dhaka	B.1.351.3	1
2180	G	T	missense_variant	Val	639	Leu	2020-09-02	Chattogram	B.1.1.25	2020-09-02	Chattogram	B.1.1.25	1
2184	A	G	missense_variant	Glu	640	Gly	2022-01-13	Rangpur	AY.131	2022-01-13	Rangpur	AY.131	1
2185	G	T	missense_variant	Glu	640	Asp	2021-07-01	Khulna	AY.37	2021-07-01	Khulna	AY.37	1
2189	C	T	missense_variant	Leu	642	Phe	2020-07-15	Chattogram	B.1.1.25	2021-09-29	Chattogram	AY.4.4	3
2193	G	A	missense_variant	Arg	643	Lys	2021-09-29	Dhaka	B.1.617.2	2021-11-29	Dhaka	B.1.617.2	3
2194	A	G	synonymous_variant	Arg	643	Arg	2021-07-11	Chattogram	AY.65	2021-09-28	Mymensingh	AY.65	3
2197	C	T	synonymous_variant	Asp	644	Asp	2021-04-07	Dhaka	B.1.351.3	2021-07-06	Dhaka	B.1.617.2	3
2198	G	A	missense_variant	Gly	645	Ser	2021-03-09	Khulna	B.1.1	2021-03-09	Khulna	B.1.1	1
2205	A	G	missense_variant	Glu	647	Gly	2021-06-30	Chattogram	AY.39	2021-06-30	Chattogram	AY.39	1
2210	G	A	missense_variant	Val	649	Ile	2021-03-16	Dhaka	B.1.351.3	2021-05-10	Dhaka	B.1.351.3	2
2210	G	T	missense_variant	Val	649	Phe	2020-04-29	Chattogram	B.1.1.25	2020-06-27	Dhaka	B.1.1.25	3
2211	T	C	missense_variant	Val	649	Ala	2020-05-31	Mymensingh	B.1.1.25	2020-07-06	Barishal	B.1.1.25	4
2219	A	G	missense_variant	Ile	652	Val	2021-09-09	Dhaka	AY.4.4	2021-09-09	Dhaka	AY.4.4	1
2226	C	T	missense_variant	Thr	654	Ile	2021-11-20	Dhaka	AY.131	2021-11-20	Dhaka	AY.131	1
2227	C	T	synonymous_variant	Thr	654	Thr	2021-08-11	Dhaka	B.1.617.2	2021-08-28	Dhaka	B.1.617.2	2
2232	C	T	missense_variant	Ala	656	Val	2020-07-14	Chattogram	B.1.1.25	2021-10-05	Khulna	AY.102	6
2233	T	C	synonymous_variant	Ala	656	Ala	2021-06-21	Rangpur	AY.53	2021-06-21	Rangpur	AY.53	1
2240	A	G	missense_variant	Ile	659	Val	2021-11-08	Dhaka	AY.127	2021-11-23	Rajshahi	AY.127	2
2243	G	A	missense_variant	Val	660	Ile	2020-05-21	Dhaka	B.1.1.25	2020-05-21	Dhaka	B.1.1.25	1
2245	C	T	synonymous_variant	Val	660	Val	2021-01-17	Sylhet	B.1	2021-01-17	Sylhet	B.1	1
2246	G	A	missense_variant	Gly	661	Ser	2020-05-10	Dhaka	B.1.1	2021-11-02	Rajshahi	AY.112	14
2246	G	T	missense_variant	Gly	661	Cys	2020-09-13	Khulna	B.1.1.25	2020-09-13	Khulna	B.1.1.25	1
2249	G	A	missense_variant	Gly	662	Arg	2021-09-02	Rajshahi	AY.122	2021-09-02	Rajshahi	AY.122	1
2250	G	T	missense_variant	Gly	662	Val	2021-09-09	Rangpur	AY.102	2021-09-09	Rangpur	AY.102	1
2251	A	G	synonymous_variant	Gly	662	Gly	2021-12-19	Rajshahi	B.1.617.2	2021-12-19	Rajshahi	B.1.617.2	1
2254	A	G	synonymous_variant	Gln	663	Gln	2021-08-11	Dhaka	B.1.617.2	2021-10-15	Rajshahi	AY.102	3
2258	G	A	missense_variant	Val	665	Ile	2021-08-04	Dhaka	AY.122	2021-08-05	Dhaka	AY.122	2
2260	C	A	synonymous_variant	Val	665	Val	2021-05-18	Dhaka	B.1.351	2021-05-18	Dhaka	B.1.351	1
2265	G	A	missense_variant	Cys	667	Tyr	2020-08-23	Chattogram	B.1.1.25	2020-08-26	Chattogram	B.1.1.25	2
2268	C	A	missense_variant	Ala	668	Glu	2021-05-18	Dhaka	B.1.351	2021-05-18	Dhaka	B.1.351	1
2286	G	T	missense_variant	Ser	674	Ile	2021-09-08	Chattogram	B.1.617.2	2021-09-09	Chattogram	AY.20	2
2288	G	A	missense_variant	Val	675	Ile	2020-07-21	Chattogram	B.1.1.25	2020-08-20	Mymensingh	B.1.1.25	3
2289	T	C	missense_variant	Val	675	Ala	2021-06-07	Chattogram	B.1.617.2	2021-06-30	Dhaka	B.1.617.2	4
2290	T	C	synonymous_variant	Val	675	Val	2021-10-14	Dhaka	B.1.617.2	2021-10-14	Dhaka	B.1.617.2	1
2293	G	T	missense_variant	Gln	676	His	2021-10-13	Dhaka	AY.65	2021-10-31	Dhaka	AY.112	2
2295	C	T	missense_variant	Thr	677	Ile	2021-06-03	Khulna	AY.54	2022-01-08	Sylhet	AY.131	7
2299	C	T	synonymous_variant	Phe	678	Phe	2020-08-31	Dhaka	B.1.1.25	2020-08-31	Dhaka	B.1.1.25	1
2302	T	C	synonymous_variant	Phe	679	Phe	2021-10-14	Dhaka	B.1.617.2	2021-10-14	Dhaka	B.1.617.2	1
2305	G	T	missense_variant	Lys	680	Asn	2021-01-22	Dhaka	B.1.1.25	2021-09-23	Khulna	AY.14	3
2306	C	T	missense_variant	Leu	681	Phe	2021-04-22	Dhaka	B.1.351.3	2021-07-14	Rajshahi	B.1.617.2	2
2309	G	A	missense_variant	Val	682	Ile	2020-07-01	Khulna	B.1.1.25	2020-07-01	Khulna	B.1.1.25	1
2310	T	C	missense_variant	Val	682	Ala	2021-07-23	Dhaka	AY.122	2021-07-23	Dhaka	AY.122	1
2311	A	G	synonymous_variant	Val	682	Val	2021-07-04	Khulna	AY.100	2021-08-09	Khulna	B.1.617.2	3
2314	T	C	synonymous_variant	Asn	683	Asn	2020-06-17	Rajshahi	B.1.1.25	2020-06-17	Rajshahi	B.1.1.25	1
2317	A	T	missense_variant	Lys	684	Asn	2022-02-27	Dhaka	BA.2	2022-02-27	Dhaka	BA.2	1
2323	G	A	synonymous_variant	Leu	686	Leu	2021-11-17	Khulna	AY.131	2021-11-17	Khulna	AY.131	1
2323	G	T	missense_variant	Leu	686	Phe	2020-04-29	Chattogram	B.1.1.175	2020-04-29	Dhaka	B.1.1.175	2
2324	G	T	missense_variant	Ala	687	Ser	2020-04-29	Chattogram	B.1.1.175	2020-04-29	Dhaka	B.1.1.175	2
2326	T	C	synonymous_variant	Ala	687	Ala	2021-10-07	Khulna	B.1.617.2	2021-10-07	Khulna	B.1.617.2	1
2327	T	G	missense_variant	Leu	688	Val	2021-09-03	Chattogram	AY.4.4	2021-09-03	Chattogram	AY.4.4	1
2334	C	A	missense_variant	Ala	690	Asp	2020-12-24	Dhaka	B.1.1.25	2020-12-24	Dhaka	B.1.1.25	4
2334	C	CG	frameshift_variant	Asp	691	fs	2021-03-14	Dhaka	B.1.351	2021-03-14	Dhaka	B.1.351	1
2334	C	T	missense_variant	Ala	690	Val	2020-07-11	Dhaka	B.1.1.25	2021-10-26	Dhaka	AY.122	4
2344	C	T	synonymous_variant	Ile	693	Ile	2021-03-14	Dhaka	B.1.351.3	2021-03-14	Dhaka	B.1.351.3	1
2351	G	A	missense_variant	Gly	696	Ser	2020-07-11	Dhaka	B.1.1.25	2020-07-11	Dhaka	B.1.1.25	1
2358	C	T	missense_variant	Ala	698	Val	2020-05-31	Dhaka	B.1.1.25	2020-05-31	Dhaka	B.1.1.25	1
2363	C	T	missense_variant	Leu	700	Phe	2020-07-17	Dhaka	B.1.1.25	2020-10-14	Dhaka	B.1.1.25	4
2371	C	T	synonymous_variant	Ala	702	Ala	2022-01-03	Dhaka	BA.1.1	2022-01-03	Dhaka	BA.1.1	1
2377	T	A	missense_variant	Asn	704	Lys	2020-08-18	Khulna	B.1.1	2020-08-18	Khulna	B.1.1	1
2381	G	T	missense_variant	Gly	706	Cys	2021-04-19	Dhaka	B.1.351.3	2021-07-15	Rajshahi	B.1.617.2	3
2382	G	T	missense_variant	Gly	706	Val	2021-04-19	Dhaka	B.1.351.3	2021-04-19	Dhaka	B.1.351.3	1
2388	C	T	missense_variant	Thr	708	Ile	2020-06-17	Rajshahi	B.1.1.25	2021-01-13	Dhaka	B.1.1.25	14
2395	C	T	synonymous_variant	Val	710	Val	2020-06-18	Dhaka	B.1.1.25	2020-06-18	Dhaka	B.1.1.25	1
2398	G	A	synonymous_variant	Thr	711	Thr	2021-07-02	Chattogram	AY.122	2021-09-14	Dhaka	AY.122	2
2398	G	T	synonymous_variant	Thr	711	Thr	2020-07-21	Chattogram	B.1.1.25	2020-07-21	Chattogram	B.1.1.25	1
2399	C	T	missense_variant	His	712	Tyr	2022-01-10	Dhaka	BA.1	2022-01-10	Dhaka	BA.1	1
2400	A	C	missense_variant	His	712	Pro	2020-12-05	Chattogram	B.1.36.16	2020-12-05	Chattogram	B.1.36.16	1
2401	C	T	synonymous_variant	His	712	His	2021-10-13	Dhaka	AY.65	2021-10-13	Dhaka	AY.65	1
2402	T	A	missense_variant	Ser	713	Thr	2020-06-18	Rajshahi	B.1.1.25	2020-06-18	Rajshahi	B.1.1.25	1
2404	A	C	synonymous_variant	Ser	713	Ser	2022-01-09	Dhaka	BA.2	2022-02-07	Khulna	BA.2	5
2407	G	A	synonymous_variant	Lys	714	Lys	2020-07-06	Barisal	B.1.159	2020-07-06	Barisal	B.1.159	1
2413	G	A	synonymous_variant	Leu	716	Leu	2021-12-04	Rangpur	B.1.617.2	2021-12-04	Rangpur	B.1.617.2	1
2416	C	T	synonymous_variant	Tyr	717	Tyr	2020-05-21	Dhaka	B.1.159	2021-08-17	Dhaka	B.1.617.2	3
2423	T	C	missense_variant	Cys	720	Arg	2020-10-10	Dhaka	B.1.1.25	2021-02-16	Barishal	B.1.1.25	5
2424	G	A	missense_variant	Cys	720	Tyr	2021-11-29	Dhaka	AY.131	2021-12-04	Dhaka	AY.131	2
2428	T	C	synonymous_variant	Val	721	Val	2021-05-05	Dhaka	B.1.351.3	2021-09-29	Chattogram	AY.102	2
2433	C	T	missense_variant	Ser	723	Phe	2021-10-11	Khulna	AY.102	2021-10-11	Khulna	AY.102	1
2434	C	T	synonymous_variant	Ser	723	Ser	2020-05-10	Rajshahi	B.1.1.25	2021-07-31	Rajshahi	AY.122	2
2442	A	G	missense_variant	Glu	726	Gly	2021-07-23	Dhaka	AY.122	2021-09-03	Dhaka	AY.122	2
2445	C	T	missense_variant	Thr	727	Ile	2021-08-03	Dhaka	AY.122	2021-08-03	Dhaka	AY.122	1
2447	G	T	missense_variant	Gly	728	Cys	2020-06-14	Sylhet	B.1.1.25	2021-08-26	Khulna	B.1.617.2	2
2449	C	T	synonymous_variant	Gly	728	Gly	2021-08-10	Dhaka	B.1.617.2	2021-08-10	Dhaka	B.1.617.2	1
2453	C	T	missense_variant	Leu	730	Phe	2020-05-13	Dhaka	B.1.1.315	2022-01-17	Rangpur	BA.1	19
2455	C	T	synonymous_variant	Leu	730	Leu	2020-12-11	Dhaka	B.1.1.25	2022-01-31	Dhaka	BA.2	9
2459	C	T	missense_variant	Pro	732	Ser	2020-12-01	Dhaka	B.1.1.25	2020-12-01	Dhaka	B.1.1.25	1
2462	C	T	synonymous_variant	Leu	733	Leu	2021-08-30	Mymensingh	AY.122	2021-08-30	Mymensingh	AY.122	1
2463	T	A	missense_variant	Leu	733	Gln	2021-06-16	Rajshahi	B.1.617.2	2021-09-06	Rajshahi	B.1.617.2	4
2469	C	T	missense_variant	Ala	735	Val	2020-06-17	Chattogram	B.1.1.59	2020-06-17	Chattogram	B.1.1.59	1
2470	C	T	synonymous_variant	Ala	735	Ala	2020-06-18	Dhaka	B.1.1.25	2022-02-18	Rajshahi	BA.1.1	82
2475	A	G	missense_variant	Lys	737	Arg	2021-03-16	Dhaka	B.1.1.7	2021-03-16	Dhaka	B.1.1.7	2
2483	A	G	missense_variant	Ile	740	Val	2021-05-22	Rangpur	AY.43	2021-12-13	Dhaka	AY.131	3
2485	C	T	synonymous_variant	Ile	740	Ile	2020-07-06	Barishal	B.1.1.25	2021-10-06	Khulna	B.1.617.2	14
2488	C	T	synonymous_variant	Phe	741	Phe	2021-09-26	Dhaka	B.1.617.2	2021-12-27	Khulna	B.1.617.2	3
2489	T	C	synonymous_variant	Leu	742	Leu	2021-05-29	Dhaka	AY.122	2021-12-18	Khulna	AY.122	109
2497	A	G	synonymous_variant	Gly	744	Gly	2021-07-05	Dhaka	AY.122	2021-07-05	Dhaka	AY.122	1
2506	T	C	synonymous_variant	Leu	747	Leu	2020-06-18	Dhaka	B.1.1	2021-12-19	Dhaka	AY.131	2
2508	C	T	missense_variant	Pro	748	Leu	2021-08-11	Dhaka	B.1.617.2	2021-08-11	Dhaka	B.1.617.2	1
2509	C	T	synonymous_variant	Pro	748	Pro	2020-07-12	Dhaka	B.1	2021-11-05	Dhaka	AY.39	12
2512	A	G	synonymous_variant	Thr	749	Thr	2021-05-24	Dhaka	B.1.1.7	2021-05-24	Dhaka	B.1.1.7	1
2522	A	C	missense_variant	Thr	753	Pro	2021-09-09	Rajshahi	AY.122	2022-01-15	Dhaka	BA.1.1	2
2523	C	T	missense_variant	Thr	753	Ile	2021-07-15	Dhaka	B.1.617.2	2021-10-19	Rajshahi	B.1.617.2	4
2527	G	T	missense_variant	Glu	754	Asp	2021-10-12	Dhaka	AY.16	2021-10-12	Dhaka	AY.16	1
2534	G	A	missense_variant	Val	757	Ile	2021-03-14	Dhaka	B.1.1.25	2021-03-14	Dhaka	B.1.1.25	1
2536	C	A	synonymous_variant	Val	757	Val	2021-08-21	Sylhet	B.1.617.2	2021-08-21	Sylhet	B.1.617.2	1
2536	C	T	synonymous_variant	Val	757	Val	2021-07-25	Rajshahi	B.1.617.2	2021-12-31	Chattogram	BA.1	8
2544	C	T	missense_variant	Thr	760	Ile	2021-07-01	Rangpur	AY.10	2021-07-01	Rangpur	AY.10	1
2545	T	C	synonymous_variant	Thr	760	Thr	2021-08-26	Dhaka	B.1.617.2	2021-08-26	Dhaka	B.1.617.2	1
2549	G	A	missense_variant	Asp	762	Asn	2021-11-17	Chattogram	AY.102	2021-11-17	Chattogram	AY.102	1
2550	A	G	missense_variant	Asp	762	Gly	2021-06-08	Rajshahi	B.1.351.3	2021-12-07	Chattogram	AY.131	3
2560	A	G	synonymous_variant	Pro	765	Pro	2021-06-04	Dhaka	AY.122	2021-12-25	Dhaka	AY.122	173
2564	G	A	missense_variant	Glu	767	Lys	2020-12-02	Dhaka	B.1.1.25	2020-12-03	Dhaka	B.1.1.25	2
2568	A	G	missense_variant	Gln	768	Arg	2021-09-18	Rajshahi	AY.122	2021-09-18	Rajshahi	AY.122	1
2570	C	T	missense_variant	Pro	769	Ser	2021-08-29	Khulna	AY.4.4	2021-08-29	Khulna	AY.4.4	1
2573	A	G	missense_variant	Thr	770	Ala	2021-07-08	Dhaka	B.1.617.2	2021-07-08	Dhaka	B.1.617.2	1
2574	C	T	missense_variant	Thr	770	Ile	2021-07-17	Dhaka	AY.122	2021-07-17	Dhaka	AY.122	1
2576	AGTG	A	disruptive_inframe_deletion	Ser	771	_Glu772	2021-07-08	Dhaka	AY.43	2021-07-08	Dhaka	AY.43	1
2585	G	T	missense_variant	Val	774	Phe	2020-06-17	Chattogram	B.1.1.25	2020-06-27	Chattogram	B.1.1.25	3
2589	A	C	missense_variant	Glu	775	Ala	2021-07-08	Dhaka	AY.122	2021-07-08	Dhaka	AY.122	1
2591	G	A	missense_variant	Ala	776	Thr	2021-03-16	Dhaka	B.1.351.3	2021-03-16	Dhaka	B.1.351.3	1
2592	C	T	missense_variant	Ala	776	Val	2021-04-06	Dhaka	B.1.351.3	2021-08-13	Dhaka	AY.43	2
2593	T	C	synonymous_variant	Ala	776	Ala	2020-09-10	Chattogram	B.1.1.25	2020-09-10	Chattogram	B.1.1.25	1
2594	C	T	missense_variant	Pro	777	Ser	2021-09-12	Dhaka	AY.4.4	2022-01-28	Dhaka	BA.1.1	2
2597	T	C	synonymous_variant	Leu	778	Leu	2021-09-20	Dhaka	AY.65	2021-10-10	Dhaka	AY.65	2
2600	G	A	missense_variant	Val	779	Ile	2020-12-31	Dhaka	B.1.1.25	2020-12-31	Dhaka	B.1.1.25	1
2610	C	T	missense_variant	Pro	782	Leu	2021-10-05	Rajshahi	B.1.617.2	2021-10-05	Rajshahi	B.1.617.2	1
2611	A	G	synonymous_variant	Pro	782	Pro	2021-06-17	Dhaka	AY.122	2021-06-17	Dhaka	AY.122	1
2627	C	T	missense_variant	Leu	788	Phe	2021-05-27	Khulna	B.1.617.2	2021-09-04	Dhaka	B.1.617.2	11
2638	C	T	synonymous_variant	Leu	791	Leu	2020-06-17	Chattogram	B.1.1.59	2022-01-03	Khulna	AY.131	2
2644	C	T	synonymous_variant	Ile	793	Ile	2020-04-29	Dhaka	B.1.1	2021-12-12	Dhaka	B.1.617.2	15
2646	A	C	missense_variant	Lys	794	Thr	2021-08-24	Dhaka	AY.122	2021-08-24	Dhaka	AY.122	1
2647	A	G	synonymous_variant	Lys	794	Lys	2021-04-19	Dhaka	B.1.351.3	2021-12-11	Khulna	AY.102	13
2648	G	A	missense_variant	Asp	795	Asn	2021-07-05	Rangpur	AY.122	2021-10-12	Sylhet	AY.112	4
2650	C	A	missense_variant	Asp	795	Glu	2021-10-17	Dhaka	AY.14	2021-10-17	Dhaka	AY.14	1
2650	C	T	synonymous_variant	Asp	795	Asp	2021-04-07	Dhaka	B.1.351	2021-04-15	Dhaka	B.1.351	2
2652	C	T	missense_variant	Thr	796	Ile	2021-07-15	Dhaka	AY.102	2021-07-15	Dhaka	AY.102	1
2659	G	A	synonymous_variant	Lys	798	Lys	2021-03-11	Sylhet	B.1.525	2021-06-24	Dhaka	B.1.617.2	22
2659	G	T	missense_variant	Lys	798	Asn	2021-07-24	Chattogram	AY.4.4	2021-07-24	Chattogram	AY.4.4	1
2662	C	T	synonymous_variant	Tyr	799	Tyr	2021-01-20	Dhaka	B.1.1.25	2022-01-23	Dhaka	BA.2	3
2668	C	T	synonymous_variant	Ala	801	Ala	2021-05-20	Chattogram	B.1.1.7	2021-05-20	Chattogram	B.1.1.7	1
2675	C	A	missense_variant	Pro	804	Thr	2021-01-22	Dhaka	B.1.1.25	2021-03-14	Dhaka	B.1.1.25	5
2676	C	T	missense_variant	Pro	804	Leu	2020-05-02	Rangpur	B.1	2021-08-22	Sylhet	AY.121	3
2692	A	T	synonymous_variant	Thr	809	Thr	2020-11-04	Dhaka	B.1.351.3	2021-07-13	Mymensingh	B.1.351.3	373
2695	C	T	synonymous_variant	Asn	810	Asn	2020-06-07	Rajshahi	B.1.1.25	2022-01-10	Barishal	BA.2	9
2697	A	C	missense_variant	Asn	811	Thr	2021-09-26	Dhaka	AY.122	2021-09-26	Dhaka	AY.122	1
2698	T	C	synonymous_variant	Asn	811	Asn	2021-11-01	Chattogram	AY.127	2021-12-29	Khulna	AY.127	8
2700	C	T	missense_variant	Thr	812	Ile	2021-09-08	Dhaka	AY.84	2021-09-08	Dhaka	AY.84	1
2701	C	T	synonymous_variant	Thr	812	Thr	2021-08-29	Khulna	AY.4.4	2021-08-29	Khulna	AY.4.4	1
2706	C	T	missense_variant	Thr	814	Ile	2020-05-24	Chattogram	B.1.36.16	2021-12-13	Dhaka	AY.125	8
2710	C	T	synonymous_variant	Leu	815	Leu	2021-08-28	Chattogram	AY.122	2021-11-23	Dhaka	AY.4.4	2
2716	C	T	synonymous_variant	Gly	817	Gly	2021-05-25	Sylhet	B.1.351.3	2021-07-11	Chattogram	B.1.617.2	2
2723	C	T	missense_variant	Pro	820	Ser	2021-09-28	Chattogram	AY.122	2021-09-28	Chattogram	AY.122	1
2725	A	G	synonymous_variant	Pro	820	Pro	2021-11-29	Dhaka	AY.131	2021-11-29	Dhaka	AY.131	2
2727	C	T	missense_variant	Thr	821	Ile	2022-02-28	Dhaka	BA.2	2022-02-28	Dhaka	BA.2	1
2729	A	C	missense_variant	Lys	822	Gln	2021-07-14	Chattogram	AY.122	2021-07-14	Chattogram	AY.122	1
2731	G	A	synonymous_variant	Lys	822	Lys	2020-06-28	Dhaka	B.1.1.25	2021-09-11	Khulna	B.1.617.2	3
2734	T	A	synonymous_variant	Val	823	Val	2021-03-25	Dhaka	B.1.1.7	2021-03-25	Dhaka	B.1.1.7	2
2734	T	C	synonymous_variant	Val	823	Val	2020-07-17	Dhaka	B.1.1	2020-07-24	Rajshahi	B.1.1	2
2746	T	C	synonymous_variant	Asp	827	Asp	2022-01-08	Dhaka	BA.1.1	2022-02-16	Barishal	BA.1.1	4
2749	C	T	synonymous_variant	Asp	828	Asp	2021-02-18	Dhaka	P.1.14	2022-02-07	Dhaka	BA.2	6
2752	T	A	synonymous_variant	Thr	829	Thr	2021-12-14	Rajshahi	AY.131	2021-12-14	Rajshahi	AY.131	1
2752	T	C	synonymous_variant	Thr	829	Thr	2021-07-17	Dhaka	B.1.617.2	2021-07-17	Dhaka	B.1.617.2	1
2755	G	C	synonymous_variant	Val	830	Val	2021-06-19	Dhaka	B.1.617.2	2021-06-19	Dhaka	B.1.617.2	1
2755	G	T	synonymous_variant	Val	830	Val	2020-11-24	Chattogram	B.1.1.25	2021-10-31	Dhaka	AY.121	5
2773	C	T	synonymous_variant	Tyr	836	Tyr	2021-08-12	Barishal	B.1.617.2	2022-02-06	Sylhet	BA.2	4
2775	A	G	missense_variant	Lys	837	Arg	2020-05-23	Dhaka	B.1.1.25	2020-05-23	Dhaka	B.1.1.25	1
2782	G	T	synonymous_variant	Val	839	Val	2020-06-03	Mymensingh	B.1.1.25	2021-10-29	Rajshahi	AY.126	6
2783	A	C	missense_variant	Asn	840	His	2021-07-30	Rajshahi	B.1.617.2	2021-07-30	Rajshahi	B.1.617.2	1
2785	T	C	synonymous_variant	Asn	840	Asn	2021-08-29	Khulna	AY.61	2021-09-12	Mymensingh	AY.122	2
2788	C	T	synonymous_variant	Ile	841	Ile	2021-03-29	Dhaka	B.1.351.3	2021-04-05	Khulna	B.1.351.3	2
2790	C	T	missense_variant	Thr	842	Ile	2021-12-27	Dhaka	BA.2	2022-03-06	Dhaka	BA.2	389
2805	A	C	missense_variant	Glu	847	Ala	2020-07-19	Chattogram	B.1.1	2020-07-19	Chattogram	B.1.1	1
2806	A	G	synonymous_variant	Glu	847	Glu	2021-06-17	Dhaka	B.1.617.2	2021-06-17	Dhaka	B.1.617.2	1
2809	G	A	synonymous_variant	Arg	848	Arg	2021-08-13	Chattogram	B.1.617.2	2021-08-13	Chattogram	B.1.617.2	1
2810	A	G	missense_variant	Ile	849	Val	2021-07-03	Dhaka	AY.125	2021-07-03	Dhaka	AY.125	1
2812	T	A	synonymous_variant	Ile	849	Ile	2021-07-06	Dhaka	B.1.617.2	2021-07-07	Dhaka	B.1.617.2	3
2816	A	G	missense_variant	Lys	851	Glu	2021-08-30	Khulna	B.1.617.2	2021-08-30	Khulna	B.1.617.2	1
2830	G	T	missense_variant	Glu	855	Asp	2020-08-04	Dhaka	B.1.1.25	2020-08-04	Dhaka	B.1.1.25	1
2832	A	G	missense_variant	Lys	856	Arg	2021-12-06	Dhaka	BA.1	2022-02-19	Khulna	BA.1	202
2836	C	T	synonymous_variant	Cys	857	Cys	2020-05-20	Dhaka	B.1.36.8	2020-11-23	Chattogram	B.1.36.8	24
2838	C	T	missense_variant	Ser	858	Phe	2021-08-26	Dhaka	B.1.617.2	2021-09-02	Rajshahi	B.1.617.2	2
2842	C	T	synonymous_variant	Ala	859	Ala	2022-02-16	Khulna	BA.2	2022-02-16	Khulna	BA.2	1
2845	T	C	synonymous_variant	Tyr	860	Tyr	2021-06-28	Chattogram	B.1.617.2	2021-06-28	Chattogram	B.1.617.2	1
2847	C	T	missense_variant	Thr	861	Ile	2021-10-31	Dhaka	AY.112	2021-11-08	Dhaka	AY.127	2
2848	A	G	synonymous_variant	Thr	861	Thr	2021-10-11	Sylhet	AY.4.4	2021-10-13	Dhaka	AY.4.4	2
2857	C	T	synonymous_variant	Leu	864	Leu	2021-09-02	Dhaka	B.1.617.2	2021-09-02	Dhaka	B.1.617.2	1
2860	T	C	synonymous_variant	Gly	865	Gly	2021-07-17	Dhaka	AY.122	2021-07-17	Dhaka	AY.122	1
2861	A	G	missense_variant	Thr	866	Ala	2021-09-08	Chattogram	AY.102	2021-09-08	Chattogram	AY.102	1
2862	C	T	missense_variant	Thr	866	Ile	2021-11-17	Chattogram	B.1.617.2	2021-11-17	Chattogram	B.1.617.2	1
2865	A	T	missense_variant	Glu	867	Val	2020-04-29	Barishal	B.1.1	2020-04-29	Dhaka	B.1.1	2
2870	A	G	missense_variant	Asn	869	Asp	2020-05-23	Dhaka	B.1.1.25	2020-07-06	Barishal	B.1.1.25	5
2875	G	A	synonymous_variant	Glu	870	Glu	2021-07-03	Dhaka	B.1.617.2	2021-07-03	Dhaka	B.1.617.2	3
2878	C	T	synonymous_variant	Phe	871	Phe	2021-09-28	Mymensingh	AY.125	2021-09-28	Mymensingh	AY.125	1
2879	G	A	missense_variant	Ala	872	Thr	2021-09-13	Dhaka	B.1.617.2	2021-09-25	Dhaka	B.1.617.2	3
2881	C	A	synonymous_variant	Ala	872	Ala	2021-11-09	Chattogram	B.1.617.2	2021-11-09	Chattogram	B.1.617.2	1
2882	T	C	missense_variant	Cys	873	Arg	2021-12-12	Dhaka	B.1.617.2	2021-12-12	Dhaka	B.1.617.2	1
2885	G	T	missense_variant	Val	874	Phe	2021-09-19	Rangpur	AY.102	2022-01-09	Dhaka	BA.1	6
2886	T	C	missense_variant	Val	874	Ala	2020-11-04	Sylhet	B.1.1.89	2020-11-04	Sylhet	B.1.1.89	1
2888	G	T	missense_variant	Val	875	Leu	2021-11-26	Barishal	AY.131	2021-11-26	Barishal	AY.131	1
2889	T	C	missense_variant	Val	875	Ala	2022-02-17	Khulna	BA.2	2022-02-17	Khulna	BA.2	1
2891	G	A	missense_variant	Ala	876	Thr	2021-10-06	Rajshahi	B.1.617.2	2021-10-06	Rajshahi	B.1.617.2	1
2891	G	T	missense_variant	Ala	876	Ser	2021-10-07	Chattogram	AY.102	2021-10-07	Chattogram	AY.102	1
2902	C	CGTGTTGTGGCAGATGCTGTCGTGTTGTGGCAG	frameshift_variant	Ile	880	fs	2021-07-04	Dhaka	AY.122.4	2021-07-06	Chattogram	B.1.617.2	2
2902	C	T	synonymous_variant	Val	879	Val	2021-12-20	Khulna	BA.1	2021-12-20	Khulna	BA.1	1
2903	A	G	missense_variant	Ile	880	Val	2021-07-01	Dhaka	AY.43	2021-07-03	Chattogram	B.1.617.2	2
2909	A	G	missense_variant	Thr	882	Ala	2020-07-22	Barishal	B.1.1.25	2020-07-22	Barishal	B.1.1.25	1
2910	C	T	missense_variant	Thr	882	Ile	2020-05-31	Dhaka	B.1.1.25	2021-10-21	Chattogram	B.1.617.2	25
2919	C	T	missense_variant	Pro	885	Leu	2021-12-09	Dhaka	AY.127	2021-12-09	Dhaka	AY.127	1
2920	A	C	synonymous_variant	Pro	885	Pro	2021-11-09	Dhaka	AY.131	2021-11-09	Dhaka	AY.131	1
2925	C	A	missense_variant	Ser	887	Tyr	2021-05-18	Chattogram	B.1.351.3	2021-05-18	Chattogram	B.1.351.3	1
2925	C	T	missense_variant	Ser	887	Phe	2021-08-27	Dhaka	AY.4.4	2021-08-27	Dhaka	AY.4.4	1
2933	C	T	missense_variant	Leu	890	Phe	2021-10-19	Dhaka	B.1.617.2	2021-10-19	Dhaka	B.1.617.2	1
2937	C	T	missense_variant	Thr	891	Ile	2020-11-29	Sylhet	B.1.1.25	2022-02-16	Sylhet	BA.2	3
2939	C	T	missense_variant	Pro	892	Ser	2020-06-30	Chattogram	B.1.1	2021-04-01	Chattogram	B.1.351.3	3
2940	C	A	missense_variant	Pro	892	Gln	2021-07-31	Dhaka	B.1.617.2	2021-08-10	Dhaka	B.1.617.2	2
2940	C	T	missense_variant	Pro	892	Leu	2020-05-16	Dhaka	B.1.36.16	2021-11-27	Chattogram	AY.102	14
2942	C	T	synonymous_variant	Leu	893	Leu	2021-09-07	Khulna	AY.122	2021-09-07	Khulna	AY.122	1
2945	G	A	missense_variant	Gly	894	Ser	2020-05-21	Dhaka	B.1.1.25	2020-05-21	Dhaka	B.1.1.25	2
2947	C	T	synonymous_variant	Gly	894	Gly	2021-07-31	Dhaka	B.1.617.2	2021-07-31	Dhaka	B.1.617.2	1
2950	T	A	synonymous_variant	Ile	895	Ile	2020-06-01	Dhaka	B.1.1	2020-06-01	Dhaka	B.1.1	1
2966	A	G	missense_variant	Ser	901	Gly	2021-08-26	Chattogram	AY.122	2021-08-26	Chattogram	AY.122	1
2967	G	T	missense_variant	Ser	901	Ile	2020-06-30	Barishal	B.1.1.25	2021-12-11	Dhaka	AY.131	3
2969	A	G	missense_variant	Met	902	Val	2021-07-13	Khulna	B.1.617.2	2021-07-13	Khulna	B.1.617.2	1
2973	C	T	missense_variant	Ala	903	Val	2021-07-03	Rajshahi	B.1.617.2	2021-07-03	Rajshahi	B.1.617.2	1
2976	C	T	missense_variant	Thr	904	Ile	2022-01-03	Dhaka	BA.1	2022-01-03	Dhaka	BA.1	2
2977	A	G	synonymous_variant	Thr	904	Thr	2021-09-28	Chattogram	AY.122	2021-09-28	Chattogram	AY.122	1
2983	C	T	synonymous_variant	Tyr	906	Tyr	2021-02-08	Dhaka	B.1.1.25	2021-02-08	Dhaka	B.1.1.25	1
2984	T	G	missense_variant	Leu	907	Val	2021-04-19	Dhaka	B.1.351.3	2021-04-19	Dhaka	B.1.351.3	1
2995	G	T	missense_variant	Glu	910	Asp	2021-11-21	Rajshahi	B.1.617.2	2021-12-09	Rajshahi	B.1.617.2	2
3003	A	G	missense_variant	Glu	913	Gly	2021-11-13	Dhaka	AY.91	2021-11-13	Dhaka	AY.91	1
3004	G	T	missense_variant	Glu	913	Asp	2021-08-05	Dhaka	AY.112	2021-08-05	Dhaka	AY.112	1
3013	G	A	synonymous_variant	Leu	916	Leu	2021-09-14	Khulna	AY.4.4	2021-09-14	Khulna	AY.4.4	1
3017	T	A	missense_variant	Ser	918	Thr	2021-06-29	Khulna	B.1.617.2	2021-08-14	Khulna	B.1.617.2	5
3027	A	G	missense_variant	Tyr	921	Cys	2021-07-16	Rajshahi	B.1.617.2	2021-07-24	Dhaka	B.1.617.2	3
3036	TC	T	frameshift_variant	Tyr	925	fs	2022-02-02	Chattogram	BA.2	2022-02-14	Chattogram	BA.2	6
3037	C	T	synonymous_variant	Phe	924	Phe	2020-03-30	Khulna	B.1	2022-03-06	Dhaka	BA.2	4466
3040	C	T	synonymous_variant	Tyr	925	Tyr	2020-05-21	Chattogram	B.1.1.25	2021-09-16	Dhaka	B.1.617.2	3
3042	C	T	missense_variant	Pro	926	Leu	2021-03-28	Dhaka	B.1.351.3	2021-03-28	Dhaka	B.1.351.3	1
3043	T	A	synonymous_variant	Pro	926	Pro	2021-04-18	Dhaka	B.1.351.3	2021-09-19	Dhaka	B.1.617.2	2
3045	C	T	missense_variant	Pro	927	Leu	2020-06-03	Mymensingh	B.1.1.25	2021-10-20	Dhaka	AY.102	4
3046	A	G	synonymous_variant	Pro	927	Pro	2021-04-05	Dhaka	B.1.351.3	2021-04-05	Dhaka	B.1.351.3	1
3047	G	T	missense_variant	Asp	928	Tyr	2021-03-16	Dhaka	B.1.1.7	2021-07-01	Chattogram	AY.71	2
3048	A	G	missense_variant	Asp	928	Gly	2021-08-14	Dhaka	B.1.617.2	2021-08-16	Dhaka	AY.14	2
3051	A	T	missense_variant	Glu	929	Val	2021-10-06	Dhaka	B.1.617.2	2021-10-06	Dhaka	B.1.617.2	1
3052	G	A	synonymous_variant	Glu	929	Glu	2021-02-18	Dhaka	B.1.1.25	2021-02-18	Dhaka	B.1.1.25	2
3052	G	T	missense_variant	Glu	929	Asp	2021-12-06	Khulna	AY.122	2021-12-06	Khulna	AY.122	1
3053	GATGAAGAAGAAGGTGATTGTGAAGAAGAAGAGTTTGAGCCATCAACTC	G	disruptive_inframe_deletion	Asp	930	_Gln946	2021-08-14	Chattogram	B.1.617.2	2021-08-14	Chattogram	B.1.617.2	1
3053	G	T	missense_variant	Asp	930	Tyr	2020-06-30	Chattogram	B.1.1.25	2020-06-30	Dhaka	B.1.1.25	3
3055	T	C	synonymous_variant	Asp	930	Asp	2021-04-14	Dhaka	B.1.351.3	2021-04-14	Dhaka	B.1.351.3	1
3058	A	G	synonymous_variant	Glu	931	Glu	2020-06-29	Barishal	B.1.1.25	2020-06-29	Barishal	B.1.1.25	1
3059	G	A	missense_variant	Glu	932	Lys	2021-05-18	Dhaka	B.1.351	2021-07-14	Dhaka	B.1.617.2	2
3067	T	C	synonymous_variant	Gly	934	Gly	2021-01-18	Dhaka	B.1.1.25	2021-01-18	Dhaka	B.1.1.25	1
3069	A	C	missense_variant	Asp	935	Ala	2021-10-31	Dhaka	AY.122	2021-11-13	Chattogram	AY.122	3
3072	G	A	missense_variant	Cys	936	Tyr	2020-07-18	Sylhet	B.1.1	2020-07-19	Sylhet	B.1.1	2
3077	G	A	missense_variant	Glu	938	Lys	2020-04-29	Dhaka	B.1	2020-04-29	Sylhet	B.1	8
3080	G	T	stop_gained	Glu	939	*	2021-05-18	Dhaka	B.1.351	2021-05-18	Dhaka	B.1.351	1
3081	A	G	missense_variant	Glu	939	Gly	2021-04-06	Dhaka	B.1.351	2021-04-06	Dhaka	B.1.351	1
3085	G	T	missense_variant	Glu	940	Asp	2021-08-17	Dhaka	B.1.617.2	2021-08-17	Dhaka	B.1.617.2	1
3091	G	A	synonymous_variant	Glu	942	Glu	2020-10-08	Dhaka	B.1.1.25	2021-09-02	Dhaka	AY.65	3
3092	C	T	missense_variant	Pro	943	Ser	2021-01-27	Sylhet	B.1.1.25	2021-08-09	Rajshahi	B.1.617.2	3
3093	C	T	missense_variant	Pro	943	Leu	2021-09-18	Rajshahi	B.1.617.2	2021-09-18	Rajshahi	B.1.617.2	1
3095	T	C	missense_variant	Ser	944	Pro	2020-08-04	Dhaka	B.1.1.25	2020-10-28	Chattogram	B.1.36.16	2
3096	C	T	missense_variant	Ser	944	Leu	2020-06-28	Dhaka	B.1.1	2022-01-30	Dhaka	BA.2	16
3106	T	C	synonymous_variant	Tyr	947	Tyr	2021-08-28	Khulna	AY.4.4	2021-08-28	Khulna	AY.4.4	1
3115	T	C	synonymous_variant	Gly	950	Gly	2020-06-29	Khulna	B.1.1.25	2020-12-02	Sylhet	B.1.1.25	2
3116	A	T	missense_variant	Thr	951	Ser	2021-07-25	Dhaka	B.1.617.2	2021-07-25	Dhaka	B.1.617.2	1
3117	C	T	missense_variant	Thr	951	Ile	2021-04-06	Dhaka	B.1.351.3	2021-07-03	Khulna	B.1.617.2	3
3122	G	T	missense_variant	Asp	953	Tyr	2021-08-02	Mymensingh	AY.127	2021-08-02	Mymensingh	AY.127	1
3132	A	G	missense_variant	Gln	956	Arg	2021-08-19	Dhaka	B.1.617.2	2021-08-19	Dhaka	B.1.617.2	1
3137	A	G	missense_variant	Lys	958	Glu	2021-11-21	Rajshahi	B.1.617.2	2021-12-09	Rajshahi	B.1.617.2	2
3140	C	A	missense_variant	Pro	959	Thr	2021-07-29	Dhaka	B.1.617.2	2021-09-29	Dhaka	B.1.617.2	3
3140	C	T	missense_variant	Pro	959	Ser	2020-12-12	Dhaka	B.1.1.25	2020-12-22	Dhaka	B.1.1	2
3141	C	T	missense_variant	Pro	959	Leu	2021-01-17	Sylhet	B.1	2021-05-12	Sylhet	B.1.1.7	2
3147	A	G	missense_variant	Glu	961	Gly	2021-11-02	Rajshahi	AY.86	2021-11-02	Rajshahi	AY.86	1
3152	G	T	missense_variant	Gly	963	Cys	2021-10-27	Khulna	AY.127	2021-10-27	Khulna	AY.127	1
3156	C	T	missense_variant	Ala	964	Val	2021-06-16	Rajshahi	B.1.617.2	2021-06-16	Rajshahi	B.1.617.2	1
3159	C	A	missense_variant	Thr	965	Asn	2021-11-08	Mymensingh	B.1.617.2	2021-11-08	Mymensingh	B.1.617.2	1
3160	T	C	synonymous_variant	Thr	965	Thr	2021-08-15	Chattogram	AY.43	2021-08-15	Chattogram	AY.43	1
3162	C	T	missense_variant	Ser	966	Phe	2020-07-19	Chattogram	B.1.1.25	2021-12-05	Rangpur	AY.127	6
3163	T	A	synonymous_variant	Ser	966	Ser	2021-08-05	Barishal	B.1.617.2	2021-08-05	Barishal	B.1.617.2	1
3163	T	C	synonymous_variant	Ser	966	Ser	2020-07-19	Chattogram	B.1.1	2020-12-02	Sylhet	B.1.1	3
3164	G	T	missense_variant	Ala	967	Ser	2021-06-28	Rangpur	B.1.617.2	2021-07-05	Dhaka	AY.54	2
3165	C	T	missense_variant	Ala	967	Val	2021-08-23	Chattogram	AY.125	2021-09-26	Chattogram	AY.122	2
3166	T	A	synonymous_variant	Ala	967	Ala	2021-11-09	Dhaka	AY.4.4	2021-11-09	Dhaka	AY.4.4	1
3168	C	T	missense_variant	Ala	968	Val	2020-12-26	Dhaka	B.1.1.25	2021-07-06	Dhaka	B.1.617.2	2
3170	C	A	missense_variant	Leu	969	Ile	2020-12-15	Dhaka	B.1.1.25	2020-12-15	Dhaka	B.1.1.25	2
3170	C	T	missense_variant	Leu	969	Phe	2021-07-06	Dhaka	AY.122	2021-09-09	Rajshahi	AY.122	4
3171	T	C	missense_variant	Leu	969	Pro	2020-07-19	Chattogram	B.1.1.25	2020-07-20	Chattogram	B.1.1.25	2
3176	C	T	missense_variant	Pro	971	Ser	2022-01-08	Dhaka	AY.131	2022-01-08	Dhaka	AY.131	1
3177	C	T	missense_variant	Pro	971	Leu	2020-07-12	Rajshahi	B.1.1.25	2021-08-10	Dhaka	B.1.617.2	7
3179	G	A	missense_variant	Glu	972	Lys	2021-08-30	Chattogram	AY.39	2021-09-18	Chattogram	AY.122	5
3184	A	G	synonymous_variant	Glu	973	Glu	2021-07-16	Chattogram	AY.53	2021-07-16	Chattogram	AY.53	1
3190	A	G	synonymous_variant	Gln	975	Gln	2022-02-07	Dhaka	BA.1	2022-02-07	Dhaka	BA.1	1
3197	G	A	missense_variant	Asp	978	Asn	2022-02-06	Rajshahi	BA.2	2022-02-06	Rajshahi	BA.2	1
3206	G	T	missense_variant	Asp	981	Tyr	2020-10-08	Dhaka	B.1.1.25	2021-11-15	Rangpur	AY.127	5
3210	A	G	missense_variant	Asp	982	Gly	2021-09-06	Barishal	AY.122	2021-09-06	Barishal	AY.122	1
3213	A	C	missense_variant	Asp	983	Ala	2021-05-06	Dhaka	B.1.351	2021-12-29	Dhaka	AY.4.4	113
3217	T	C	synonymous_variant	Ser	984	Ser	2020-04-29	Dhaka	B.1	2020-04-29	Mymensingh	B.1	2
3222	A	G	missense_variant	Gln	986	Arg	2020-10-16	Chattogram	B.1.1.25	2020-10-16	Chattogram	B.1.1.25	1
3225	C	T	missense_variant	Thr	987	Ile	2021-01-27	Sylhet	B.1.1.25	2021-01-27	Sylhet	B.1.1.25	1
3231	G	A	missense_variant	Gly	989	Asp	2022-02-24	Dhaka	BA.2	2022-02-24	Dhaka	BA.2	1
3231	G	T	missense_variant	Gly	989	Val	2021-08-20	Dhaka	B.1.617.2	2021-08-30	Rajshahi	AY.122	3
3234	A	C	missense_variant	Gln	990	Pro	2021-07-30	Chattogram	AY.4.4	2021-07-30	Chattogram	AY.4.4	1
3234	A	G	missense_variant	Gln	990	Arg	2020-05-21	Dhaka	B.1.1.25	2020-06-02	Rangpur	B.1.1.25	2
3239	G	T	missense_variant	Asp	992	Tyr	2021-01-07	Rajshahi	B.1.1.25	2021-09-11	Dhaka	B.1.617.2	3
3241	C	T	synonymous_variant	Asp	992	Asp	2021-12-29	Dhaka	BA.1	2022-02-08	Dhaka	BA.1	14
3242	G	A	missense_variant	Gly	993	Ser	2021-09-27	Chattogram	AY.122	2021-10-25	Chattogram	AY.122	3
3244	C	T	synonymous_variant	Gly	993	Gly	2021-07-29	Khulna	B.1.617.2	2021-10-06	Dhaka	B.1.617.2	2
3246	G	T	missense_variant	Ser	994	Ile	2020-07-07	Khulna	B.1.1.25	2020-07-07	Khulna	B.1.1.25	1
3248	G	A	missense_variant	Glu	995	Lys	2022-02-22	Dhaka	BA.2	2022-02-22	Dhaka	BA.2	1
3250	G	A	synonymous_variant	Glu	995	Glu	2021-01-19	Dhaka	B.1.1.25	2021-03-21	Chattogram	B.1.1.25	3
3250	G	T	missense_variant	Glu	995	Asp	2020-06-20	Rajshahi	B.1.1.25	2021-10-07	Chattogram	AY.127	4
3251	G	T	missense_variant	Asp	996	Tyr	2021-12-28	Chattogram	AY.131	2022-01-08	Dhaka	AY.131	3
3256	T	C	synonymous_variant	Asn	997	Asn	2021-09-04	Khulna	AY.102	2021-11-05	Dhaka	AY.39	3
3259	G	T	missense_variant	Gln	998	His	2020-06-29	Khulna	B.1.1.25	2021-09-28	Dhaka	AY.127	8
3261	C	T	missense_variant	Thr	999	Ile	2021-05-23	Chattogram	B.1.351.3	2022-02-01	Dhaka	BA.1	6
3264	C	T	missense_variant	Thr	1000	Ile	2020-06-28	Dhaka	B.1.1.25	2021-05-21	Dhaka	B.1.351.3	4
3267	C	T	missense_variant	Thr	1001	Ile	2020-12-31	Sylhet	B.1.1.7	2021-12-12	Dhaka	AY.131	91
3276	C	T	missense_variant	Thr	1004	Ile	2020-12-31	Sylhet	B.1.1.7	2020-12-31	Sylhet	B.1.1.7	1
3281	G	A	missense_variant	Val	1006	Ile	2021-09-18	Rajshahi	AY.122	2021-09-18	Rajshahi	AY.122	1
3284	G	A	missense_variant	Glu	1007	Lys	2021-06-24	Dhaka	B.1.617.2	2021-06-24	Dhaka	B.1.617.2	1
3286	G	A	synonymous_variant	Glu	1007	Glu	2021-09-30	Rajshahi	AY.102	2021-09-30	Rajshahi	AY.102	1
3297	A	C	missense_variant	Gln	1011	Pro	2020-12-24	Dhaka	B.1.1.25	2020-12-24	Dhaka	B.1.1.25	1
3304	G	T	missense_variant	Glu	1013	Asp	2020-05-11	Dhaka	B.1.1.25	2020-05-11	Dhaka	B.1.1.25	1
3308	G	A	missense_variant	Glu	1015	Lys	2020-07-05	Dhaka	B.1.1	2022-01-02	Dhaka	AY.131	5
3314	A	G	missense_variant	Thr	1017	Ala	2021-11-01	Dhaka	AY.102	2021-11-25	Dhaka	B.1.617.2	4
3323	G	A	missense_variant	Val	1020	Ile	2021-07-12	Dhaka	AY.122	2021-12-25	Dhaka	AY.122	22
3323	G	T	missense_variant	Val	1020	Phe	2021-07-03	Dhaka	B.1.617.2	2021-07-03	Dhaka	B.1.617.2	1
3330	C	T	missense_variant	Thr	1022	Ile	2021-09-09	Sylhet	AY.122	2021-11-20	Sylhet	AY.127	2
3332	ATTGAAGTGAATAGTT	A	conservative_inframe_deletion	Glu	1024	_Phe1028	2020-10-05	Dhaka	B.1.1.25	2020-10-05	Dhaka	B.1.1.25	1
3340	G	C	synonymous_variant	Val	1025	Val	2021-07-15	Chattogram	AY.91	2021-07-15	Chattogram	AY.91	1
3340	G	T	synonymous_variant	Val	1025	Val	2021-05-19	Dhaka	B.1.617.2	2021-12-29	Dhaka	AY.4.4	12
3342	A	C	missense_variant	Asn	1026	Thr	2021-11-02	Khulna	AY.39	2021-11-02	Khulna	AY.39	1
3369	C	A	missense_variant	Thr	1035	Asn	2021-08-03	Dhaka	AY.4.4	2021-09-29	Chattogram	AY.4.4	3
3369	C	T	missense_variant	Thr	1035	Ile	2022-02-03	Dhaka	BA.2	2022-02-03	Dhaka	BA.2	1
3375	A	G	missense_variant	Asn	1037	Ser	2021-07-12	Sylhet	AY.4.4	2021-09-29	Chattogram	AY.4.4	9
3376	T	C	synonymous_variant	Asn	1037	Asn	2021-11-01	Chattogram	B.1.617.2	2021-11-15	Chattogram	AY.102	2
3393	C	T	missense_variant	Ala	1043	Val	2021-03-28	Dhaka	B.1.351.3	2021-10-21	Dhaka	AY.127	2
3395	G	T	missense_variant	Asp	1044	Tyr	2021-08-22	Dhaka	AY.127	2021-08-22	Dhaka	AY.127	1
3397	C	T	synonymous_variant	Asp	1044	Asp	2021-07-07	Dhaka	AY.122	2021-10-04	Dhaka	AY.111	3
3398	A	G	missense_variant	Ile	1045	Val	2021-07-14	Chattogram	AY.122	2021-09-14	Dhaka	AY.122	4
3406	A	G	synonymous_variant	Glu	1047	Glu	2021-10-17	Dhaka	AY.122	2021-10-17	Dhaka	AY.122	1
3408	A	C	missense_variant	Glu	1048	Ala	2021-09-12	Khulna	AY.61	2021-09-12	Khulna	AY.61	1
3410	G	T	missense_variant	Ala	1049	Ser	2021-07-04	Rangpur	AY.61	2021-07-04	Rangpur	AY.61	1
3411	C	T	missense_variant	Ala	1049	Val	2021-05-11	Chattogram	B.1.351.3	2022-01-23	Khulna	BA.1.1	4
3418	G	T	missense_variant	Lys	1051	Asn	2021-10-19	Dhaka	B.1.617.2	2021-10-19	Dhaka	B.1.617.2	1
3419	G	A	missense_variant	Val	1052	Ile	2021-06-16	Sylhet	B.1.351	2021-06-16	Sylhet	B.1.351	1
3423	A	G	missense_variant	Lys	1053	Arg	2020-12-31	Sylhet	B.1.466.1	2021-02-17	Dhaka	B.1.466.1	3
3426	C	T	missense_variant	Pro	1054	Leu	2021-08-25	Dhaka	AY.92	2021-08-25	Dhaka	AY.92	1
3429	C	T	missense_variant	Thr	1055	Ile	2020-12-04	Chattogram	D.5	2020-12-04	Chattogram	D.5	1
3431	G	A	missense_variant	Val	1056	Met	2021-06-24	Dhaka	B.1.617.2	2021-06-24	Dhaka	B.1.617.2	1
3431	G	T	missense_variant	Val	1056	Leu	2021-03-14	Dhaka	B.1.1	2021-03-14	Dhaka	B.1.1	1
3434	G	A	missense_variant	Val	1057	Ile	2021-06-29	Chattogram	B.1.617.2	2021-06-29	Chattogram	B.1.617.2	1
3443	G	A	missense_variant	Ala	1060	Thr	2020-12-31	Sylhet	B.1.466.1	2021-10-10	Dhaka	AY.4.4	5
3445	A	G	synonymous_variant	Ala	1060	Ala	2021-01-25	Dhaka	B.1.1.25	2021-01-25	Dhaka	B.1.1.25	1
3456	A	G	missense_variant	Tyr	1064	Cys	2020-06-18	Dhaka	B.1.1.25	2020-11-22	Sylhet	B.1.1.25	7
3466	T	C	synonymous_variant	His	1067	His	2021-07-19	Dhaka	AY.122	2021-07-19	Dhaka	AY.122	2
3469	A	C	synonymous_variant	Gly	1068	Gly	2021-07-04	Chattogram	B.1.617.2	2021-10-21	Sylhet	B.1.617.2	2
3471	G	A	missense_variant	Gly	1069	Glu	2021-03-30	Dhaka	B.1.351	2021-03-30	Dhaka	B.1.351	1
3475	T	C	synonymous_variant	Gly	1070	Gly	2021-03-31	Dhaka	B.1.351.3	2021-03-31	Dhaka	B.1.351.3	1
3478	T	C	synonymous_variant	Val	1071	Val	2021-05-31	Barishal	B.1.525	2021-06-03	Barishal	B.1.525	2
3482	G	A	missense_variant	Gly	1073	Arg	2021-12-08	Dhaka	AY.131	2021-12-10	Dhaka	AY.131	2
3483	G	T	missense_variant	Gly	1073	Val	2021-04-03	Chattogram	B.1.1.318	2021-04-03	Chattogram	B.1.1.318	1
3486	C	T	missense_variant	Ala	1074	Val	2020-07-20	Chattogram	B.1.36.16	2020-07-20	Chattogram	B.1.36.16	1
3487	C	T	synonymous_variant	Ala	1074	Ala	2021-06-06	Chattogram	B.1.1.7	2021-06-06	Chattogram	B.1.1.7	1
3493	T	C	synonymous_variant	Asn	1076	Asn	2021-08-11	Dhaka	B.1.617.2	2021-12-03	Rajshahi	B.1.617.2	6
3496	G	T	missense_variant	Lys	1077	Asn	2021-01-19	Dhaka	B.1.1.25	2021-03-16	Dhaka	B.1.1.25	7
3498	C	T	missense_variant	Ala	1078	Val	2021-08-14	Dhaka	B.1.617.2	2021-08-16	Dhaka	AY.14	2
3502	T	G	synonymous_variant	Thr	1079	Thr	2021-10-04	Dhaka	AY.4.4	2021-10-04	Dhaka	AY.4.4	1
3510	C	T	missense_variant	Ala	1082	Val	2021-07-13	Khulna	B.1.617.2	2021-07-13	Khulna	B.1.617.2	1
3511	C	T	synonymous_variant	Ala	1082	Ala	2021-07-04	Dhaka	AY.20	2021-07-04	Dhaka	AY.20	1
3514	G	T	missense_variant	Met	1083	Ile	2021-07-24	Dhaka	AY.122	2021-10-14	Dhaka	B.1.617.2	2
3526	T	C	synonymous_variant	Ser	1087	Ser	2021-08-01	Dhaka	B.1.617.2	2021-08-01	Dhaka	B.1.617.2	1
3529	T	C	synonymous_variant	Asp	1088	Asp	2021-11-14	Dhaka	B.1.617.2	2021-11-14	Dhaka	B.1.617.2	1
3533	T	C	missense_variant	Tyr	1090	His	2020-06-07	Rangpur	B.1.1.25	2020-06-07	Rangpur	B.1.1.25	1
3535	C	T	synonymous_variant	Tyr	1090	Tyr	2021-11-20	Barishal	AY.131	2021-11-20	Barishal	AY.131	1
3540	C	T	missense_variant	Ala	1092	Val	2021-10-13	Dhaka	AY.131	2021-10-13	Dhaka	AY.131	1
3542	A	G	missense_variant	Thr	1093	Ala	2020-12-15	Dhaka	B.1.1.25	2021-10-26	Dhaka	AY.122	6
3543	CTAATGGACCACT	C	disruptive_inframe_deletion	Asn	1094	_Leu1097	ORF1ab	2021-06-08	Rajshahi	B.1.351.3	2021-06-08	Rajshahi	B.1.351.3
3543	C	T	missense_variant	Thr	1093	Ile	2020-12-05	Chattogram	B.1.36.16	2020-12-05	Chattogram	B.1.36.16	1
3545	AATG	A	disruptive_inframe_deletion	Asn	1094	_Gly1095	ORF1ab	2021-09-18	Dhaka	B.1.617.2	2021-09-18	Dhaka	B.1.617.2
3546	A	G	missense_variant	Asn	1094	Ser	2022-01-13	Rangpur	AY.131	2022-01-13	Rangpur	AY.131	1
3547	T	C	synonymous_variant	Asn	1094	Asn	2021-05-11	Chattogram	B.1.1.318	2021-10-09	Khulna	AY.127	2
3551	C	T	missense_variant	Pro	1096	Ser	2020-08-31	Dhaka	B.1.1.25	2021-11-22	Khulna	AY.122	2
3552	C	T	missense_variant	Pro	1096	Leu	2021-06-16	Rajshahi	B.1.617.2	2021-06-16	Rajshahi	B.1.617.2	1
3554	C	A	missense_variant	Leu	1097	Ile	2020-07-05	Dhaka	B.1.1.25	2020-07-05	Dhaka	B.1.1.25	1
3556	T	C	synonymous_variant	Leu	1097	Leu	2021-09-29	Dhaka	B.1.617.2	2021-09-29	Dhaka	B.1.617.2	1
3560	G	A	missense_variant	Val	1099	Met	2022-01-09	Dhaka	BA.1	2022-01-09	Dhaka	BA.1	1
3563	G	A	missense_variant	Gly	1100	Ser	2020-11-24	Chattogram	B.1.1.25	2020-11-24	Chattogram	B.1.1.25	1
3565	T	A	synonymous_variant	Gly	1100	Gly	2020-07-21	Chattogram	B.1.36.16	2020-07-21	Chattogram	B.1.36.16	1
3566	G	A	missense_variant	Gly	1101	Ser	2021-08-30	Dhaka	AY.4	2021-08-30	Dhaka	AY.4	1
3569	A	G	missense_variant	Ser	1102	Gly	2021-07-13	Khulna	AY.122	2021-11-09	Chattogram	B.1.617.2	2
3582	G	T	missense_variant	Ser	1106	Ile	2021-09-03	Dhaka	B.1.617.2	2021-09-03	Dhaka	B.1.617.2	1
3583	C	A	missense_variant	Ser	1106	Arg	2021-11-13	Rangpur	AY.65	2021-11-13	Rangpur	AY.65	1
3583	C	T	synonymous_variant	Ser	1106	Ser	2021-11-28	Chattogram	AY.122	2022-01-21	Chattogram	BA.2	2
3586	A	G	synonymous_variant	Gly	1107	Gly	2021-07-05	Dhaka	B.1.617.2	2021-07-05	Dhaka	B.1.617.2	1
3589	C	T	synonymous_variant	His	1108	His	2020-06-28	Dhaka	B.1.36.8	2021-11-23	Dhaka	B.1.617.2	6
3593	C	T	missense_variant	Leu	1110	Phe	2021-09-01	Dhaka	AY.4.4	2021-09-01	Dhaka	AY.4.4	1
3599	A	C	missense_variant	Lys	1112	Gln	2021-01-03	Dhaka	B.1.1.25	2021-01-03	Dhaka	B.1.1.25	1
3600	A	G	missense_variant	Lys	1112	Arg	2021-09-19	Rajshahi	AY.102	2021-09-19	Rajshahi	AY.102	1
3602	C	T	missense_variant	His	1113	Tyr	2021-10-07	Dhaka	B.1.617.2	2021-10-07	Dhaka	B.1.617.2	1
3604	C	T	synonymous_variant	His	1113	His	2022-01-30	Chattogram	BA.2	2022-01-30	Chattogram	BA.2	1
3606	G	T	missense_variant	Cys	1114	Phe	2020-06-03	Mymensingh	B.1.1.25	2020-06-03	Mymensingh	B.1.1.25	1
3608	C	T	missense_variant	Leu	1115	Phe	2020-12-02	Sylhet	B.1.1.25	2020-12-02	Sylhet	B.1.1.25	1
3619	C	T	synonymous_variant	Val	1118	Val	2021-09-21	Chattogram	B.1.617.2	2022-01-22	Dhaka	BA.2	2
3620	G	A	missense_variant	Gly	1119	Ser	2021-08-18	Mymensingh	B.1.617.2	2021-08-18	Mymensingh	B.1.617.2	1
3622	C	T	synonymous_variant	Gly	1119	Gly	2021-09-08	Rajshahi	B.1.617.2	2021-09-08	Rajshahi	B.1.617.2	1
3627	A	T	missense_variant	Asn	1121	Ile	2022-01-25	Dhaka	BA.2	2022-01-25	Dhaka	BA.2	1
3628	T	C	synonymous_variant	Asn	1121	Asn	2020-11-26	Chattogram	B.1.1.25	2020-11-28	Chattogram	B.1.1.25	2
3633	A	C	missense_variant	Asn	1123	Thr	2020-06-29	Khulna	B.1	2020-06-29	Khulna	B.1	1
3634	C	T	synonymous_variant	Asn	1123	Asn	2020-06-18	Mymensingh	B.1.1.25	2020-10-01	Dhaka	B.1.210	2
3647	A	G	missense_variant	Ile	1128	Val	2020-07-12	Dhaka	B.1.36.16	2020-12-05	Chattogram	B.1.36.16	4
3647	A	T	missense_variant	Ile	1128	Phe	2021-10-05	Rajshahi	B.1.617.2	2021-10-05	Rajshahi	B.1.617.2	1
3649	T	G	missense_variant	Ile	1128	Met	2021-03-14	Dhaka	B.1.351.3	2021-04-17	Dhaka	B.1.351.3	2
3652	A	G	synonymous_variant	Gln	1129	Gln	2020-08-23	Chattogram	B.1.1.25	2021-03-16	Dhaka	B.1.1.25	48
3653	C	T	missense_variant	Leu	1130	Phe	2022-01-04	Dhaka	BA.1	2022-01-04	Dhaka	BA.1	1
3654	T	A	missense_variant	Leu	1130	His	2021-07-08	Dhaka	AY.20	2021-07-08	Dhaka	AY.20	1
3658	T	C	synonymous_variant	Leu	1131	Leu	2021-07-08	Dhaka	AY.20	2021-07-08	Dhaka	AY.20	1
3663	G	A	missense_variant	Ser	1133	Asn	2021-03-14	Dhaka	B.1.351.3	2021-03-14	Dhaka	B.1.351.3	1
3672	A	C	missense_variant	Glu	1136	Ala	2021-09-02	Dhaka	B.1.617.2	2021-09-02	Dhaka	B.1.617.2	1
3686	C	T	missense_variant	His	1141	Tyr	2021-11-09	Chattogram	B.1.617.2	2021-11-09	Chattogram	B.1.617.2	1
3688	C	T	synonymous_variant	His	1141	His	2020-04-28	Dhaka	B.1	2021-05-29	Rajshahi	B.1.617.2	14
3691	A	C	missense_variant	Glu	1142	Asp	2021-09-26	Chattogram	AY.122	2021-09-26	Chattogram	AY.122	1
3692	G	T	missense_variant	Val	1143	Phe	2020-07-26	Chattogram	B.1.1.25	2021-07-25	Dhaka	B.1.617.2	6
3695	C	T	synonymous_variant	Leu	1144	Leu	2020-08-29	Dhaka	B.1.1.25	2022-02-16	Sylhet	BA.2	10
3698	C	A	missense_variant	Leu	1145	Ile	2021-12-02	Rajshahi	B.1.617.2	2022-01-11	Rajshahi	B.1.617.2	2
3702	C	T	missense_variant	Ala	1146	Val	2021-10-18	Chattogram	AY.102	2021-10-18	Chattogram	AY.102	1
3706	A	T	synonymous_variant	Pro	1147	Pro	2021-08-24	Dhaka	B.1.617.2	2021-08-24	Dhaka	B.1.617.2	1
3707	T	G	missense_variant	Leu	1148	Val	2020-11-26	Chattogram	B.1.1.25	2020-11-28	Chattogram	B.1.1.25	2
3709	A	G	synonymous_variant	Leu	1148	Leu	2021-12-21	Rajshahi	AY.131	2021-12-21	Rajshahi	AY.131	1
3717	C	T	missense_variant	Ala	1151	Val	2021-08-16	Dhaka	B.1.617.2	2021-08-16	Dhaka	B.1.617.2	1
3722	A	G	missense_variant	Ile	1153	Val	2022-01-10	Dhaka	BA.2	2022-01-10	Dhaka	BA.2	1
3727	T	C	synonymous_variant	Phe	1154	Phe	2021-04-06	Dhaka	B.1.351.3	2021-04-16	Dhaka	B.1.351.3	2
3728	G	T	missense_variant	Gly	1155	Cys	2021-05-12	Dhaka	B.1.617.2	2021-05-12	Dhaka	B.1.617.2	1
3736	C	T	synonymous_variant	Asp	1157	Asp	2020-06-29	Khulna	B.1	2021-08-25	Rajshahi	AY.102	7
3737	C	T	missense_variant	Pro	1158	Ser	2020-09-14	Barishal	B.1.1.25	2021-11-14	Rajshahi	B.1.617.2	6
3738	C	A	missense_variant	Pro	1158	His	2021-05-22	Rangpur	AY.43	2021-05-22	Rangpur	AY.43	1
3738	C	T	missense_variant	Pro	1158	Leu	2021-11-23	Dhaka	AY.131	2021-11-27	Dhaka	AY.131	2
3741	T	C	missense_variant	Ile	1159	Thr	2021-04-03	Dhaka	B.1.351.3	2022-02-28	Dhaka	BA.2	2
3743	C	T	missense_variant	His	1160	Tyr	2020-12-27	Khulna	B.1.1.25	2021-10-21	Chattogram	B.1.617.2	17
3753	G	A	missense_variant	Arg	1163	Lys	2021-06-20	Sylhet	B.1.617.2	2021-06-20	Sylhet	B.1.617.2	1
3754	A	G	synonymous_variant	Arg	1163	Arg	2020-06-07	Rangpur	B.1.1.25	2020-06-07	Rangpur	B.1.1.25	1
3765	A	C	missense_variant	Asp	1167	Ala	2022-02-01	Dhaka	BA.2	2022-02-01	Dhaka	BA.2	1
3768	C	T	missense_variant	Thr	1168	Ile	2021-11-03	Khulna	AY.127	2021-11-29	Rajshahi	AY.122	3
3770	G	A	missense_variant	Val	1169	Ile	2021-05-08	Chattogram	B.1.351.3	2021-05-08	Chattogram	B.1.351.3	1
3773	C	T	missense_variant	Arg	1170	Cys	2021-08-11	Dhaka	B.1.617.2	2021-09-02	Rajshahi	B.1.617.2	2
3775	C	T	synonymous_variant	Arg	1170	Arg	2021-08-28	Dhaka	AY.65	2021-08-28	Dhaka	AY.65	1
3781	T	C	synonymous_variant	Asn	1172	Asn	2020-07-21	Chattogram	B.1.36.16	2020-07-21	Chattogram	B.1.36.16	1
3784	C	T	synonymous_variant	Val	1173	Val	2020-06-18	Dhaka	B.1.1.25	2021-10-20	Dhaka	AY.39	3
3785	T	C	missense_variant	Tyr	1174	His	2021-10-31	Dhaka	AY.122	2021-11-04	Chattogram	AY.122	2
3787	C	T	synonymous_variant	Tyr	1174	Tyr	2020-12-04	Chattogram	B.1.1.25	2022-02-05	Dhaka	BA.2	13
3788	T	C	synonymous_variant	Leu	1175	Leu	2020-08-26	Chattogram	B.1.1.25	2020-08-26	Chattogram	B.1.1.25	1
3790	A	G	synonymous_variant	Leu	1175	Leu	2021-12-12	Dhaka	B.1.617.2	2021-12-12	Dhaka	B.1.617.2	1
3802	T	A	missense_variant	Asp	1179	Glu	2021-10-06	Chattogram	AY.99	2021-10-21	Chattogram	AY.100	3
3802	T	C	synonymous_variant	Asp	1179	Asp	2021-08-26	Dhaka	B.1.617.2	2021-08-26	Dhaka	B.1.617.2	1
3809	C	T	missense_variant	Leu	1182	Phe	2020-06-29	Khulna	B.1.1.25	2020-06-29	Khulna	B.1.1.25	1
3811	C	T	synonymous_variant	Leu	1182	Leu	2021-08-18	Chattogram	AY.4.4	2022-01-03	Dhaka	AY.131	5
3814	T	C	synonymous_variant	Tyr	1183	Tyr	2021-01-27	Sylhet	B.1.1.25	2021-01-27	Sylhet	B.1.1.25	1
3817	C	T	synonymous_variant	Asp	1184	Asp	2022-02-20	Dhaka	BA.2	2022-02-20	Dhaka	BA.2	1
3824	G	A	missense_variant	Val	1187	Ile	2020-10-30	Chattogram	B.1.36.16	2020-10-30	Chattogram	B.1.36.16	1
3828	C	T	missense_variant	Ser	1188	Leu	2020-06-07	Rangpur	B.1.1.25	2021-07-26	Barishal	B.1.617.2	5
3829	A	G	synonymous_variant	Ser	1188	Ser	2020-12-22	Barishal	B.1.1.25	2021-08-23	Dhaka	B.1.617.2	3
3832	C	T	synonymous_variant	Ser	1189	Ser	2021-07-07	Dhaka	B.1.617.2	2021-11-07	Rajshahi	B.1.617.2	3
3836	T	A	missense_variant	Leu	1191	Met	2020-06-16	Chattogram	B.1.36.8	2020-07-23	Chattogram	B.1.36.8	7
3838	G	T	missense_variant	Leu	1191	Phe	2021-10-11	Dhaka	B.1.617.2	2022-01-06	Dhaka	AY.131	5
3840	A	G	missense_variant	Glu	1192	Gly	2020-12-04	Dhaka	B.1.1.25	2020-12-04	Dhaka	B.1.1.25	1
3842	A	G	missense_variant	Met	1193	Val	2021-09-20	Dhaka	B.1.617.2	2021-09-30	Dhaka	AY.4.4	2
3843	T	C	missense_variant	Met	1193	Thr	2021-07-24	Dhaka	AY.122	2021-07-24	Dhaka	AY.122	1
3849	G	T	missense_variant	Ser	1195	Ile	2020-05-23	Rangpur	B.1.1.25	2021-04-22	Dhaka	B.1.351.3	2
3852	A	T	missense_variant	Glu	1196	Val	2021-02-26	Dhaka	B.1.1.318	2021-07-01	Dhaka	B.1.1.318	34
3871	G	T	missense_variant	Lys	1202	Asn	2020-04-29	Dhaka	B.1.1.25	2021-07-11	Chattogram	AY.65	9
3874	C	T	synonymous_variant	Ile	1203	Ile	2021-04-16	Dhaka	B.1.351.3	2022-01-11	Dhaka	AY.131	32
3875	G	A	missense_variant	Ala	1204	Thr	2020-06-09	Dhaka	B.1.1.25	2021-08-13	Chattogram	B.1.617.2	9
3879	AGATTCCTAAAGAGGAAGTTAAGCCATT	A	disruptive_inframe_deletion	Glu	1205	_Phe1214	2020-06-14	Sylhet	B.1.1.25	2020-06-14	Sylhet	B.1.1.25	1
3881	A	G	missense_variant	Ile	1206	Val	2020-06-18	Dhaka	B.1.1	2020-06-18	Dhaka	B.1.1	1
3883	T	C	synonymous_variant	Ile	1206	Ile	2021-12-18	Dhaka	AY.131	2021-12-18	Dhaka	AY.131	1
3885	C	T	missense_variant	Pro	1207	Leu	2021-03-14	Dhaka	B.1.351.3	2022-01-08	Dhaka	AY.131	27
3889	A	G	synonymous_variant	Lys	1208	Lys	2022-02-16	Rangpur	BA.2	2022-02-16	Rangpur	BA.2	1
3891	A	G	missense_variant	Glu	1209	Gly	2021-07-31	Dhaka	B.1.617.2	2021-07-31	Dhaka	B.1.617.2	1
3892	G	T	missense_variant	Glu	1209	Asp	2021-01-22	Dhaka	B.1.1.25	2021-01-22	Dhaka	B.1.1.25	1
3893	G	A	missense_variant	Glu	1210	Lys	2021-06-19	Dhaka	B.1.617.2	2021-06-19	Dhaka	B.1.617.2	1
3896	G	T	missense_variant	Val	1211	Phe	2020-12-24	Dhaka	B.1.1.25	2022-01-28	Dhaka	BA.1.1	12
3900	A	C	missense_variant	Lys	1212	Thr	2022-01-26	Dhaka	BA.1	2022-01-26	Dhaka	BA.1	1
3901	G	T	missense_variant	Lys	1212	Asn	2020-06-29	Khulna	B.1.1.25	2020-06-29	Khulna	B.1.1.25	1
3902	C	T	missense_variant	Pro	1213	Ser	2020-08-31	Sylhet	B.1.1.25	2021-01-03	Dhaka	B.1.1.25	2
3903	C	T	missense_variant	Pro	1213	Leu	2021-03-14	Dhaka	B.1.1.25	2021-07-06	Dhaka	B.1.617.2	5
3904	A	G	synonymous_variant	Pro	1213	Pro	2020-12-11	Dhaka	B.1.1.25	2021-09-30	Mymensingh	B.1.617.2	2
3908	A	G	missense_variant	Ile	1215	Val	2021-11-24	Dhaka	AY.61	2021-11-24	Dhaka	AY.61	1
3909	T	C	missense_variant	Ile	1215	Thr	2021-09-03	Chattogram	B.1.617.2	2021-09-03	Chattogram	B.1.617.2	1
3912	C	T	missense_variant	Thr	1216	Ile	2021-04-20	Dhaka	B.1.351.3	2021-11-01	Chattogram	B.1.617.2	4
3914	G	A	missense_variant	Glu	1217	Lys	2021-09-19	Dhaka	B.1.617.2	2021-10-09	Dhaka	AY.100	2
3919	T	C	synonymous_variant	Ser	1218	Ser	2022-01-02	Dhaka	AY.131	2022-01-02	Dhaka	AY.131	1
3920	A	G	missense_variant	Lys	1219	Glu	2021-09-09	Sylhet	AY.122	2021-11-20	Sylhet	AY.127	2
3923	C	T	missense_variant	Pro	1220	Ser	2021-07-23	Dhaka	AY.122	2022-02-17	Khulna	BA.2	4
3924	C	T	missense_variant	Pro	1220	Leu	2021-08-04	Mymensingh	B.1.617.2	2021-08-04	Mymensingh	B.1.617.2	1
3927	C	T	missense_variant	Ser	1221	Leu	2021-01-22	Dhaka	B.1.1.25	2021-10-12	Dhaka	AY.122	4
3929	G	A	missense_variant	Val	1222	Ile	2021-11-29	Dhaka	AY.127	2021-12-01	Dhaka	AY.127	2
3929	G	T	missense_variant	Val	1222	Phe	2021-02-13	Dhaka	B.1.1.25	2021-02-13	Dhaka	B.1.1.25	1
3934	A	T	missense_variant	Glu	1223	Asp	2020-12-06	Dhaka	B.1.1.25	2020-12-06	Dhaka	B.1.1.25	1
3935	C	A	missense_variant	Gln	1224	Lys	2020-12-06	Dhaka	B.1.1.25	2020-12-06	Dhaka	B.1.1.25	1
3937	G	A	synonymous_variant	Gln	1224	Gln	2021-06-27	Dhaka	AY.122	2021-11-02	Khulna	AY.39	11
3937	G	T	missense_variant	Gln	1224	His	2021-05-18	Chattogram	B.1.351.3	2021-05-18	Chattogram	B.1.351.3	1
3939	G	A	missense_variant	Arg	1225	Lys	2021-08-30	Chattogram	AY.39	2021-09-18	Chattogram	AY.122	4
3939	G	C	missense_variant	Arg	1225	Thr	2021-07-06	Dhaka	AY.61	2021-07-06	Dhaka	AY.61	1
3943	A	T	missense_variant	Lys	1226	Asn	2020-12-06	Dhaka	B.1.1.25	2020-12-06	Dhaka	B.1.1.25	1
3947	G	T	missense_variant	Asp	1228	Tyr	2020-05-31	Dhaka	B.1.1.25	2021-05-24	Dhaka	B.1.1.7	2
3948	A	G	missense_variant	Asp	1228	Gly	2021-06-13	Dhaka	AY.4.4	2021-08-05	Dhaka	AY.4.4	2
3948	A	T	missense_variant	Asp	1228	Val	2020-12-06	Dhaka	B.1.1.25	2020-12-06	Dhaka	B.1.1.25	1
3955	G	T	missense_variant	Lys	1230	Asn	2020-10-05	Dhaka	B.1.1.25	2021-08-27	Rajshahi	B.1.617.2	46
3961	C	T	synonymous_variant	Ile	1232	Ile	2020-04-17	Dhaka	B.1.1.25	2022-01-05	Khulna	BA.2	128
3962	A	G	missense_variant	Lys	1233	Glu	2021-08-14	Dhaka	B.1.617.2	2021-08-14	Dhaka	B.1.617.2	1
3966	C	T	missense_variant	Ala	1234	Val	2021-08-29	Khulna	B.1.617.2	2021-09-18	Dhaka	B.1.617.2	2
3969	G	A	missense_variant	Cys	1235	Tyr	2021-07-13	Chattogram	B.1.617.2	2021-07-13	Chattogram	B.1.617.2	1
3971	G	T	missense_variant	Val	1236	Phe	2021-11-06	Dhaka	AY.91	2021-11-06	Dhaka	AY.91	1
3984	C	T	missense_variant	Thr	1240	Ile	2021-07-11	Dhaka	AY.122.4	2021-07-11	Dhaka	AY.122.4	1
3985	A	G	synonymous_variant	Thr	1240	Thr	2021-06-16	Chattogram	B.1.617.2	2021-06-30	Dhaka	B.1.617.2	2
3987	C	T	missense_variant	Thr	1241	Ile	2020-05-21	Dhaka	B.1.1.25	2020-05-21	Dhaka	B.1.1.25	1
3989	A	C	missense_variant	Thr	1242	Pro	2021-07-13	Khulna	B.1.617.2	2021-07-13	Khulna	B.1.617.2	1
3992	C	T	synonymous_variant	Leu	1243	Leu	2020-08-28	Chattogram	B.1.36.16	2020-08-28	Chattogram	B.1.36.16	1
3994	G	T	synonymous_variant	Leu	1243	Leu	2020-07-05	Dhaka	B.1.1.25	2021-10-18	Khulna	AY.4.4	2
4002	C	T	missense_variant	Thr	1246	Ile	2020-05-03	Dhaka	B.1.1.25	2020-05-14	Dhaka	B.1.1.25	2
4008	T	C	missense_variant	Phe	1248	Ser	2021-10-23	Dhaka	AY.4.4	2021-11-28	Dhaka	B.1.617.2	6
4009	C	A	missense_variant	Phe	1248	Leu	2021-05-26	Sylhet	B.1.351.3	2021-05-26	Sylhet	B.1.351.3	1
4009	C	T	synonymous_variant	Phe	1248	Phe	2020-07-12	Dhaka	B.1	2020-07-12	Dhaka	B.1	1
4010	C	A	missense_variant	Leu	1249	Ile	2021-06-28	Dhaka	B.1.617.2	2021-07-15	Dhaka	AY.40	4
4012	C	T	synonymous_variant	Leu	1249	Leu	2020-06-08	Chattogram	B.1.36.16	2021-09-03	Chattogram	AY.102	2
4014	C	T	missense_variant	Thr	1250	Ile	2021-07-31	Dhaka	B.1.617.2	2021-09-02	Mymensingh	AY.122	2
4021	C	T	synonymous_variant	Asn	1252	Asn	2021-08-02	Dhaka	B.1.617.2	2021-08-02	Dhaka	B.1.617.2	1
4024	G	A	synonymous_variant	Leu	1253	Leu	2020-07-19	Chattogram	B.1.1.25	2020-07-19	Chattogram	B.1.1.25	1
4033	T	C	synonymous_variant	Tyr	1256	Tyr	2021-06-05	Khulna	AY.4.4	2021-06-05	Khulna	AY.4.4	1
4037	G	T	missense_variant	Asp	1258	Tyr	2021-05-18	Chattogram	B.1.351.3	2021-05-18	Dhaka	B.1.351	2
4039	C	T	synonymous_variant	Asp	1258	Asp	2021-08-11	Dhaka	B.1.617.2	2021-08-11	Dhaka	B.1.617.2	1
4044	A	G	missense_variant	Asn	1260	Ser	2020-07-29	Dhaka	B.1.1	2020-07-29	Dhaka	B.1.1	1
4049	A	T	missense_variant	Asn	1262	Tyr	2021-07-13	Dhaka	AY.122	2021-07-13	Dhaka	AY.122	1
4052	C	A	missense_variant	Leu	1263	Ile	2021-03-16	Dhaka	B.1.351.3	2021-03-16	Dhaka	B.1.351.3	1
4058	C	T	missense_variant	Pro	1265	Ser	2020-06-01	Dhaka	B.1.1.25	2021-01-19	Dhaka	B.1.1.25	2
4068	C	T	missense_variant	Ala	1268	Val	2021-03-14	Dhaka	B.1.1	2021-05-18	Dhaka	B.1.351	3
4080	G	A	missense_variant	Ser	1272	Asn	2021-09-06	Dhaka	B.1.617.2	2021-09-06	Dhaka	B.1.617.2	1
4084	C	T	synonymous_variant	Asp	1273	Asp	2021-07-29	Dhaka	B.1.617.2	2021-08-23	Dhaka	B.1.617.2	3
4085	A	G	missense_variant	Ile	1274	Val	2021-09-06	Dhaka	B.1.617.2	2021-09-06	Dhaka	B.1.617.2	1
4090	C	T	synonymous_variant	Asp	1275	Asp	2021-06-16	Rajshahi	B.1.617.2	2021-09-06	Rajshahi	B.1.617.2	5
4091	A	G	missense_variant	Ile	1276	Val	2021-09-30	Barishal	AY.4.4	2021-11-22	Khulna	AY.4.4	2
4093	C	T	synonymous_variant	Ile	1276	Ile	2021-03-16	Dhaka	B.1.1.7	2022-02-23	Dhaka	BA.2	10
4094	A	G	missense_variant	Thr	1277	Ala	2021-10-07	Khulna	B.1.617.2	2021-10-07	Khulna	B.1.617.2	1
4095	C	A	missense_variant	Thr	1277	Asn	2021-05-18	Dhaka	B.1.1.318	2021-05-18	Dhaka	B.1.1.318	1
4096	T	C	synonymous_variant	Thr	1277	Thr	2021-08-13	Chattogram	B.1.617.2	2021-08-13	Chattogram	B.1.617.2	1
4098	T	C	missense_variant	Phe	1278	Ser	2022-01-10	Mymensingh	BA.1	2022-01-10	Mymensingh	BA.1	1
4104	A	G	missense_variant	Lys	1280	Arg	2020-05-31	Sylhet	B.1.1	2020-06-18	Rajshahi	B.1.1	2
4105	G	A	synonymous_variant	Lys	1280	Lys	2021-09-21	Rajshahi	B.1.617.2	2021-09-21	Rajshahi	B.1.617.2	1
4105	G	T	missense_variant	Lys	1280	Asn	2020-07-10	Dhaka	B.1.1.25	2021-07-08	Dhaka	B.1.617.2	4
4111	T	A	missense_variant	Asp	1282	Glu	2021-01-03	Dhaka	B.1.1.25	2021-01-25	Dhaka	B.1.1.25	2
4113	C	T	missense_variant	Ala	1283	Val	2020-06-12	Rajshahi	B.1.1.25	2021-10-27	Dhaka	B.1.617.2	10
4125	T	C	missense_variant	Val	1287	Ala	2020-07-21	Chattogram	B.1.1	2020-07-24	Chattogram	B.1.1	2
4127	G	A	missense_variant	Gly	1288	Ser	2022-01-31	Chattogram	BA.1.1	2022-01-31	Chattogram	BA.1.1	1
4136	G	T	missense_variant	Val	1291	Phe	2021-09-13	Dhaka	AY.122	2021-11-04	Chattogram	AY.122	2
4137	T	C	missense_variant	Val	1291	Ala	2020-05-21	Dhaka	B.1.159	2021-07-08	Khulna	B.1.617.2	2
4138	T	C	synonymous_variant	Val	1291	Val	2020-06-28	Dhaka	B.1.1.25	2020-06-30	Khulna	B.1.1.25	2
4141	A	C	missense_variant	Gln	1292	His	2021-12-21	Dhaka	B.1.617.2	2021-12-22	Dhaka	B.1.617.2	2
4141	A	G	synonymous_variant	Gln	1292	Gln	2022-02-04	Rajshahi	BA.2	2022-02-04	Rajshahi	BA.2	1
4143	A	G	missense_variant	Glu	1293	Gly	2021-10-21	Chattogram	AY.58	2021-10-21	Chattogram	AY.58	1
4144	G	A	synonymous_variant	Glu	1293	Glu	2021-01-25	Dhaka	B.1.1.25	2021-01-25	Dhaka	B.1.1.25	1
4148	G	A	missense_variant	Val	1295	Ile	2021-09-05	Rajshahi	AY.127	2021-12-03	Dhaka	AY.127	11
4148	G	T	missense_variant	Val	1295	Phe	2020-11-15	Chattogram	B.1.36.8	2021-07-29	Rajshahi	AY.122.4	4
4149	T	G	missense_variant	Val	1295	Gly	2020-10-29	Dhaka	B.1.1	2021-02-07	Dhaka	B.1.1	4
4162	G	T	synonymous_variant	Val	1299	Val	2020-05-20	Dhaka	B.1.1	2021-10-19	Chattogram	B.1.617.2	5
4166	A	G	missense_variant	Ile	1301	Val	2021-08-04	Dhaka	AY.84	2021-08-04	Dhaka	AY.84	1
4169	CCTA	C	disruptive_inframe_deletion	Thr	1303	del	2021-06-16	Rajshahi	B.1.617.2	2021-06-16	Rajshahi	B.1.617.2	1
4174	T	A	synonymous_variant	Thr	1303	Thr	2020-10-14	Dhaka	B.1.1.25	2020-10-14	Dhaka	B.1.1.25	1
4180	G	T	missense_variant	Lys	1305	Asn	2021-07-13	Khulna	AY.122	2021-07-13	Khulna	AY.122	1
4181	G	A	missense_variant	Ala	1306	Thr	2020-10-14	Dhaka	B.1.1.25	2020-12-24	Dhaka	B.1.1.25	6
4181	G	T	missense_variant	Ala	1306	Ser	2021-04-28	Khulna	AY.39	2022-02-08	Dhaka	AY.131	1539
4184	G	A	missense_variant	Gly	1307	Ser	2021-12-27	Dhaka	BA.2	2022-03-06	Dhaka	BA.2	394
4185	G	C	missense_variant	Gly	1307	Ala	2021-07-12	Dhaka	B.1.617.2	2021-07-14	Dhaka	B.1.617.2	2
4201	G	T	missense_variant	Met	1312	Ile	2020-04-25	Dhaka	B.1	2020-08-26	Chattogram	B.1.1.25	22
4204	A	T	synonymous_variant	Leu	1313	Leu	2020-08-24	Chattogram	B.1.36.8	2020-08-24	Chattogram	B.1.36.8	1
4206	C	T	missense_variant	Ala	1314	Val	2021-09-12	Rajshahi	AY.102	2021-12-11	Khulna	AY.131	2
4207	G	T	synonymous_variant	Ala	1314	Ala	2020-06-29	Khulna	B.1.1.25	2021-12-04	Rajshahi	AY.127	5
4217	A	G	missense_variant	Arg	1318	Gly	2021-10-19	Dhaka	AY.102	2021-10-19	Dhaka	AY.102	1
4219	A	G	synonymous_variant	Arg	1318	Arg	2020-11-16	Sylhet	B.1.1.25	2020-11-16	Sylhet	B.1.1.25	1
4225	G	A	synonymous_variant	Val	1320	Val	2021-08-17	Rajshahi	AY.122	2021-08-17	Rajshahi	AY.122	1
4229	A	C	missense_variant	Thr	1322	Pro	2021-05-18	Chattogram	B.1.351.3	2021-05-18	Chattogram	B.1.351.3	1
4231	A	G	synonymous_variant	Thr	1322	Thr	2021-12-18	Sylhet	AY.127	2021-12-18	Sylhet	AY.127	1
4232	G	A	missense_variant	Asp	1323	Asn	2020-05-10	Rajshahi	B.1.1.25	2020-05-10	Rajshahi	B.1.1.25	1
4233	A	C	missense_variant	Asp	1323	Ala	2021-10-07	Chattogram	AY.102	2021-10-07	Chattogram	AY.102	1
4252	C	T	synonymous_variant	Tyr	1329	Tyr	2021-06-08	Rajshahi	B.1.351.3	2021-06-08	Rajshahi	B.1.351.3	1
4255	G	A	synonymous_variant	Pro	1330	Pro	2020-06-29	Khulna	B.1.1.25	2021-07-23	Dhaka	B.1.617.2	4
4255	G	T	synonymous_variant	Pro	1330	Pro	2021-07-26	Barishal	B.1.617.2	2021-07-26	Barishal	B.1.617.2	1
4261	G	A	synonymous_variant	Gln	1332	Gln	2021-11-24	Dhaka	AY.61	2021-12-14	Chattogram	AY.61	2
4271	G	A	missense_variant	Gly	1336	Ser	2021-03-09	Khulna	B.1.1	2021-03-09	Khulna	B.1.1	1
4276	C	T	synonymous_variant	Tyr	1337	Tyr	2020-06-24	Sylhet	B.1.36.16	2022-02-28	Dhaka	BA.2	8
4279	T	G	synonymous_variant	Thr	1338	Thr	2020-12-31	Dhaka	B.1.1.25	2020-12-31	Dhaka	B.1.1.25	1
4280	G	A	missense_variant	Val	1339	Ile	2021-10-31	Rajshahi	AY.112	2021-11-02	Rajshahi	AY.112	2
4284	A	C	missense_variant	Glu	1340	Ala	2021-08-18	Mymensingh	B.1.617.2	2021-08-18	Mymensingh	B.1.617.2	1
4285	G	T	missense_variant	Glu	1340	Asp	2021-06-18	Dhaka	B.1.617.2	2021-06-18	Dhaka	B.1.617.2	1
4286	G	A	missense_variant	Glu	1341	Lys	2021-06-08	Rajshahi	B.1.1.318	2021-06-08	Rajshahi	B.1.1.318	1
4294	G	A	synonymous_variant	Lys	1343	Lys	2021-11-13	Khulna	AY.122	2021-11-13	Khulna	AY.122	1
4298	G	T	missense_variant	Val	1345	Leu	2020-04-29	Dhaka	B.1	2020-04-29	Rajshahi	B.1	2
4300	G	T	synonymous_variant	Val	1345	Val	2020-06-30	Khulna	B.1.1.25	2021-12-13	Dhaka	AY.125	7
4319	G	T	missense_variant	Ala	1352	Ser	2022-01-06	Dhaka	BA.2	2022-01-06	Dhaka	BA.2	1
4320	C	T	missense_variant	Ala	1352	Val	2020-08-12	Chattogram	B.1.1.25	2021-10-26	Dhaka	AY.122	4
4321	C	T	synonymous_variant	Ala	1352	Ala	2020-06-12	Rajshahi	B.1.1.25	2022-03-06	Dhaka	BA.2	398
4327	C	T	synonymous_variant	Tyr	1354	Tyr	2021-08-01	Dhaka	B.1.617.2	2021-08-07	Dhaka	AY.122	2
4331	C	T	synonymous_variant	Leu	1356	Leu	2020-04-29	Dhaka	B.1.1.25	2021-08-13	Chattogram	B.1.617.2	14
4344	T	C	missense_variant	Ile	1360	Thr	2021-08-16	Khulna	AY.106	2021-08-16	Khulna	AY.106	1
4344	T	G	missense_variant	Ile	1360	Ser	2022-01-03	Dhaka	AY.131	2022-01-03	Dhaka	AY.131	1
4345	C	A	synonymous_variant	Ile	1360	Ile	2020-07-19	Chattogram	B.1.1.25	2020-07-19	Chattogram	B.1.1.25	1
4345	C	T	synonymous_variant	Ile	1360	Ile	2020-06-24	Sylhet	B.1.1.12	2020-06-24	Sylhet	B.1.1.12	1
4353	A	C	missense_variant	Glu	1363	Ala	2021-04-29	Dhaka	AY.61	2021-04-29	Dhaka	AY.61	2
4367	C	A	missense_variant	Leu	1368	Ile	2021-05-18	Chattogram	B.1	2021-05-18	Chattogram	B.1	1
4375	T	G	synonymous_variant	Thr	1370	Thr	2021-11-02	Rajshahi	B.1.617.2	2021-11-02	Rajshahi	B.1.617.2	2
4378	T	G	synonymous_variant	Val	1371	Val	2021-01-29	Sylhet	B.1.1.25	2021-01-29	Sylhet	B.1.1.25	1
4387	T	C	synonymous_variant	Asn	1374	Asn	2020-06-15	Rajshahi	B.1.1.25	2020-06-15	Rajshahi	B.1.1.25	1
4392	G	A	missense_variant	Arg	1376	Gln	2021-05-08	Dhaka	B.1.1.318	2021-05-08	Dhaka	B.1.1.318	1
4393	A	C	synonymous_variant	Arg	1376	Arg	2021-04-06	Dhaka	B.1.351.3	2021-04-06	Dhaka	B.1.351.3	1
4399	G	T	missense_variant	Met	1378	Ile	2021-07-29	Dhaka	AY.45	2021-07-29	Dhaka	AY.45	1
4406	C	T	missense_variant	His	1381	Tyr	2021-12-29	Dhaka	AY.4.4	2021-12-29	Dhaka	AY.4.4	1
4421	C	T	missense_variant	Arg	1386	Cys	2021-03-22	Dhaka	B.1.351.3	2021-03-22	Dhaka	B.1.351.3	1
4423	C	A	synonymous_variant	Arg	1386	Arg	2021-12-21	Dhaka	B.1.617.2	2021-12-22	Dhaka	B.1.617.2	2
4423	C	T	synonymous_variant	Arg	1386	Arg	2021-01-18	Dhaka	B.1.1.25	2021-09-10	Dhaka	AY.121	4
4426	A	T	missense_variant	Lys	1387	Asn	2022-01-29	Khulna	BA.2	2022-01-29	Khulna	BA.2	1
4438	C	A	synonymous_variant	Val	1391	Val	2021-05-18	Chattogram	B.1.351.3	2021-05-18	Chattogram	B.1.351.3	2
4438	C	T	synonymous_variant	Val	1391	Val	2021-04-06	Dhaka	B.1.1.318	2021-08-11	Chattogram	B.1.617.2	2
4444	G	T	synonymous_variant	Val	1393	Val	2020-04-28	Dhaka	B.1.1.25	2020-06-29	Barishal	B.1.1.25	20
4453	A	G	synonymous_variant	Lys	1396	Lys	2020-08-23	Chattogram	B.1.1.25	2020-08-23	Chattogram	B.1.1.25	1
4455	C	T	missense_variant	Ala	1397	Val	2021-10-07	Dhaka	AY.122	2021-10-07	Dhaka	AY.122	1
4456	C	T	synonymous_variant	Ala	1397	Ala	2020-07-12	Dhaka	B.1.1.25	2022-02-03	Khulna	BA.2	6
4460	G	A	missense_variant	Val	1399	Ile	2022-02-07	Dhaka	BA.2	2022-02-07	Dhaka	BA.2	1
4463	T	G	missense_variant	Ser	1400	Ala	2020-11-25	Sylhet	B.1.1.25	2020-11-25	Sylhet	B.1.1.25	1
4467	C	T	missense_variant	Thr	1401	Ile	2021-05-17	Sylhet	B.1.1.318	2021-08-23	Khulna	B.1.617.2	2
4486	G	T	missense_variant	Lys	1407	Asn	2021-06-15	Sylhet	B.1.525	2021-06-15	Sylhet	B.1.525	1
4503	A	T	missense_variant	Glu	1413	Val	2020-05-10	Dhaka	B.1.1.25	2020-09-08	Sylhet	B.1.1.25	20
4504	G	T	missense_variant	Glu	1413	Asp	2020-06-16	Chattogram	B.1.36.8	2020-06-24	Sylhet	B.1.36.8	3
4505	G	T	missense_variant	Gly	1414	Cys	2021-05-18	Chattogram	B.1.351.3	2021-05-18	Dhaka	B.1.351	2
4509	TG	T	frameshift_variant	Val	1416	fs	2021-05-18	Chattogram	B.1.351.3	2021-05-18	Chattogram	B.1.351.3	1
4510	G	T	synonymous_variant	Val	1415	Val	2020-07-01	Chattogram	B.1.1.25	2022-01-30	Dhaka	BA.2	4
4523	G	T	missense_variant	Ala	1420	Ser	2020-05-26	Chattogram	B.1.36.16	2020-05-26	Chattogram	B.1.36.16	1
4527	G	A	missense_variant	Arg	1421	Lys	2022-01-23	Dhaka	BA.2	2022-01-31	Dhaka	BA.2	2
4540	C	T	synonymous_variant	Tyr	1425	Tyr	2020-05-31	Dhaka	B.1.1.25	2021-10-09	Khulna	AY.127	4
4543	C	T	synonymous_variant	Thr	1426	Thr	2021-06-26	Chattogram	AY.102	2021-11-23	Dhaka	B.1.617.2	10
4551	C	T	missense_variant	Thr	1429	Ile	2020-05-21	Dhaka	B.1.1.25	2021-07-24	Khulna	B.1.617.2	3
4555	T	A	synonymous_variant	Thr	1430	Thr	2021-02-13	Dhaka	B.1.1.25	2021-02-13	Dhaka	B.1.1.25	1
4559	G	T	missense_variant	Ala	1432	Ser	2021-09-11	Dhaka	AY.5	2021-09-11	Dhaka	AY.5	1
4560	C	T	missense_variant	Ala	1432	Val	2022-01-26	Dhaka	BA.2	2022-01-26	Dhaka	BA.2	1
4564	A	G	synonymous_variant	Ser	1433	Ser	2021-09-16	Sylhet	AY.127	2021-09-16	Sylhet	AY.127	1
4571	A	G	missense_variant	Asn	1436	Asp	2021-08-22	Mymensingh	B.1.617.2	2021-08-22	Mymensingh	B.1.617.2	1
4572	A	AC	frameshift_variant	Thr	1437	fs	2021-02-16	Dhaka	B.1.1.25	2021-02-18	Sylhet	B.1.1.25	2
4575	C	T	missense_variant	Thr	1437	Ile	2021-10-05	Khulna	AY.102	2021-10-05	Khulna	AY.102	1
4579	T	A	synonymous_variant	Leu	1438	Leu	2020-06-07	Rangpur	B.1.1.25	2021-10-19	Rajshahi	B.1.617.2	7
4582	C	T	synonymous_variant	Asn	1439	Asn	2020-07-12	Dhaka	B.1.1.25	2021-10-23	Barishal	AY.4.4	7
4583	G	A	missense_variant	Asp	1440	Asn	2020-12-27	Khulna	B.1.1.25	2020-12-27	Khulna	B.1.1.25	1
4583	G	T	missense_variant	Asp	1440	Tyr	2021-05-18	Chattogram	B.1.351.3	2021-05-18	Dhaka	B.1.351	2
4586	C	T	synonymous_variant	Leu	1441	Leu	2021-03-14	Dhaka	B.1.351.3	2022-02-06	Khulna	BA.2	3
4591	T	G	missense_variant	Asn	1442	Lys	2021-12-29	Dhaka	AY.4.4	2021-12-29	Dhaka	AY.4.4	1
4606	A	G	synonymous_variant	Thr	1447	Thr	2021-07-08	Khulna	B.1.617.2	2021-07-22	Dhaka	B.1.617.2	2
4615	T	C	synonymous_variant	Leu	1450	Leu	2022-02-06	Dhaka	BA.2	2022-02-13	Dhaka	BA.2	2
4627	A	G	synonymous_variant	Thr	1454	Thr	2020-11-04	Sylhet	B.1.1.89	2020-11-04	Sylhet	B.1.1.89	1
4630	T	C	synonymous_variant	His	1455	His	2021-11-01	Chattogram	AY.127	2021-12-29	Khulna	AY.127	9
4633	C	T	synonymous_variant	Gly	1456	Gly	2021-07-06	Dhaka	AY.122	2021-07-06	Dhaka	AY.122	1
4640	T	C	synonymous_variant	Leu	1459	Leu	2021-01-24	Dhaka	B.1.1.25	2021-01-24	Dhaka	B.1.1.25	1
4642	G	A	synonymous_variant	Leu	1459	Leu	2021-07-10	Dhaka	B.1.617.2	2021-07-10	Dhaka	B.1.617.2	1
4648	A	G	synonymous_variant	Glu	1461	Glu	2022-02-19	Dhaka	BA.2	2022-02-19	Dhaka	BA.2	1
4655	C	T	missense_variant	Arg	1464	Trp	2020-08-18	Khulna	B.1.1	2021-08-16	Dhaka	AY.127	2
4656	G	A	missense_variant	Arg	1464	Gln	2021-05-18	Chattogram	B.1.351.3	2021-05-18	Chattogram	B.1.351.3	1
4664	A	C	synonymous_variant	Arg	1467	Arg	2021-08-04	Dhaka	AY.122	2021-08-04	Dhaka	AY.122	1
4665	G	A	missense_variant	Arg	1467	Lys	2021-07-07	Dhaka	B.1.617.2	2021-07-07	Dhaka	B.1.617.2	1
4666	A	C	missense_variant	Arg	1467	Ser	2021-05-18	Dhaka	B.1.351	2021-05-18	Dhaka	B.1.351	1
4666	A	G	synonymous_variant	Arg	1467	Arg	2021-01-18	Dhaka	B	2021-08-13	Dhaka	B.1.617.2	2
4668	C	G	missense_variant	Ser	1468	Cys	2021-05-18	Dhaka	B.1.351	2021-05-18	Dhaka	B.1.351	1
4668	C	T	missense_variant	Ser	1468	Phe	2020-07-20	Dhaka	B.1.1.25	2021-11-10	Rajshahi	AY.122	3
4672	C	A	synonymous_variant	Leu	1469	Leu	2021-05-18	Chattogram	B.1.351.3	2021-05-18	Chattogram	B.1.351.3	1
4672	C	T	synonymous_variant	Leu	1469	Leu	2020-07-20	Sylhet	B.1.1.25	2020-07-20	Sylhet	B.1.1.25	1
4679	C	T	missense_variant	Pro	1472	Ser	2021-08-17	Rajshahi	AY.122	2021-08-17	Rajshahi	AY.122	1
4680	C	T	missense_variant	Pro	1472	Leu	2021-02-21	Dhaka	B.1.1.7	2021-02-23	Dhaka	B.1.1.7	2
4683	C	T	missense_variant	Ala	1473	Val	2022-01-10	Dhaka	BA.1.1	2022-02-07	Rajshahi	BA.2	3
4684	T	C	synonymous_variant	Ala	1473	Ala	2021-10-21	Dhaka	AY.122	2022-01-11	Dhaka	BA.1	2
4699	T	C	synonymous_variant	Ser	1478	Ser	2021-07-07	Dhaka	B.1.617.2	2021-10-16	Chattogram	AY.5	2
4704	C	T	missense_variant	Pro	1480	Leu	2022-02-24	Dhaka	BA.2	2022-02-24	Dhaka	BA.2	1
4706	G	T	missense_variant	Asp	1481	Tyr	2021-11-02	Rajshahi	B.1.617.2	2021-11-02	Rajshahi	B.1.617.2	2
4712	G	A	missense_variant	Val	1483	Ile	2021-10-14	Dhaka	AY.121	2021-10-31	Dhaka	AY.121	4
4713	T	C	missense_variant	Val	1483	Ala	2021-09-09	Dhaka	AY.122	2021-09-10	Dhaka	AY.122	2
4714	T	C	synonymous_variant	Val	1483	Val	2021-01-17	Dhaka	B.1.1.7	2022-02-19	Dhaka	BA.2	3
4720	G	T	synonymous_variant	Ala	1485	Ala	2020-12-03	Dhaka	B.1.1.25	2020-12-05	Dhaka	B.1.1.25	2
4738	T	G	synonymous_variant	Thr	1491	Thr	2021-09-26	Dhaka	AY.122	2021-09-26	Dhaka	AY.122	1
4752	C	T	missense_variant	Thr	1496	Ile	2020-04-29	Chattogram	B.1.1.175	2021-04-06	Chattogram	B.1.351	9
4754	C	T	missense_variant	Pro	1497	Ser	2020-05-23	Dhaka	B.1.1.25	2020-06-30	Mymensingh	B.1.1.25	3
4755	C	A	missense_variant	Pro	1497	His	2021-12-27	Dhaka	AY.131	2022-01-08	Dhaka	AY.131	3
4755	C	T	missense_variant	Pro	1497	Leu	2020-06-07	Barishal	B.1.1.25	2021-12-27	Khulna	AY.131	7
4763	C	T	missense_variant	His	1500	Tyr	2020-08-10	Rangpur	B.1.1.25	2021-10-06	Rajshahi	B.1.617.2	62
4775	A	G	missense_variant	Thr	1504	Ala	2021-08-16	Barishal	B.1.617.2	2021-08-16	Barishal	B.1.617.2	1
4776	C	T	missense_variant	Thr	1504	Ile	2021-11-21	Rajshahi	AY.127	2021-11-21	Rajshahi	AY.127	1
4777	C	T	synonymous_variant	Thr	1504	Thr	2022-02-22	Rajshahi	BA.2	2022-02-22	Rajshahi	BA.2	1
4778	A	G	missense_variant	Ile	1505	Val	2020-07-21	Chattogram	B.1.1.25	2020-07-21	Chattogram	B.1.1.25	1
4780	C	T	synonymous_variant	Ile	1505	Ile	2021-11-29	Dhaka	AY.131	2021-12-04	Dhaka	AY.131	2
4782	C	T	missense_variant	Ser	1506	Leu	2020-05-31	Mymensingh	B.1.1.25	2020-05-31	Mymensingh	B.1.1.25	2
4784	C	T	missense_variant	Leu	1507	Phe	2020-07-22	Dhaka	B.1.1.25	2021-07-01	Khulna	B.1.617.2	2
4788	C	T	missense_variant	Ala	1508	Val	2021-07-16	Chattogram	B.1.617.2	2021-12-22	Dhaka	B.1.617.2	4
4795	C	G	synonymous_variant	Ser	1510	Ser	2021-12-18	Khulna	AY.122	2021-12-18	Khulna	AY.122	1
4795	C	T	synonymous_variant	Ser	1510	Ser	2021-04-01	Dhaka	B.1.351.3	2021-08-09	Rajshahi	B.1.617.2	4
4800	A	G	missense_variant	Lys	1512	Arg	2021-09-03	Dhaka	B.1.617.2	2021-09-03	Dhaka	B.1.617.2	1
4802	G	A	missense_variant	Asp	1513	Asn	2020-07-05	Dhaka	B.1.1.25	2020-07-05	Dhaka	B.1.1.25	1
4809	C	T	missense_variant	Ser	1515	Phe	2021-07-26	Dhaka	B.1.617.2	2021-12-13	Khulna	AY.131	11
4810	C	A	synonymous_variant	Ser	1515	Ser	2020-07-15	Rajshahi	B.1.1.25	2020-07-15	Rajshahi	B.1.36.8	3
4813	T	C	synonymous_variant	Tyr	1516	Tyr	2021-04-08	Dhaka	B.1.351.3	2021-04-08	Dhaka	B.1.351.3	1
4818	G	A	missense_variant	Gly	1518	Glu	2020-08-04	Dhaka	B.1.1.25	2020-08-04	Dhaka	B.1.1.25	1
4819	A	C	synonymous_variant	Gly	1518	Gly	2021-12-27	Rajshahi	AY.131	2021-12-27	Rajshahi	AY.131	1
4823	T	C	missense_variant	Ser	1520	Pro	2021-08-08	Chattogram	AY.125	2021-08-08	Chattogram	AY.125	1
4825	T	C	synonymous_variant	Ser	1520	Ser	2021-10-26	Rajshahi	B.1.617.2	2021-10-26	Rajshahi	B.1.617.2	1
4827	C	T	missense_variant	Thr	1521	Ile	2021-07-14	Chattogram	AY.122	2021-09-14	Dhaka	AY.122	4
4832	C	T	synonymous_variant	Leu	1523	Leu	2021-04-01	Chattogram	B.1.1.7	2021-09-16	Dhaka	B.1.617.2	2
4839	T	C	missense_variant	Ile	1525	Thr	2021-07-27	Dhaka	B.1.617.2	2021-07-27	Dhaka	B.1.617.2	1
4844	T	C	missense_variant	Phe	1527	Leu	2021-03-16	Dhaka	B.1.351.3	2021-03-16	Dhaka	B.1.351.3	1
4852	G	T	missense_variant	Lys	1529	Asn	2020-12-22	Dhaka	B.1.1.25	2021-08-27	Rajshahi	B.1.617.2	2
4855	A	G	synonymous_variant	Arg	1530	Arg	2021-08-31	Rajshahi	B.1.617.2	2021-08-31	Rajshahi	B.1.617.2	1
4856	G	A	missense_variant	Gly	1531	Ser	2021-06-06	Chattogram	B.1.1.7	2021-06-06	Chattogram	B.1.1.7	1
4856	G	T	missense_variant	Gly	1531	Cys	2021-05-18	Chattogram	B.1.351.3	2021-05-18	Chattogram	B.1.351.3	2
4860	A	G	missense_variant	Asp	1532	Gly	2021-05-02	Dhaka	B.1.351.3	2022-01-08	Dhaka	AY.131	3
4861	T	C	synonymous_variant	Asp	1532	Asp	2020-11-08	Dhaka	B.1.1.25	2020-11-08	Dhaka	B.1.1.25	1
4878	C	T	missense_variant	Thr	1538	Ile	2021-10-22	Chattogram	AY.102	2021-10-22	Chattogram	AY.102	1
4884	A	G	missense_variant	Asn	1540	Ser	2021-07-03	Dhaka	B.1.617.2	2021-07-03	Dhaka	B.1.617.2	1
4885	T	C	synonymous_variant	Asn	1540	Asn	2021-11-12	Dhaka	B.1.617.2	2021-11-12	Dhaka	B.1.617.2	1
4886	C	T	missense_variant	Pro	1541	Ser	2021-09-22	Khulna	AY.102	2021-09-22	Khulna	AY.102	1
4890	C	T	missense_variant	Thr	1542	Ile	2020-12-05	Chattogram	B.1.1.25	2021-09-10	Dhaka	AY.122	8
4891	C	T	synonymous_variant	Thr	1542	Thr	2021-10-07	Dhaka	B.1.617.2	2022-01-08	Dhaka	AY.131	2
4893	C	T	missense_variant	Thr	1543	Ile	2021-07-26	Mymensingh	B.1.617.2	2022-03-02	Dhaka	BA.2	40
4894	A	G	synonymous_variant	Thr	1543	Thr	2021-11-19	Chattogram	B.1.617.2	2021-11-19	Chattogram	B.1.617.2	1
4897	C	T	synonymous_variant	Phe	1544	Phe	2020-06-11	Khulna	B.1	2020-06-11	Khulna	B.1	1
4898	C	A	missense_variant	His	1545	Asn	2021-08-11	Dhaka	AY.122	2021-08-11	Dhaka	AY.122	1
4898	C	T	missense_variant	His	1545	Tyr	2021-07-03	Chattogram	B.1.1.7	2021-09-30	Chattogram	AY.65	2
4899	A	G	missense_variant	His	1545	Arg	2021-10-31	Dhaka	AY.112	2021-10-31	Dhaka	AY.112	1
4900	C	T	synonymous_variant	His	1545	His	2021-09-09	Khulna	AY.120	2021-09-09	Khulna	AY.120	1
4901	C	T	synonymous_variant	Leu	1546	Leu	2021-02-06	Dhaka	B.1.1.25	2021-02-06	Dhaka	B.1.1.25	1
4903	A	G	synonymous_variant	Leu	1546	Leu	2020-11-29	Dhaka	B.1.1.25	2020-11-29	Dhaka	B.1.1.25	1
4910	G	A	missense_variant	Glu	1549	Lys	2022-01-31	Chattogram	BA.1.1	2022-01-31	Chattogram	BA.1.1	1
4920	C	T	missense_variant	Thr	1552	Ile	2021-07-03	Dhaka	AY.125	2021-07-03	Dhaka	AY.125	1
4921	C	T	synonymous_variant	Thr	1552	Thr	2021-09-16	Chattogram	AY.39	2021-11-20	Dhaka	B.1.617.2	3
4925	G	T	missense_variant	Asp	1554	Tyr	2021-08-01	Dhaka	B.1.617.2	2021-12-13	Dhaka	AY.125	3
4927	C	T	synonymous_variant	Asp	1554	Asp	2021-07-10	Chattogram	AY.4.4	2021-11-23	Dhaka	AY.4.4	6
4928	A	G	missense_variant	Asn	1555	Asp	2021-01-03	Dhaka	B.1.1.25	2021-01-03	Dhaka	B.1.1.25	1
4936	G	A	synonymous_variant	Lys	1557	Lys	2020-07-11	Dhaka	B.1.1.25	2020-07-11	Dhaka	B.1.1.25	1
4938	C	T	missense_variant	Thr	1558	Ile	2021-08-09	Dhaka	B.1.617.2	2021-09-28	Khulna	AY.4.4	2
4945	T	A	synonymous_variant	Leu	1560	Leu	2021-08-09	Rajshahi	B.1.617.2	2021-08-09	Rajshahi	B.1.617.2	1
4945	T	G	synonymous_variant	Leu	1560	Leu	2021-09-22	Khulna	B.1.617.2	2021-09-22	Khulna	B.1.617.2	1
4948	T	C	synonymous_variant	Ser	1561	Ser	2021-09-22	Dhaka	AY.125	2021-10-03	Dhaka	AY.125	2
4948	T	G	synonymous_variant	Ser	1561	Ser	2022-01-03	Rajshahi	AY.127	2022-01-03	Rajshahi	AY.127	1
4952	A	G	missense_variant	Arg	1563	Gly	2021-04-03	Dhaka	B.1.1.7	2021-04-03	Dhaka	B.1.1.7	1
4960	G	C	synonymous_variant	Val	1565	Val	2021-08-12	Chattogram	B.1.617.2	2021-08-12	Chattogram	B.1.617.2	1
4960	G	T	synonymous_variant	Val	1565	Val	2020-11-12	Dhaka	B.1.1.25	2021-09-22	Khulna	B.1.617.2	5
4961	A	C	synonymous_variant	Arg	1566	Arg	2021-06-24	Dhaka	B.1.617.2	2021-10-13	Dhaka	B.1.617.2	15
4962	G	A	missense_variant	Arg	1566	Lys	2021-01-10	Sylhet	B.1.1.25	2021-01-10	Sylhet	B.1.1.25	1
4964	A	G	missense_variant	Thr	1567	Ala	2021-01-17	Dhaka	B.1.1.7	2021-01-17	Dhaka	B.1.1.7	2
4965	C	T	missense_variant	Thr	1567	Ile	2021-09-10	Dhaka	B.1.617.2	2021-09-10	Dhaka	B.1.617.2	1
4972	G	A	synonymous_variant	Lys	1569	Lys	2021-06-03	Dhaka	B.1.617.2	2021-06-03	Dhaka	B.1.617.2	1
4974	T	C	missense_variant	Val	1570	Ala	2021-01-19	Dhaka	B.1.1.25	2021-03-21	Chattogram	B.1.1.25	3
4985	G	A	missense_variant	Val	1574	Ile	2021-07-04	Chattogram	B.1.617.2	2021-07-04	Chattogram	B.1.617.2	1
4990	C	T	synonymous_variant	Asp	1575	Asp	2021-01-18	Dhaka	B.1.1.25	2021-01-18	Dhaka	B.1.1.25	1
4993	C	T	synonymous_variant	Asn	1576	Asn	2020-07-22	Barishal	B.1.1.25	2021-10-10	Dhaka	AY.65	6
4996	T	C	synonymous_variant	Ile	1577	Ile	2020-05-21	Chattogram	B.1.1	2020-05-21	Chattogram	B.1.1	1
5002	CCA	C	frameshift_variant	Thr	1581	fs	2021-06-08	Rajshahi	B.1.1.318	2021-06-08	Rajshahi	B.1.1.318	1
5002	C	T	synonymous_variant	Leu	1579	Leu	2021-10-19	Chattogram	B.1.617.2	2021-10-19	Chattogram	B.1.617.2	1
5008	G	T	synonymous_variant	Thr	1581	Thr	2021-07-29	Dhaka	B.1.617.2	2021-11-06	Khulna	AY.127	2
5012	G	T	missense_variant	Val	1583	Phe	2021-07-07	Chattogram	B.1.617.2	2021-07-07	Chattogram	B.1.617.2	1
5014	T	C	synonymous_variant	Val	1583	Val	2021-08-07	Dhaka	AY.4.4	2021-08-07	Dhaka	AY.4.4	1
5015	G	A	missense_variant	Val	1584	Met	2021-07-10	Chattogram	B.1.617.2	2021-09-18	Chattogram	B.1.617.2	2
5017	G	A	synonymous_variant	Val	1584	Val	2021-01-19	Dhaka	B.1.1.25	2021-01-23	Dhaka	B.1.1.25	2
5020	C	T	synonymous_variant	Asp	1585	Asp	2021-09-30	Chattogram	AY.65	2021-09-30	Chattogram	AY.65	1
5023	G	T	missense_variant	Met	1586	Ile	2021-08-03	Chattogram	B.1.617.2	2021-08-03	Chattogram	B.1.617.2	1
5030	A	T	missense_variant	Thr	1589	Ser	2021-09-09	Khulna	AY.120	2021-09-09	Khulna	AY.120	1
5031	C	A	missense_variant	Thr	1589	Lys	2021-10-17	Barishal	B.1.617.2	2021-10-24	Dhaka	B.1.617.2	2
5031	C	T	missense_variant	Thr	1589	Ile	2020-08-26	Chattogram	B.1.1.25	2021-07-14	Dhaka	AY.54	5
5037	G	A	missense_variant	Gly	1591	Glu	2021-07-08	Khulna	AY.14	2021-07-19	Dhaka	AY.14	2
5037	G	C	missense_variant	Gly	1591	Ala	2020-07-21	Chattogram	B.1.1.25	2020-07-21	Chattogram	B.1.1.25	1
5038	A	G	synonymous_variant	Gly	1591	Gly	2021-09-23	Sylhet	B.1.617.2	2021-09-23	Sylhet	B.1.617.2	1
5051	C	T	missense_variant	Pro	1596	Ser	2020-07-21	Dhaka	B.1.1.25	2020-07-21	Dhaka	B.1.1.25	1
5055	C	T	missense_variant	Thr	1597	Ile	2021-08-02	Dhaka	B.1.617.2	2021-12-14	Khulna	AY.127	14
5056	T	C	synonymous_variant	Thr	1597	Thr	2021-05-18	Dhaka	B.1.351.3	2021-05-18	Dhaka	B.1.351.3	1
5062	G	A	synonymous_variant	Leu	1599	Leu	2020-08-10	Rangpur	B.1.1.25	2020-08-10	Rangpur	B.1.1.25	1
5063	G	A	missense_variant	Asp	1600	Asn	2021-08-28	Rajshahi	AY.122	2021-08-28	Rajshahi	AY.122	1
5065	T	C	synonymous_variant	Asp	1600	Asp	2021-10-04	Dhaka	AY.111	2021-10-04	Dhaka	AY.111	1
5068	A	C	synonymous_variant	Gly	1601	Gly	2022-01-03	Dhaka	AY.131	2022-01-03	Dhaka	AY.131	1
5069	G	T	missense_variant	Ala	1602	Ser	2021-09-06	Rajshahi	B.1.617.2	2021-10-28	Dhaka	B.1.617.2	2
5074	T	C	synonymous_variant	Asp	1603	Asp	2021-03-29	Dhaka	B.1.351.3	2021-08-25	Rajshahi	AY.16.1	3
5077	T	C	synonymous_variant	Val	1604	Val	2021-11-27	Rajshahi	B.1.617.2	2021-12-03	Rajshahi	B.1.617.2	5
5093	C	T	missense_variant	His	1610	Tyr	2021-04-06	Dhaka	B.1.351.3	2021-04-06	Dhaka	B.1.351.3	1
5095	T	C	synonymous_variant	His	1610	His	2021-12-01	Dhaka	AY.131	2021-12-26	Chattogram	AY.131	6
5100	C	T	missense_variant	Ser	1612	Leu	2020-09-09	Chattogram	B.1.1.25	2021-07-29	Barishal	B.1.617.2	16
5102	C	T	missense_variant	His	1613	Tyr	2021-10-03	Rajshahi	AY.102	2021-10-03	Rajshahi	AY.102	1
5131	T	C	synonymous_variant	Pro	1622	Pro	2022-02-05	Dhaka	BA.2	2022-02-05	Dhaka	BA.2	1
5140	C	T	synonymous_variant	Asp	1625	Asp	2021-03-16	Dhaka	B.1.351.3	2021-08-30	Khulna	B.1.617.2	2
5142	C	T	missense_variant	Thr	1626	Ile	2021-08-02	Mymensingh	AY.127	2021-12-06	Chattogram	AY.127	6
5144	C	T	synonymous_variant	Leu	1627	Leu	2020-12-03	Dhaka	B.1.1.25	2022-03-03	Dhaka	BA.2	9
5150	G	T	missense_variant	Val	1629	Phe	2021-03-14	Dhaka	B.1.351.3	2021-03-14	Dhaka	B.1.351.3	1
5157	C	T	missense_variant	Ala	1631	Val	2022-03-03	Dhaka	BA.2	2022-03-03	Dhaka	BA.2	1
5167	C	T	synonymous_variant	Tyr	1634	Tyr	2021-09-05	Chattogram	AY.102	2021-09-05	Chattogram	AY.102	1
5173	C	T	synonymous_variant	His	1636	His	2020-05-18	Dhaka	B.1.1.25	2021-11-03	Barishal	AY.102	2
5175	C	T	missense_variant	Thr	1637	Ile	2020-04-29	Dhaka	B.1.1.25	2021-10-05	Dhaka	B.1.617.2	3
5176	A	G	synonymous_variant	Thr	1637	Thr	2021-08-25	Dhaka	AY.92	2021-08-25	Dhaka	AY.92	1
5183	C	T	missense_variant	Pro	1640	Ser	2020-05-21	Dhaka	B.1.1.25	2021-11-13	Dhaka	AY.126	10
5184	C	T	missense_variant	Pro	1640	Leu	2020-06-28	Dhaka	B.1.1.25	2021-12-27	Khulna	B.1.617.2	664
5192	C	T	synonymous_variant	Leu	1643	Leu	2020-08-29	Khulna	B.1.1.25	2021-10-21	Chattogram	AY.58	6
5194	G	T	synonymous_variant	Leu	1643	Leu	2020-04-29	Barishal	B.1.1	2021-09-06	Rajshahi	B.1.617.2	4
5203	C	T	synonymous_variant	Tyr	1646	Tyr	2020-06-01	Dhaka	B.1.1	2020-07-02	Barishal	B.1.1.25	3
5206	G	A	missense_variant	Met	1647	Ile	2021-11-26	Barishal	AY.131	2021-11-26	Barishal	AY.131	1
5206	G	T	missense_variant	Met	1647	Ile	2020-11-29	Sylhet	B.1.1.25	2021-10-31	Dhaka	AY.121	5
5224	T	C	synonymous_variant	Thr	1653	Thr	2021-11-08	Dhaka	AY.102	2021-11-08	Dhaka	AY.102	1
5230	G	T	missense_variant	Lys	1655	Asn	2020-12-27	Dhaka	B.1	2022-01-07	Dhaka	BA.2	342
5234	A	G	missense_variant	Lys	1657	Glu	2021-08-12	Dhaka	B.1.617.2	2021-08-12	Dhaka	B.1.617.2	1
5239	C	T	synonymous_variant	Tyr	1658	Tyr	2020-08-31	Rangpur	B.1.1	2021-12-27	Dhaka	AY.131	8
5240	C	T	missense_variant	Pro	1659	Ser	2022-01-10	Mymensingh	AY.131	2022-01-10	Mymensingh	AY.131	1
5241	C	T	missense_variant	Pro	1659	Leu	2021-08-01	Chattogram	AY.122	2021-08-01	Chattogram	AY.122	1
5242	A	C	synonymous_variant	Pro	1659	Pro	2021-03-16	Dhaka	B.1.351	2021-03-16	Dhaka	B.1.351	1
5246	G	T	missense_variant	Val	1661	Phe	2020-05-11	Chattogram	B.1.1.25	2020-05-11	Chattogram	B.1.1.25	1
5250	A	G	missense_variant	Asn	1662	Ser	2021-08-09	Barishal	AY.102	2021-08-09	Barishal	AY.102	1
5259	C	T	missense_variant	Thr	1665	Ile	2021-10-17	Chattogram	AY.102	2021-10-18	Chattogram	AY.102	2
5265	T	A	missense_variant	Ile	1667	Asn	2021-05-18	Chattogram	B.1.351.3	2021-05-18	Chattogram	B.1.351.3	1
5266	T	A	synonymous_variant	Ile	1667	Ile	2021-01-06	Mymensingh	B.1.1.7	2021-04-11	Khulna	B.1.1.7	2
5266	T	C	synonymous_variant	Ile	1667	Ile	2021-02-07	Dhaka	B.1.1.25	2021-02-18	Sylhet	B.1.1.25	2
5269	A	G	synonymous_variant	Lys	1668	Lys	2021-10-05	Dhaka	AY.4.4	2021-10-05	Dhaka	AY.4.4	1
5280	A	G	missense_variant	Asn	1672	Ser	2021-09-22	Chattogram	AY.127	2021-10-13	Dhaka	AY.127	3
5281	C	T	synonymous_variant	Asn	1672	Asn	2021-05-02	Dhaka	B.1.525	2021-05-02	Dhaka	B.1.525	1
5284	C	T	synonymous_variant	Asn	1673	Asn	2020-06-30	Dhaka	B.1.1	2021-09-19	Rangpur	AY.102	3
5291	CT	C	frameshift_variant	Ala	1677	fs	2021-03-11	Dhaka	B.1.351.3	2021-03-16	Dhaka	B.1.351.3	2
5296	C	T	synonymous_variant	Ala	1677	Ala	2020-07-14	Rangpur	B.1	2021-09-14	Dhaka	B.1.617.2	2
5301	C	T	missense_variant	Ala	1679	Val	2021-09-19	Chattogram	AY.20	2021-12-25	Dhaka	AY.122	9
5302	A	G	synonymous_variant	Ala	1679	Ala	2021-08-17	Khulna	AY.43	2021-08-17	Khulna	AY.43	1
5302	A	T	synonymous_variant	Ala	1679	Ala	2020-05-16	Dhaka	B.1.36.16	2020-05-16	Dhaka	B.1.36.16	1
5305	G	T	missense_variant	Leu	1680	Phe	2020-05-16	Dhaka	B.1.36.16	2020-05-16	Dhaka	B.1.36.16	1
5306	T	C	synonymous_variant	Leu	1681	Leu	2021-01-19	Dhaka	B.1.1.25	2021-01-19	Dhaka	B.1.1.25	1
5310	C	T	missense_variant	Thr	1682	Ile	2020-12-24	Dhaka	B.1.36.16	2021-11-13	Dhaka	AY.91	4
5311	A	C	synonymous_variant	Thr	1682	Thr	2020-05-13	Dhaka	B.1	2020-05-13	Dhaka	B.1	1
5331	A	G	missense_variant	Lys	1689	Arg	2020-05-21	Dhaka	B.1.159	2020-07-06	Barisal	B.1.159	2
5338	T	C	synonymous_variant	Asn	1691	Asn	2020-05-26	Chattogram	B.1.36.16	2020-05-26	Chattogram	B.1.36.16	1
5339	C	T	missense_variant	Pro	1692	Ser	2020-06-01	Dhaka	B.1.1.25	2021-07-24	Dhaka	AY.122	3
5342	C	T	missense_variant	Pro	1693	Ser	2020-12-12	Dhaka	B.1.1.25	2020-12-12	Dhaka	B.1.1.25	1
5345	G	T	missense_variant	Ala	1694	Ser	2021-10-12	Dhaka	B.1.617.2	2021-10-12	Dhaka	B.1.617.2	1
5356	T	C	synonymous_variant	Asp	1697	Asp	2021-10-03	Rajshahi	AY.102	2021-10-03	Rajshahi	AY.102	1
5365	C	T	synonymous_variant	Tyr	1700	Tyr	2020-06-08	Chattogram	B.1.36.16	2021-12-19	Rajshahi	B.1.617.2	11
5366	A	G	missense_variant	Arg	1701	Gly	2020-06-07	Rangpur	B.1.1.25	2020-06-07	Rangpur	B.1.1.25	1
5377	T	C	synonymous_variant	Ala	1704	Ala	2021-08-11	Dhaka	B.1.617.2	2021-08-11	Dhaka	B.1.617.2	1
5378	G	A	missense_variant	Gly	1705	Ser	2021-12-12	Dhaka	AY.131	2021-12-12	Dhaka	AY.131	1
5383	A	C	missense_variant	Glu	1706	Asp	2021-02-13	Dhaka	B.1.1.25	2021-09-02	Dhaka	B.1.617.2	2
5385	C	T	missense_variant	Ala	1707	Val	2020-05-11	Chattogram	B.1.1.25	2020-05-11	Chattogram	B.1.1.25	1
5386	T	C	synonymous_variant	Ala	1707	Ala	2021-08-03	Dhaka	B.1.617.2	2022-02-03	Khulna	BA.2	2
5386	T	G	synonymous_variant	Ala	1707	Ala	2021-12-06	Dhaka	BA.1	2022-02-19	Khulna	BA.1	202
5387	G	A	missense_variant	Ala	1708	Thr	2021-03-31	Sylhet	B.1.525	2021-03-31	Sylhet	B.1.525	1
5388	C	A	missense_variant	Ala	1708	Asp	2020-12-31	Sylhet	B.1.1.7	2021-07-03	Chattogram	B.1.1.7	87
5392	C	T	synonymous_variant	Asn	1709	Asn	2020-06-28	Dhaka	B.1.1.25	2021-11-06	Dhaka	AY.102	15
5407	C	T	synonymous_variant	Ile	1714	Ile	2021-12-18	Sylhet	AY.127	2021-12-18	Sylhet	AY.127	1
5408	T	C	synonymous_variant	Leu	1715	Leu	2021-03-21	Chattogram	B.1.1.25	2021-03-21	Chattogram	B.1.1.25	1
5416	C	T	synonymous_variant	Tyr	1717	Tyr	2021-11-11	Dhaka	B.1.617.2	2022-02-16	Chattogram	BA.2	2
5422	T	C	synonymous_variant	Asn	1719	Asn	2021-07-15	Rajshahi	B.1.617.2	2021-07-15	Rajshahi	B.1.617.2	1
5425	G	A	synonymous_variant	Lys	1720	Lys	2021-12-10	Khulna	AY.102	2021-12-10	Khulna	AY.102	1
5425	G	C	missense_variant	Lys	1720	Asn	2020-12-25	Mymensingh	B.1.1.25	2020-12-25	Mymensingh	B.1.1.25	1
5426	A	C	missense_variant	Thr	1721	Pro	2021-10-19	Khulna	AY.102	2021-12-10	Khulna	AY.102	5
5431	A	G	synonymous_variant	Val	1722	Val	2020-12-05	Dhaka	B.1.1.25	2021-08-16	Dhaka	AY.14	8
5439	T	C	missense_variant	Leu	1725	Ser	2021-11-19	Rajshahi	B.1.617.2	2021-11-19	Rajshahi	B.1.617.2	1
5467	C	T	synonymous_variant	Tyr	1734	Tyr	2020-07-12	Dhaka	B.1.1.25	2022-01-13	Rangpur	AY.131	5
5482	C	T	synonymous_variant	Ala	1739	Ala	2021-02-16	Khulna	B.1.1.25	2021-02-16	Khulna	B.1.1.25	1
5485	T	C	synonymous_variant	Asn	1740	Asn	2021-09-13	Rajshahi	AY.19	2021-10-14	Rajshahi	AY.4.4	2
5496	G	A	missense_variant	Cys	1744	Tyr	2021-01-25	Dhaka	B.1.1.25	2021-01-25	Dhaka	B.1.1.25	1
5497	C	T	synonymous_variant	Cys	1744	Cys	2020-04-29	Dhaka	B.1.1.175	2021-09-26	Khulna	B.1.617.2	14
5506	C	T	synonymous_variant	Val	1747	Val	2021-09-17	Chattogram	AY.127	2021-10-07	Chattogram	AY.127	2
5512	C	T	synonymous_variant	Asn	1749	Asn	2020-11-29	Sylhet	B.1.1.25	2021-12-09	Khulna	AY.4.4	7
5515	G	T	synonymous_variant	Val	1750	Val	2021-11-20	Mymensingh	AY.131	2022-01-08	Chattogram	BA.1	6
5530	T	C	synonymous_variant	Cys	1755	Cys	2021-09-23	Khulna	AY.14	2021-09-23	Khulna	AY.14	1
5539	G	A	synonymous_variant	Gln	1758	Gln	2021-07-16	Chattogram	AY.61	2021-07-16	Chattogram	AY.61	1
5539	G	T	missense_variant	Gln	1758	His	2021-07-11	Dhaka	B.1.617.2	2021-07-11	Dhaka	B.1.617.2	1
5544	C	T	missense_variant	Thr	1760	Ile	2020-07-20	Chattogram	B.1.36.16	2020-07-20	Chattogram	B.1.36.16	1
5547	C	T	missense_variant	Thr	1761	Ile	2020-05-31	Mymensingh	B.1.1.25	2020-05-31	Mymensingh	B.1.1.25	1
5551	T	C	synonymous_variant	Leu	1762	Leu	2020-12-21	Chattogram	B.1.1.25	2021-01-16	Dhaka	B.1.1.25	3
5553	A	C	missense_variant	Lys	1763	Thr	2022-01-10	Dhaka	BA.1	2022-01-10	Dhaka	BA.1	1
5554	G	T	missense_variant	Lys	1763	Asn	2021-08-02	Dhaka	AY.127	2021-09-07	Khulna	AY.122	4
5555	G	A	missense_variant	Gly	1764	Ser	2021-10-21	Chattogram	AY.58	2021-10-21	Chattogram	AY.58	1
5558	G	A	missense_variant	Val	1765	Ile	2021-07-25	Chattogram	B.1.617.2	2021-07-25	Chattogram	B.1.617.2	1
5566	T	C	synonymous_variant	Ala	1767	Ala	2021-09-28	Chattogram	AY.122	2021-09-28	Chattogram	AY.122	1
5570	A	G	missense_variant	Met	1769	Val	2022-02-01	Dhaka	BA.2	2022-02-01	Dhaka	BA.2	1
5572	G	T	missense_variant	Met	1769	Ile	2021-05-01	Chattogram	B.1.351.3	2021-12-20	Khulna	AY.102	3
5575	C	T	synonymous_variant	Tyr	1770	Tyr	2022-01-05	Dhaka	AY.131	2022-02-05	Dhaka	BA.2	2
5584	A	G	synonymous_variant	Thr	1773	Thr	2021-04-29	Dhaka	AY.61	2021-12-14	Chattogram	AY.61	53
5584	A	T	synonymous_variant	Thr	1773	Thr	2021-07-05	Chattogram	AY.58	2021-07-05	Chattogram	AY.58	1
5595	A	C	missense_variant	Glu	1777	Ala	2021-06-15	Sylhet	B.1.525	2021-06-15	Sylhet	B.1.525	1
5602	T	C	synonymous_variant	Phe	1779	Phe	2021-07-31	Dhaka	B.1.617.2	2021-07-31	Dhaka	B.1.617.2	1
5608	A	G	synonymous_variant	Lys	1781	Lys	2021-11-01	Dhaka	AY.131	2021-12-19	Dhaka	AY.131	14
5614	T	C	synonymous_variant	Val	1783	Val	2021-08-08	Dhaka	AY.20	2021-08-08	Dhaka	AY.20	1
5617	G	T	missense_variant	Gln	1784	His	2021-07-26	Dhaka	B.1.617.2	2021-11-06	Dhaka	AY.4.4	5
5618	A	C	missense_variant	Ile	1785	Leu	2021-07-17	Dhaka	AY.4.4	2021-10-09	Rajshahi	AY.4.4	2
5619	T	C	missense_variant	Ile	1785	Thr	2021-04-06	Dhaka	B.1.1.318	2021-04-06	Dhaka	B.1.1.318	1
5621	C	T	missense_variant	Pro	1786	Ser	2020-05-10	Dhaka	B.1.1.25	2020-05-10	Dhaka	B.1.1.25	3
5622	C	T	missense_variant	Pro	1786	Leu	2021-07-29	Dhaka	B.1.617.2	2021-11-13	Dhaka	AY.91	2
5628	C	T	missense_variant	Thr	1788	Met	2020-08-31	Rangpur	B.1	2021-10-06	Rajshahi	B.1.617.2	4
5632	T	C	synonymous_variant	Cys	1789	Cys	2021-01-22	Dhaka	B.1.1.25	2021-12-29	Dhaka	AY.4.4	86
5646	C	T	missense_variant	Thr	1794	Ile	2020-08-31	Rangpur	B.1	2021-05-26	Sylhet	B.1.351.3	2
5648	A	C	missense_variant	Lys	1795	Gln	2021-02-18	Dhaka	P.1.14	2021-02-18	Dhaka	P.1.14	1
5654	C	T	synonymous_variant	Leu	1797	Leu	2020-09-08	Sylhet	B.1.1.25	2021-09-17	Dhaka	B.1.617.2	4
5658	T	C	missense_variant	Val	1798	Ala	2021-10-16	Dhaka	AY.4.4	2021-10-16	Dhaka	AY.4.4	2
5672	C	T	missense_variant	Pro	1803	Ser	2022-01-03	Dhaka	AY.131	2022-01-03	Dhaka	AY.131	1
5673	C	T	missense_variant	Pro	1803	Leu	2020-11-16	Sylhet	B.1.1.25	2021-12-19	Rajshahi	B.1.617.2	2
5691	C	T	missense_variant	Ala	1809	Val	2020-11-15	Chattogram	B.1.36.8	2020-11-15	Chattogram	B.1.36.8	1
5694	C	A	missense_variant	Pro	1810	Gln	2021-08-01	Dhaka	AY.122	2021-08-01	Dhaka	AY.122	1
5706	A	G	missense_variant	Tyr	1814	Cys	2021-12-04	Dhaka	AY.131	2021-12-04	Dhaka	AY.131	3
5707	T	C	synonymous_variant	Tyr	1814	Tyr	2021-06-29	Khulna	B.1.617.2	2021-07-18	Chattogram	B.1.617.2	3
5711	C	T	missense_variant	Leu	1816	Phe	2021-02-08	Dhaka	B.1.1.25	2021-02-08	Dhaka	B.1.1.25	1
5713	T	C	synonymous_variant	Leu	1816	Leu	2020-11-13	Dhaka	B.1.1.25	2020-11-13	Dhaka	B.1.1.25	1
5716	G	A	synonymous_variant	Lys	1817	Lys	2020-12-02	Sylhet	B.1.1	2020-12-02	Sylhet	B.1.1	1
5716	G	T	missense_variant	Lys	1817	Asn	2022-02-07	Khulna	BA.2	2022-02-07	Khulna	BA.2	1
5722	T	C	synonymous_variant	Gly	1819	Gly	2021-08-05	Barishal	B.1.617.2	2021-08-09	Barishal	B.1.617.2	3
5730	C	T	missense_variant	Thr	1822	Ile	2020-07-24	Chattogram	B.1.1.25	2022-01-26	Dhaka	BA.1	24
5731	T	G	synonymous_variant	Thr	1822	Thr	2021-08-06	Chattogram	AY.102	2021-08-06	Chattogram	AY.102	1
5738	A	T	missense_variant	Ser	1825	Cys	2021-11-08	Rajshahi	AY.131	2021-12-19	Dhaka	AY.131	9
5740	T	C	synonymous_variant	Ser	1825	Ser	2021-10-08	Dhaka	AY.91	2021-10-09	Chattogram	AY.102	2
5755	T	C	synonymous_variant	Asn	1830	Asn	2022-01-22	Sylhet	BA.2	2022-01-22	Sylhet	BA.2	1
5758	C	T	synonymous_variant	Tyr	1831	Tyr	2020-07-15	Khulna	B.1.1.25	2021-09-13	Dhaka	AY.122	3
5762	T	C	missense_variant	Cys	1833	Arg	2021-04-20	Dhaka	B.1.351.3	2021-04-20	Dhaka	B.1.351.3	1
5764	T	C	synonymous_variant	Cys	1833	Cys	2021-08-10	Chattogram	B.1.617.2	2021-08-10	Chattogram	B.1.617.2	1
5775	A	G	missense_variant	Lys	1837	Arg	2021-10-09	Rangpur	B.1.617.2	2021-10-09	Rangpur	B.1.617.2	1
5779	T	C	synonymous_variant	His	1838	His	2021-09-16	Sylhet	AY.127	2021-12-22	Dhaka	B.1.617.2	3
5780	A	G	missense_variant	Ile	1839	Val	2020-12-22	Barishal	B.1.1.25	2020-12-22	Barishal	B.1.1.25	1
5784	C	T	missense_variant	Thr	1840	Ile	2021-01-18	Dhaka	B.1.1.25	2021-12-19	Dhaka	AY.131	10
5794	A	T	missense_variant	Glu	1843	Asp	2020-06-28	Dhaka	B.1.1.25	2020-06-28	Dhaka	B.1.1.25	1
5800	G	T	missense_variant	Leu	1845	Phe	2020-04-29	Dhaka	B.1.1	2020-05-20	Dhaka	B.1.1.25	4
5803	T	C	synonymous_variant	Tyr	1846	Tyr	2021-03-11	Dhaka	B.1.1.25	2021-03-11	Dhaka	B.1.1.25	1
5806	C	T	synonymous_variant	Cys	1847	Cys	2021-07-06	Chattogram	AY.102	2021-12-06	Chattogram	AY.127	7
5810	G	A	missense_variant	Asp	1849	Asn	2021-08-22	Chattogram	B.1.617.2	2021-08-22	Chattogram	B.1.617.2	1
5810	G	T	missense_variant	Asp	1849	Tyr	2021-05-18	Dhaka	B.1.351	2021-05-18	Dhaka	B.1.351	1
5812	C	A	missense_variant	Asp	1849	Glu	2021-06-21	Sylhet	B.1.617.2	2021-11-03	Barishal	AY.102	5
5812	C	T	synonymous_variant	Asp	1849	Asp	2021-02-27	Chattogram	B.1.351.3	2022-03-02	Dhaka	BA.2	71
5816	G	A	missense_variant	Ala	1851	Thr	2021-11-28	Chattogram	AY.122	2021-11-28	Chattogram	AY.122	1
5822	C	T	missense_variant	Leu	1853	Phe	2020-10-28	Chattogram	B.1.36.16	2022-01-08	Dhaka	AY.131	4
5826	C	T	missense_variant	Thr	1854	Ile	2020-07-11	Dhaka	B.1.1.25	2022-01-01	Sylhet	AY.131	6
5832	C	T	missense_variant	Ser	1856	Phe	2020-06-07	Rangpur	B.1.1.25	2021-09-15	Rajshahi	B.1.617.2	2
5834	T	C	missense_variant	Ser	1857	Pro	2021-05-18	Dhaka	B.1.351	2021-05-18	Dhaka	B.1.351	1
5835	C	T	missense_variant	Ser	1857	Leu	2021-08-22	Rajshahi	AY.4.4	2021-08-22	Rajshahi	AY.4.4	1
5849	C	T	missense_variant	Pro	1862	Ser	2021-04-15	Dhaka	B.1.351.3	2021-07-03	Dhaka	B.1.617.2	3
5850	C	T	missense_variant	Pro	1862	Leu	2021-07-08	Chattogram	AY.125	2021-07-08	Chattogram	AY.125	1
5852	A	G	missense_variant	Ile	1863	Val	2021-06-16	Barishal	B.1.617.2	2021-06-16	Barishal	B.1.617.2	1
5857	G	A	synonymous_variant	Thr	1864	Thr	2020-07-20	Chattogram	B.1.36.16	2020-07-20	Chattogram	B.1.36.16	1
5858	G	T	missense_variant	Asp	1865	Tyr	2021-11-13	Rangpur	AY.65	2021-11-13	Rangpur	AY.65	1
5866	C	T	synonymous_variant	Phe	1867	Phe	2020-06-07	Rangpur	B.1.1.25	2020-06-07	Rangpur	B.1.1.25	1
5869	C	T	synonymous_variant	Tyr	1868	Tyr	2020-05-21	Dhaka	B.1.1.25	2021-09-04	Dhaka	AY.4.4	16
5878	C	T	synonymous_variant	Asn	1871	Asn	2021-07-25	Rajshahi	B.1.617.2	2021-07-27	Rajshahi	B.1.617.2	2
5879	A	T	missense_variant	Ser	1872	Cys	2021-07-29	Barishal	B.1.617.2	2021-07-29	Barishal	B.1.617.2	1
5881	T	C	synonymous_variant	Ser	1872	Ser	2021-11-15	Chattogram	AY.102	2021-11-15	Chattogram	AY.102	1
5884	C	T	synonymous_variant	Tyr	1873	Tyr	2021-04-06	Dhaka	B.1.351.3	2022-01-03	Dhaka	AY.131	9
5886	C	T	missense_variant	Thr	1874	Ile	2020-07-12	Dhaka	B.1.1.25	2020-07-12	Dhaka	B.1.1.25	1
5907	C	T	missense_variant	Thr	1881	Ile	2021-11-03	Khulna	AY.127	2021-12-11	Khulna	AY.102	5
5908	T	C	synonymous_variant	Thr	1881	Thr	2021-06-16	Rajshahi	B.1.617.2	2021-06-16	Rajshahi	B.1.617.2	1
5924	G	A	missense_variant	Val	1887	Ile	2021-12-20	Dhaka	BA.1	2022-02-08	Dhaka	BA.1	25
5925	T	C	missense_variant	Val	1887	Ala	2021-07-10	Chattogram	AY.4.4	2021-11-23	Dhaka	AY.4.4	6
5927	G	A	missense_variant	Val	1888	Ile	2021-06-28	Rangpur	B.1.617.2	2021-06-29	Rangpur	B.1.617.2	2
5934	C	T	missense_variant	Thr	1890	Ile	2020-12-20	Dhaka	B.1.1.25	2021-10-24	Dhaka	AY.4.4	4
5949	A	C	missense_variant	Lys	1895	Thr	2021-06-29	Rangpur	B.1.617.2	2021-06-29	Rangpur	B.1.617.2	1
5950	G	A	synonymous_variant	Lys	1895	Lys	2020-11-21	Chattogram	B.1.1.25	2021-11-06	Dhaka	AY.4.4	8
5950	G	T	missense_variant	Lys	1895	Asn	2020-06-07	Rangpur	B.1.1.25	2021-01-21	Sylhet	B.1.1.25	8
5956	C	T	synonymous_variant	Asp	1897	Asp	2021-03-16	Dhaka	B.1.1.7	2021-03-16	Dhaka	B.1.1.7	1
5972	G	A	missense_variant	Asp	1903	Asn	2021-11-03	Barishal	AY.102	2021-11-03	Barishal	AY.102	1
5974	C	T	synonymous_variant	Asp	1903	Asp	2020-12-20	Rajshahi	B.1.1.25	2021-09-21	Dhaka	AY.84	6
5975	A	T	missense_variant	Asn	1904	Tyr	2022-01-26	Dhaka	BA.2	2022-01-26	Dhaka	BA.2	1
5977	T	C	synonymous_variant	Asn	1904	Asn	2022-02-07	Dhaka	BA.2	2022-02-11	Dhaka	BA.2	2
5979	C	A	missense_variant	Ser	1905	Tyr	2021-05-18	Chattogram	B.1.351.3	2021-05-18	Chattogram	B.1.351.3	2
5986	C	T	synonymous_variant	Phe	1907	Phe	2020-12-31	Sylhet	B.1.1.7	2022-02-21	Chattogram	BA.2	89
6001	T	C	synonymous_variant	Ile	1912	Ile	2021-05-26	Dhaka	B.1.351.3	2021-05-26	Dhaka	B.1.351.3	1
6002	G	T	missense_variant	Asp	1913	Tyr	2021-05-18	Dhaka	B.1.351	2021-05-18	Dhaka	B.1.351	1
6011	C	T	missense_variant	Pro	1916	Ser	2020-07-15	Dhaka	B.1.1.25	2020-07-15	Dhaka	B.1.1.25	1
6013	A	T	synonymous_variant	Pro	1916	Pro	2021-08-09	Rajshahi	B.1.617.2	2021-08-09	Rajshahi	B.1.617.2	1
6016	C	T	synonymous_variant	Asn	1917	Asn	2021-07-08	Dhaka	B.1.617.2	2021-07-08	Dhaka	B.1.617.2	1
6019	A	G	synonymous_variant	Gln	1918	Gln	2020-06-07	Barishal	B.1.1.25	2020-12-28	Dhaka	B.1.1.25	11
6021	C	A	missense_variant	Pro	1919	Gln	2021-05-18	Chattogram	B.1.351.3	2021-05-18	Chattogram	B.1.351.3	2
6025	T	C	synonymous_variant	Tyr	1920	Tyr	2021-05-11	Chattogram	B.1.351.3	2021-05-11	Chattogram	B.1.351.3	1
6026	C	T	missense_variant	Pro	1921	Ser	2020-07-19	Chattogram	B.1.1.25	2021-06-15	Sylhet	B.1.525	8
6027	C	A	missense_variant	Pro	1921	Gln	2021-08-20	Chattogram	B.1.617.2	2021-08-20	Chattogram	B.1.617.2	1
6027	C	T	missense_variant	Pro	1921	Leu	2020-09-02	Chattogram	B.1.1.25	2021-12-04	Khulna	AY.122	12
6031	C	T	synonymous_variant	Asn	1922	Asn	2020-07-24	Chattogram	B.1.1.25	2021-10-30	Rajshahi	AY.102	24
6032	G	A	missense_variant	Ala	1923	Thr	2021-03-14	Dhaka	B.1.1.25	2021-11-10	Rajshahi	B.1.617.2	7
6033	C	T	missense_variant	Ala	1923	Val	2021-07-13	Chattogram	B.1.617.2	2021-07-13	Chattogram	B.1.617.2	1
6037	C	T	synonymous_variant	Ser	1924	Ser	2021-09-01	Khulna	AY.102	2021-09-01	Khulna	AY.102	1
6040	C	T	synonymous_variant	Phe	1925	Phe	2021-07-25	Dhaka	AY.9.2	2021-12-19	Dhaka	AY.44	3
6041	G	A	missense_variant	Asp	1926	Asn	2020-05-08	Barishal	B.1.1.25	2020-05-08	Barishal	B.1.1.25	1
6043	T	C	synonymous_variant	Asp	1926	Asp	2021-10-05	Dhaka	B.1.617.2	2021-10-05	Dhaka	B.1.617.2	1
6058	A	G	synonymous_variant	Val	1931	Val	2021-09-16	Sylhet	B.1.617.2	2021-09-16	Sylhet	B.1.617.2	1
6063	A	G	missense_variant	Asp	1933	Gly	2020-10-05	Dhaka	B.1.1.25	2020-12-23	Dhaka	B.1.1.25	5
6066	A	G	missense_variant	Asn	1934	Ser	2022-01-08	Dhaka	BA.1	2022-01-08	Dhaka	BA.1	1
6070	C	T	synonymous_variant	Ile	1935	Ile	2020-07-21	Chattogram	B.1.1	2020-07-24	Chattogram	B.1.1	2
6072	A	G	missense_variant	Lys	1936	Arg	2021-08-28	Dhaka	B.1.617.2	2021-08-28	Dhaka	B.1.617.2	1
6073	A	G	synonymous_variant	Lys	1936	Lys	2021-07-03	Khulna	B.1.617.2	2021-09-29	Khulna	B.1.617.2	13
6082	T	C	synonymous_variant	Asp	1939	Asp	2022-02-23	Dhaka	BA.2	2022-02-23	Dhaka	BA.2	1
6083	G	T	missense_variant	Asp	1940	Tyr	2021-05-18	Dhaka	B.1.351	2021-05-18	Dhaka	B.1.351	1
6084	A	C	missense_variant	Asp	1940	Ala	2021-06-07	Chattogram	B.1.617.2	2021-08-05	Dhaka	AY.122	2
6095	T	C	synonymous_variant	Leu	1944	Leu	2021-08-21	Dhaka	AY.16	2021-08-28	Dhaka	AY.16	2
6108	A	G	missense_variant	Lys	1948	Arg	2020-07-07	Khulna	B.1.1.25	2020-07-07	Khulna	B.1.1.25	1
6114	C	T	missense_variant	Pro	1950	Leu	2021-02-16	Dhaka	B.1.1.25	2021-02-16	Dhaka	B.1.1.25	1
6117	C	T	missense_variant	Ala	1951	Val	2021-07-30	Chattogram	AY.4.4	2021-07-30	Chattogram	AY.4.4	1
6120	C	T	missense_variant	Ser	1952	Leu	2020-06-14	Sylhet	B.1.1.25	2021-07-01	Dhaka	B.1.617.2	2
6121	A	G	synonymous_variant	Ser	1952	Ser	2021-01-12	Sylhet	B.1.351	2021-01-12	Sylhet	B.1.351	1
6123	G	A	missense_variant	Arg	1953	Lys	2021-11-02	Rangpur	AY.100	2021-11-02	Rangpur	AY.100	1
6124	A	G	synonymous_variant	Arg	1953	Arg	2020-05-24	Chattogram	B.1.36.16	2021-11-22	Barishal	AY.131	2
6139	A	G	synonymous_variant	Thr	1958	Thr	2022-01-03	Khulna	AY.131	2022-01-03	Khulna	AY.131	1
6145	C	T	synonymous_variant	Phe	1960	Phe	2020-12-23	Dhaka	B.1.1.25	2022-01-13	Rajshahi	BA.1	5
6151	C	T	synonymous_variant	Asp	1962	Asp	2021-06-29	Dhaka	B.1.1.318	2021-06-29	Dhaka	B.1.1.318	1
6154	A	G	synonymous_variant	Leu	1963	Leu	2020-06-30	Barishal	B.1.1.25	2020-07-02	Dhaka	B.1.1.25	4
6156	A	C	missense_variant	Asn	1964	Thr	2021-03-14	Dhaka	B.1.1	2021-03-18	Khulna	B.1.1	2
6166	G	T	synonymous_variant	Val	1967	Val	2021-09-22	Chattogram	AY.127	2021-10-13	Dhaka	AY.127	3
6169	G	A	synonymous_variant	Val	1968	Val	2021-11-19	Chattogram	B.1.617.2	2021-11-19	Chattogram	B.1.617.2	1
6171	C	T	missense_variant	Ala	1969	Val	2021-05-18	Chattogram	B.1	2021-05-18	Chattogram	B.1	1
6178	T	C	synonymous_variant	Asp	1971	Asp	2021-08-26	Khulna	AY.122	2021-08-26	Khulna	AY.122	1
6188	T	C	missense_variant	Tyr	1975	His	2020-12-22	Dhaka	B.1.1.25	2020-12-22	Dhaka	B.1.1.25	1
6190	C	T	synonymous_variant	Tyr	1975	Tyr	2020-11-11	Dhaka	B.1.1.315	2021-09-12	Chattogram	AY.102	2
6196	C	T	synonymous_variant	Pro	1977	Pro	2021-08-11	Dhaka	B.1.617.2	2021-08-11	Dhaka	B.1.617.2	1
6198	C	T	missense_variant	Ser	1978	Phe	2021-05-12	Sylhet	B.1.351.3	2021-05-18	Sylhet	B.1.351.3	2
6199	T	C	synonymous_variant	Ser	1978	Ser	2021-11-15	Chattogram	B.1.617.2	2021-11-15	Chattogram	B.1.617.2	1
6199	T	G	synonymous_variant	Ser	1978	Ser	2021-04-24	Rajshahi	B.1.351	2021-04-24	Rajshahi	B.1.351	1
6205	G	A	synonymous_variant	Lys	1980	Lys	2021-12-19	Dhaka	AY.131	2021-12-19	Dhaka	AY.131	1
6205	G	T	missense_variant	Lys	1980	Asn	2021-08-08	Chattogram	AY.20	2021-08-08	Chattogram	AY.20	1
6211	A	G	synonymous_variant	Gly	1982	Gly	2020-12-30	Mymensingh	B.1.1.25	2020-12-30	Mymensingh	B.1.1.25	1
6226	T	C	synonymous_variant	His	1987	His	2020-09-06	Khulna	B.1.1.25	2020-09-06	Khulna	B.1.1.25	1
6229	A	G	synonymous_variant	Lys	1988	Lys	2020-12-02	Dhaka	B.1.1.25	2020-12-02	Dhaka	B.1.1.25	1
6238	T	C	synonymous_variant	Val	1991	Val	2020-11-13	Dhaka	B.1.1	2020-11-13	Dhaka	B.1.1	1
6245	G	C	missense_variant	Val	1994	Leu	2020-10-28	Dhaka	B.1.36.16	2020-10-28	Dhaka	B.1.36.16	1
6247	T	A	synonymous_variant	Val	1994	Val	2020-10-28	Dhaka	B.1.36.16	2020-10-28	Dhaka	B.1.36.16	1
6247	T	C	synonymous_variant	Val	1994	Val	2021-10-14	Rajshahi	AY.4.4	2021-10-14	Rajshahi	AY.4.4	1
6254	G	A	missense_variant	Ala	1997	Thr	2021-12-29	Khulna	AY.131	2021-12-29	Khulna	AY.131	1
6255	C	T	missense_variant	Ala	1997	Val	2021-06-22	Dhaka	B.1.617.2	2021-10-26	Rajshahi	B.1.617.2	5
6258	C	T	missense_variant	Thr	1998	Ile	2020-05-12	Dhaka	B.1.1.121	2021-01-21	Dhaka	B.1.1.25	4
6262	T	C	synonymous_variant	Asn	1999	Asn	2020-06-30	Sylhet	B.1.1.25	2021-08-23	Dhaka	AY.127	4
6264	A	G	missense_variant	Lys	2000	Arg	2021-04-01	Dhaka	B.1.351.3	2021-04-01	Dhaka	B.1.351.3	1
6265	A	G	synonymous_variant	Lys	2000	Lys	2021-12-27	Dhaka	AY.131	2021-12-27	Dhaka	AY.131	1
6268	C	T	synonymous_variant	Ala	2001	Ala	2021-09-28	Dhaka	AY.127	2021-09-28	Dhaka	AY.127	1
6271	G	A	synonymous_variant	Thr	2002	Thr	2021-06-29	Dhaka	B.1.617.2	2021-06-29	Dhaka	B.1.617.2	1
6273	A	G	missense_variant	Tyr	2003	Cys	2020-06-12	Dhaka	B.1.1	2020-06-12	Dhaka	B.1.1	1
6274	T	C	synonymous_variant	Tyr	2003	Tyr	2021-11-01	Dhaka	B.1.617.2	2021-11-23	Dhaka	B.1.617.2	3
6285	C	T	missense_variant	Thr	2007	Ile	2020-07-06	Barishal	B.1.1.25	2021-07-31	Dhaka	B.1.617.2	22
6286	C	T	synonymous_variant	Thr	2007	Thr	2020-05-27	Rangpur	B.1.1.25	2021-11-09	Dhaka	B.1.617.2	11
6294	T	C	missense_variant	Ile	2010	Thr	2020-07-25	Dhaka	B.1.1.25	2021-11-23	Chattogram	B.1.617.2	2
6304	T	C	synonymous_variant	Leu	2013	Leu	2021-08-12	Dhaka	B.1.617.2	2021-08-12	Dhaka	B.1.617.2	1
6309	G	A	missense_variant	Ser	2015	Asn	2021-07-01	Dhaka	B.1.617.2	2021-07-01	Dhaka	B.1.617.2	2
6310	C	T	synonymous_variant	Ser	2015	Ser	2020-07-06	Barishal	B.1.1.25	2021-07-14	Dhaka	AY.54	7
6312	C	A	missense_variant	Thr	2016	Lys	2021-07-10	Dhaka	AY.100	2021-08-23	Dhaka	B.1.617.2	3
6312	C	T	missense_variant	Thr	2016	Ile	2020-12-04	Chattogram	B.1.1.25	2021-08-25	Sylhet	B.1.617.2	2
6317	C	T	missense_variant	Pro	2018	Ser	2021-01-26	Dhaka	B.1.1.25	2021-10-28	Dhaka	AY.39	10
6318	C	A	missense_variant	Pro	2018	Gln	2020-12-31	Sylhet	B.1.466.1	2021-02-17	Dhaka	B.1.466.1	3
6318	C	T	missense_variant	Pro	2018	Leu	2021-04-14	Dhaka	B.1.351.3	2021-10-05	Khulna	AY.102	2
6319	A	G	synonymous_variant	Pro	2018	Pro	2021-02-18	Dhaka	P.1.14	2021-02-18	Dhaka	P.1.14	1
6320	G	T	missense_variant	Val	2019	Phe	2021-05-19	Dhaka	None	2021-09-23	Dhaka	AY.127	2
6327	C	T	missense_variant	Thr	2021	Ile	2020-05-31	Dhaka	B.1.1.25	2021-11-22	Khulna	AY.4.4	3
6330	C	T	missense_variant	Ser	2022	Leu	2021-07-08	Dhaka	B.1.617.2	2021-10-13	Dhaka	B.1.617.2	2
6336	C	T	missense_variant	Ser	2024	Leu	2020-08-12	Dhaka	B.1.1.25	2021-08-04	Mymensingh	B.1.617.2	3
6337	G	A	synonymous_variant	Ser	2024	Ser	2021-08-26	Rajshahi	B.1.617.2	2021-09-06	Rajshahi	B.1.617.2	2
6341	G	T	missense_variant	Asp	2026	Tyr	2021-07-25	Dhaka	AY.20	2021-07-25	Dhaka	AY.20	1
6343	T	C	synonymous_variant	Asp	2026	Asp	2021-08-12	Dhaka	AY.122	2021-08-12	Dhaka	AY.122	1
6344	G	A	missense_variant	Val	2027	Ile	2021-06-19	Dhaka	B.1.617.2	2021-06-30	Dhaka	B.1.617.2	2
6346	A	G	synonymous_variant	Val	2027	Val	2021-08-29	Khulna	AY.61	2021-08-29	Khulna	AY.61	1
6347	C	T	synonymous_variant	Leu	2028	Leu	2020-08-31	Rangpur	B.1.1	2021-03-31	Dhaka	B.1.1.318	2
6348	T	A	missense_variant	Leu	2028	Gln	2022-02-17	Khulna	BA.2	2022-02-17	Khulna	BA.2	1
6349	G	T	synonymous_variant	Leu	2028	Leu	2021-05-27	Dhaka	AY.122.4	2021-07-24	Dhaka	AY.122	2
6352	G	T	missense_variant	Lys	2029	Asn	2020-07-20	Dhaka	B.1.1.25	2021-09-24	Dhaka	AY.39	5
6354	C	T	missense_variant	Ser	2030	Leu	2021-05-19	Dhaka	B.1.617.2	2022-01-22	Dhaka	BA.1	10
6357	A	C	missense_variant	Glu	2031	Ala	2020-12-22	Barishal	B.1.1.25	2020-12-22	Barishal	B.1.1.25	1
6357	A	G	missense_variant	Glu	2031	Gly	2020-12-28	Dhaka	B.1.1.25	2020-12-28	Dhaka	B.1.1.25	1
6359	G	A	missense_variant	Asp	2032	Asn	2020-05-24	Dhaka	B.1.1.25	2020-06-07	Rangpur	B.1.1.25	2
6359	G	T	missense_variant	Asp	2032	Tyr	2021-05-08	Dhaka	B.1.1.318	2021-05-08	Dhaka	B.1.1.318	1
6361	C	T	synonymous_variant	Asp	2032	Asp	2021-07-05	Dhaka	B.1.617.2	2021-10-06	Dhaka	B.1.617.2	11
6362	G	T	missense_variant	Ala	2033	Ser	2021-09-14	Dhaka	AY.122	2021-09-14	Dhaka	AY.122	1
6364	G	A	synonymous_variant	Ala	2033	Ala	2021-05-18	Chattogram	B.1.617.2	2021-05-18	Chattogram	B.1.617.2	1
6366	A	G	missense_variant	Gln	2034	Arg	2021-08-04	Dhaka	AY.122	2021-08-04	Dhaka	AY.122	2
6367	G	T	missense_variant	Gln	2034	His	2020-06-28	Dhaka	B.1.36.8	2021-06-30	Dhaka	B.1.617.2	5
6368	G	A	missense_variant	Gly	2035	Arg	2021-08-02	Dhaka	AY.127	2021-08-02	Dhaka	AY.127	1
6372	T	C	missense_variant	Met	2036	Thr	2021-08-16	Dhaka	AY.127	2021-08-16	Dhaka	AY.127	1
6376	T	C	synonymous_variant	Asp	2037	Asp	2021-10-15	Rajshahi	AY.102	2021-10-15	Rajshahi	AY.102	1
6384	C	T	missense_variant	Ala	2040	Val	2021-12-10	Dhaka	AY.131	2021-12-10	Dhaka	AY.131	1
6386	T	A	missense_variant	Cys	2041	Ser	2021-09-19	Sylhet	AY.127	2021-09-19	Sylhet	AY.127	1
6401	C	A	missense_variant	Pro	2046	Thr	2021-09-11	Dhaka	B.1.617.2	2021-09-11	Dhaka	B.1.617.2	1
6401	C	T	missense_variant	Pro	2046	Ser	2020-04-29	Dhaka	B.1.1.175	2021-09-12	Khulna	AY.84	4
6402	C	T	missense_variant	Pro	2046	Leu	2020-06-30	Dhaka	B.1.1.25	2022-02-08	Dhaka	AY.131	1875
6403	A	T	synonymous_variant	Pro	2046	Pro	2021-06-05	Dhaka	AY.122	2021-11-10	Rajshahi	AY.122	32
6404	G	T	missense_variant	Val	2047	Phe	2021-09-08	Chattogram	AY.102	2021-10-05	Dhaka	B.1.617.2	4
6405	T	G	missense_variant	Val	2047	Gly	2020-12-31	Dhaka	B.1.1.25	2020-12-31	Dhaka	B.1.1.25	1
6406	C	A	synonymous_variant	Val	2047	Val	2021-05-18	Dhaka	B.1.351	2021-05-18	Dhaka	B.1.351	1
6406	C	T	synonymous_variant	Val	2047	Val	2020-07-18	Barishal	B.1.1.25	2022-02-20	Dhaka	BA.2	4
6408	C	A	missense_variant	Ser	2048	Tyr	2020-05-24	Chattogram	B.1.36.16	2020-05-24	Chattogram	B.1.36.16	1
6409	T	C	synonymous_variant	Ser	2048	Ser	2021-11-27	Rajshahi	B.1.617.2	2021-12-03	Rajshahi	B.1.617.2	5
6419	G	T	missense_variant	Val	2052	Leu	2021-06-23	Dhaka	B.1.617.2	2021-09-30	Dhaka	AY.4.4	7
6421	G	A	synonymous_variant	Val	2052	Val	2020-10-16	Chattogram	B.1.1.25	2020-10-16	Chattogram	B.1.1.25	1
6421	G	C	synonymous_variant	Val	2052	Val	2021-09-11	Dhaka	B.1.617.2	2021-09-11	Dhaka	B.1.617.2	1
6421	G	T	synonymous_variant	Val	2052	Val	2020-09-01	Mymensingh	B.1.1.25	2021-10-12	Khulna	B.1.617.2	3
6425	A	G	missense_variant	Asn	2054	Asp	2021-09-08	Mymensingh	AY.125	2021-11-25	Dhaka	B.1.617.2	5
6427	T	C	synonymous_variant	Asn	2054	Asn	2021-07-11	Dhaka	B.1.617.2	2021-07-11	Dhaka	B.1.617.2	1
6428	C	T	missense_variant	Pro	2055	Ser	2021-07-31	Dhaka	B.1.617.2	2021-07-31	Dhaka	B.1.617.2	1
6432	C	T	missense_variant	Thr	2056	Ile	2021-08-13	Chattogram	B.1.617.2	2021-08-13	Chattogram	B.1.617.2	1
6433	C	T	synonymous_variant	Thr	2056	Thr	2021-05-02	Dhaka	B.1.351.3	2021-11-18	Dhaka	B.1.617.2	2
6443	G	C	missense_variant	Asp	2060	His	2020-09-01	Mymensingh	B.1.1.25	2020-09-01	Mymensingh	B.1.1.25	1
6443	G	T	missense_variant	Asp	2060	Tyr	2021-09-11	Dhaka	B.1.617.2	2021-09-11	Dhaka	B.1.617.2	1
6445	C	T	synonymous_variant	Asp	2060	Asp	2020-07-07	Khulna	B.1.1.25	2020-12-05	Chattogram	B.1.1.25	4
6446	G	T	missense_variant	Val	2061	Phe	2021-07-03	Chattogram	AY.39	2021-07-03	Chattogram	AY.39	1
6448	T	A	synonymous_variant	Val	2061	Val	2021-07-04	Dhaka	AY.122.4	2021-07-29	Rajshahi	AY.122.4	2
6449	C	T	missense_variant	Leu	2062	Phe	2020-05-24	Chattogram	B.1.36.16	2021-09-09	Khulna	AY.120	5
6451	T	C	synonymous_variant	Leu	2062	Leu	2021-10-01	Barishal	AY.43	2021-11-23	Rajshahi	AY.43	3
6453	A	G	missense_variant	Glu	2063	Gly	2021-11-11	Dhaka	B.1.617.2	2021-11-11	Dhaka	B.1.617.2	1
6463	G	T	synonymous_variant	Val	2066	Val	2022-01-08	Dhaka	AY.131	2022-01-08	Dhaka	AY.131	1
6468	C	T	missense_variant	Thr	2068	Ile	2021-05-01	Chattogram	B.1.351.3	2021-12-25	Khulna	AY.102	3
6471	C	T	missense_variant	Thr	2069	Ile	2020-04-29	Barishal	B.1.1	2020-04-29	Dhaka	B.1.1	2
6472	C	T	synonymous_variant	Thr	2069	Thr	2020-11-23	Chattogram	B.1.36.8	2021-08-17	Rajshahi	AY.122	2
6475	A	G	synonymous_variant	Glu	2070	Glu	2021-09-22	Rajshahi	AY.122	2021-09-22	Rajshahi	AY.122	1
6478	T	C	synonymous_variant	Val	2071	Val	2020-12-04	Chattogram	B.1.1.25	2020-12-04	Chattogram	B.1.1.25	1
6479	G	A	missense_variant	Val	2072	Ile	2021-08-01	Dhaka	AY.122	2021-08-01	Dhaka	AY.122	1
6485	G	T	missense_variant	Asp	2074	Tyr	2021-09-07	Khulna	AY.122	2021-09-07	Khulna	AY.122	1
6489	T	C	missense_variant	Ile	2075	Thr	2021-11-08	Dhaka	AY.131	2021-12-27	Khulna	AY.131	4
6489	T	G	missense_variant	Ile	2075	Ser	2020-09-27	Dhaka	B.1.1.25	2021-03-19	Dhaka	B.1.1.25	4
6495	T	G	missense_variant	Leu	2077	Arg	2020-10-26	Chattogram	B.1.36.16	2020-10-26	Chattogram	B.1.36.16	1
6500	C	T	missense_variant	Pro	2079	Ser	2020-10-01	Dhaka	B.1.210	2020-10-01	Dhaka	B.1.210	1
6503	G	T	missense_variant	Ala	2080	Ser	2020-10-05	Dhaka	B.1.1.25	2020-10-05	Dhaka	B.1.1.25	1
6504	C	T	missense_variant	Ala	2080	Val	2021-08-06	Khulna	AY.4.4	2021-08-06	Khulna	AY.4.4	1
6505	AAAT	A	disruptive_inframe_deletion	Asn	2082	del	2021-11-01	Dhaka	AY.127	2021-11-01	Dhaka	AY.127	1
6505	A	T	synonymous_variant	Ala	2080	Ala	2021-05-08	Dhaka	B.1.351.3	2021-05-08	Dhaka	B.1.351.3	1
6511	TAGTTTAAAA	T	disruptive_inframe_deletion	Ser	2083	_Lys2085	2022-01-21	Chattogram	BA.1	2022-01-22	Dhaka	BA.1	2
6511	TAGTTTA	T	disruptive_inframe_deletion	Ser	2083	_Leu2084	2022-01-20	Chattogram	BA.1.1	2022-01-26	Dhaka	BA.1	11
6512	AGTT	A	disruptive_inframe_deletion	Ser	2083	_Leu2084	2021-12-06	Dhaka	BA.1	2022-02-19	Khulna	BA.1	190
6525	C	T	missense_variant	Thr	2087	Ile	2020-05-20	Chattogram	B.1.1.25	2021-07-25	Dhaka	AY.20	5
6529	A	C	missense_variant	Glu	2088	Asp	2021-10-07	Dhaka	B.1.617.2	2021-11-05	Dhaka	B.1.617.2	3
6530	G	A	missense_variant	Glu	2089	Lys	2020-05-05	Dhaka	B.1.1.25	2020-05-05	Dhaka	B.1.1.25	1
6532	G	T	missense_variant	Glu	2089	Asp	2021-08-20	Chattogram	B.1.617.2	2021-08-28	Dhaka	AY.16	4
6535	T	C	synonymous_variant	Val	2090	Val	2022-02-06	Dhaka	BA.2	2022-02-06	Dhaka	BA.2	1
6536	G	A	missense_variant	Gly	2091	Ser	2021-06-30	Dhaka	B.1.617.2	2021-06-30	Dhaka	B.1.617.2	1
6537	G	A	missense_variant	Gly	2091	Asp	2021-12-22	Dhaka	AY.33	2021-12-25	Khulna	AY.102	2
6539	C	T	missense_variant	His	2092	Tyr	2021-04-19	Dhaka	B.1.1.7	2021-12-04	Rangpur	B.1.617.2	488
6541	C	A	missense_variant	His	2092	Gln	2021-09-22	Khulna	AY.102	2021-09-22	Khulna	AY.102	1
6541	C	T	synonymous_variant	His	2092	His	2020-06-20	Rajshahi	B.1.1.25	2022-01-04	Rangpur	B.1.617.2	13
6543	C	T	missense_variant	Thr	2093	Ile	2020-07-18	Sylhet	B.1.1	2022-01-08	Dhaka	AY.131	9
6548	C	T	synonymous_variant	Leu	2095	Leu	2021-05-13	Chattogram	B.1.351.3	2021-05-13	Chattogram	B.1.351.3	1
6552	T	C	missense_variant	Met	2096	Thr	2021-10-07	Dhaka	B.1.617.2	2021-10-26	Dhaka	AY.122	2
6554	G	T	missense_variant	Ala	2097	Ser	2021-09-10	Dhaka	B.1.617.2	2021-09-10	Dhaka	B.1.617.2	1
6555	C	T	missense_variant	Ala	2097	Val	2022-02-18	Khulna	BA.2	2022-02-18	Khulna	BA.2	1
6566	G	T	missense_variant	Asp	2101	Tyr	2021-09-28	Dhaka	AY.127	2021-09-28	Dhaka	AY.127	1
6568	C	T	synonymous_variant	Asp	2101	Asp	2020-07-07	Dhaka	B.1.36.22	2021-08-30	Dhaka	AY.4	19
6573	C	T	missense_variant	Ser	2103	Phe	2021-07-02	Dhaka	B.1.617.2	2021-10-30	Khulna	B.1.617.2	7
6576	G	A	missense_variant	Ser	2104	Asn	2021-07-18	Rangpur	B.1.617.2	2021-07-18	Rangpur	B.1.617.2	1
6576	G	T	missense_variant	Ser	2104	Ile	2021-01-26	Dhaka	B.1.1.25	2021-01-26	Dhaka	B.1.1.25	1
6578	C	A	missense_variant	Leu	2105	Ile	2021-05-18	Dhaka	B.1.351.3	2021-05-18	Dhaka	B.1.351.3	1
6578	C	T	missense_variant	Leu	2105	Phe	2020-04-29	Dhaka	B.1	2021-10-16	Chattogram	AY.5	4
6582	C	T	missense_variant	Thr	2106	Ile	2021-09-14	Dhaka	AY.127	2021-09-20	Dhaka	AY.127	2
6583	T	C	synonymous_variant	Thr	2106	Thr	2020-05-17	Dhaka	B.1.1.25	2021-06-08	Rajshahi	B.1.351.3	2
6587	A	G	missense_variant	Lys	2108	Glu	2020-06-21	Barishal	B.1.1	2020-06-21	Barishal	B.1.1	1
6589	G	C	missense_variant	Lys	2108	Asn	2021-12-03	Rajshahi	AY.131	2021-12-03	Rajshahi	AY.131	1
6594	C	A	missense_variant	Pro	2110	His	2021-07-11	Dhaka	B.1.617.2	2021-07-11	Dhaka	B.1.617.2	1
6594	C	T	missense_variant	Pro	2110	Leu	2021-09-13	Rajshahi	AY.19	2021-10-14	Rajshahi	AY.4.4	2
6597	A	G	missense_variant	Asn	2111	Ser	2021-02-27	Chattogram	B.1.351.3	2021-03-09	Mymensingh	B.1.351.3	5
6598	T	C	synonymous_variant	Asn	2111	Asn	2021-11-03	Chattogram	AY.131	2021-12-19	Dhaka	AY.131	7
6613	A	G	synonymous_variant	Val	2116	Val	2021-02-18	Dhaka	P.1.14	2021-12-19	Chattogram	AY.4.2.3	19
6616	A	G	synonymous_variant	Leu	2117	Leu	2020-07-10	Dhaka	B.1.1.25	2020-07-10	Dhaka	B.1.1.25	1
6622	G	A	synonymous_variant	Leu	2119	Leu	2021-07-31	Dhaka	AY.127	2021-12-29	Khulna	AY.127	61
6622	G	C	missense_variant	Leu	2119	Phe	2021-03-16	Dhaka	B.1.351.3	2021-03-16	Dhaka	B.1.351.3	1
6627	C	T	missense_variant	Thr	2121	Ile	2021-03-30	Sylhet	B.1.1.7	2021-05-21	Dhaka	B.1.351.3	2
6629	C	T	missense_variant	Leu	2122	Phe	2021-08-12	Chattogram	AY.61	2021-08-12	Chattogram	AY.61	1
6632	G	T	missense_variant	Ala	2123	Ser	2021-07-14	Rajshahi	AY.122	2021-11-10	Rajshahi	AY.122	4
6633	C	T	missense_variant	Ala	2123	Val	2020-06-28	Dhaka	B.1.1.25	2021-10-07	Dhaka	AY.122	5
6634	T	C	synonymous_variant	Ala	2123	Ala	2021-08-08	Dhaka	B.1.617.2	2021-08-08	Dhaka	B.1.617.2	1
6636	C	T	missense_variant	Thr	2124	Ile	2020-09-12	Chattogram	B.1.1.25	2021-10-17	Dhaka	AY.14	4
6638	C	T	missense_variant	His	2125	Tyr	2021-07-03	Rajshahi	B.1.617.2	2021-08-25	Rajshahi	B.1.617.2	2
6640	T	C	synonymous_variant	His	2125	His	2020-09-17	Chattogram	B.1.1.25	2021-05-19	Dhaka	None	17
6641	G	T	missense_variant	Gly	2126	Cys	2020-07-12	Dhaka	B.1.1.25	2020-07-12	Dhaka	B.1.1.25	3
6643	T	C	synonymous_variant	Gly	2126	Gly	2021-05-18	Dhaka	B.1.1.318	2021-05-21	Dhaka	B.1.351.3	2
6646	A	AGCT	disruptive_inframe_insertion	Ala	2129	dup	2021-07-01	Dhaka	AY.43	2021-09-08	Rajshahi	B.1.617.2	2
6646	A	G	synonymous_variant	Leu	2127	Leu	2021-12-23	Dhaka	AY.131	2021-12-23	Dhaka	AY.131	1
6647	G	C	missense_variant	Ala	2128	Pro	2021-12-14	Chattogram	AY.61	2021-12-14	Chattogram	AY.61	1
6651	C	T	missense_variant	Ala	2129	Val	2020-07-18	Barishal	B.1.1.25	2021-07-24	Khulna	B.1.617.2	4
6653	G	T	missense_variant	Val	2130	Phe	2021-12-03	Rajshahi	AY.131	2021-12-26	Chattogram	AY.131	2
6653	GTTAATAGTGTCCCTTGGGATACTATAGCTA	G	disruptive_inframe_deletion	Val	2130	_Asn2140	ORF1ab	2021-08-05	Chattogram	B.1.617.2	2021-08-05	Chattogram	B.1.617.2
6655	TAATAGTGTCCCTTGGGATACTATA	T	conservative_inframe_deletion	Asn	2131	_Ile2138	ORF1ab	2021-08-05	Dhaka	AY.39	2021-08-05	Dhaka	AY.39
6657	A	G	missense_variant	Asn	2131	Ser	2021-07-19	Chattogram	AY.122	2021-07-22	Chattogram	AY.122	2
6659	A	G	missense_variant	Ser	2132	Gly	2020-12-03	Dhaka	B.1.1.25	2020-12-20	Rajshahi	B.1.1.25	2
6661	T	C	synonymous_variant	Ser	2132	Ser	2020-12-31	Sylhet	B.1.1.25	2021-01-27	Sylhet	B.1.1.25	3
6662	G	A	missense_variant	Val	2133	Ile	2021-06-29	Dhaka	AY.122	2021-11-22	Khulna	AY.122	4
6665	C	T	missense_variant	Pro	2134	Ser	2021-09-18	Khulna	B.1.617.2	2021-09-18	Khulna	B.1.617.2	1
6670	G	T	missense_variant	Trp	2135	Cys	2021-04-16	Dhaka	B.1.351.3	2021-04-16	Dhaka	B.1.351.3	1
6676	T	C	synonymous_variant	Thr	2137	Thr	2021-08-02	Dhaka	AY.20	2021-08-02	Dhaka	AY.20	1
6683	A	G	missense_variant	Asn	2140	Asp	2021-07-23	Dhaka	B.1.617.2	2021-07-23	Dhaka	B.1.617.2	1
6694	G	A	synonymous_variant	Lys	2143	Lys	2021-09-18	Dhaka	B.1.617.2	2021-09-18	Dhaka	B.1.617.2	1
6696	C	CT	frameshift_variant	Leu	2146	fs	2021-02-07	Dhaka	B.1.1.25	2021-02-07	Dhaka	B.1.1.25	1
6701	C	T	missense_variant	Leu	2146	Phe	2020-06-27	Dhaka	B.1.1.25	2021-10-05	Khulna	AY.127	9
6706	C	T	synonymous_variant	Asn	2147	Asn	2020-06-28	Dhaka	B.1.1.25	2021-12-18	Sylhet	AY.127	2
6709	A	C	missense_variant	Lys	2148	Asn	2021-08-23	Khulna	B.1.617.2	2021-09-26	Khulna	B.1.617.2	2
6710	G	T	missense_variant	Val	2149	Phe	2021-09-11	Chattogram	AY.102	2021-09-11	Chattogram	AY.102	1
6712	T	G	synonymous_variant	Val	2149	Val	2020-05-09	Dhaka	B.1	2020-05-09	Dhaka	B.1	1
6715	T	A	synonymous_variant	Val	2150	Val	2021-11-01	Rajshahi	AY.122	2021-11-10	Rajshahi	AY.122	2
6718	T	C	synonymous_variant	Ser	2151	Ser	2021-08-22	Chattogram	B.1.617.2	2021-10-13	Dhaka	AY.33.1	2
6720	C	T	missense_variant	Thr	2152	Ile	2021-01-29	Sylhet	B.1.1.25	2021-05-18	Dhaka	B.1.351.3	10
6723	C	T	missense_variant	Thr	2153	Ile	2021-07-08	Dhaka	AY.122	2021-07-08	Dhaka	AY.122	1
6726	C	T	missense_variant	Thr	2154	Ile	2020-12-17	Dhaka	B.1.1	2021-12-23	Khulna	AY.127	3
6727	T	C	synonymous_variant	Thr	2154	Thr	2021-09-19	Chattogram	AY.20	2021-09-19	Chattogram	AY.20	1
6729	A	G	missense_variant	Asn	2155	Ser	2020-05-10	Chattogram	A	2020-07-25	Dhaka	B.1.1.25	2
6730	C	T	synonymous_variant	Asn	2155	Asn	2021-06-07	Dhaka	B.1.1.318	2021-12-13	Dhaka	AY.125	3
6736	T	C	synonymous_variant	Val	2157	Val	2021-08-01	Dhaka	B.1.617.2	2021-08-07	Dhaka	AY.122	2
6738	C	T	missense_variant	Thr	2158	Ile	2021-08-09	Rajshahi	B.1.617.2	2021-08-09	Rajshahi	B.1.617.2	1
6740	C	T	missense_variant	Arg	2159	Trp	2020-05-31	Mymensingh	B.1.1.25	2021-08-08	Dhaka	B.1.617.2	2
6742	G	T	synonymous_variant	Arg	2159	Arg	2020-12-04	Chattogram	B.1.1.25	2020-12-04	Chattogram	B.1.1.25	1
6749	A	AAC	frameshift_variant	Arg	2163	fs	2021-01-12	Sylhet	B.1.351	2021-03-15	Dhaka	B.1.351	2
6751	C	T	synonymous_variant	Asn	2162	Asn	2021-05-17	Chattogram	None	2021-08-05	Barishal	B.1.617.2	2
6752	C	T	missense_variant	Arg	2163	Cys	2020-10-30	Chattogram	B.1.36.16	2020-10-30	Chattogram	B.1.36.16	1
6754	T	C	synonymous_variant	Arg	2163	Arg	2022-02-07	Dhaka	BA.2	2022-02-07	Dhaka	BA.2	1
6762	C	T	missense_variant	Thr	2166	Ile	2021-04-04	Mymensingh	B.1.351.3	2021-06-16	Rajshahi	B.1.617.2	3
6769	T	C	synonymous_variant	Tyr	2168	Tyr	2021-05-24	Chattogram	B.1.351.3	2021-05-31	Dhaka	B.1.351.3	2
6781	C	CT	frameshift_variant	Thr	2174	fs	2020-04-14	Dhaka	B.1.1.25	2020-07-01	Dhaka	B.1.1	2
6781	C	T	synonymous_variant	Phe	2172	Phe	2020-11-29	Sylhet	B.1.1.25	2021-08-22	Dhaka	AY.127	6
6802	G	T	missense_variant	Leu	2179	Phe	2021-09-08	Khulna	AY.4.4	2021-10-17	Dhaka	B.1.617.2	6
6807	C	T	missense_variant	Thr	2181	Ile	2020-06-18	Dhaka	B.1.1.25	2021-12-22	Dhaka	B.1.617.2	8
6810	TTAC	T	disruptive_inframe_deletion	Thr	2183	del	2021-07-24	Khulna	B.1.617.2	2021-07-24	Khulna	B.1.617.2	1
6813	C	T	missense_variant	Thr	2183	Ile	2020-06-18	Dhaka	B.1.1.25	2021-12-08	Chattogram	B.1.617.2	4
6816	G	A	missense_variant	Arg	2184	Lys	2021-10-23	Barishal	AY.4.4	2021-10-23	Barishal	AY.4.4	1
6823	A	T	synonymous_variant	Thr	2186	Thr	2021-07-13	Dhaka	AY.116	2021-07-13	Dhaka	AY.116	1
6825	A	C	missense_variant	Asn	2187	Thr	2021-04-03	Dhaka	B.1.351.3	2021-04-03	Dhaka	B.1.351.3	1
6828	C	T	missense_variant	Ser	2188	Phe	2021-07-31	Dhaka	B.1.617.2	2021-07-31	Dhaka	B.1.617.2	1
6829	T	C	synonymous_variant	Ser	2188	Ser	2020-07-26	Chattogram	B.1.36.16	2020-07-26	Chattogram	B.1.36.16	1
6843	C	T	missense_variant	Ser	2193	Phe	2020-06-26	Barishal	B.1.1.25	2021-09-10	Dhaka	AY.102	4
6844	T	C	synonymous_variant	Ser	2193	Ser	2021-10-13	Dhaka	AY.65	2021-10-13	Dhaka	AY.65	1
6855	C	T	missense_variant	Thr	2197	Ile	2021-07-01	Dhaka	AY.122	2021-07-01	Dhaka	AY.122	1
6865	G	T	missense_variant	Lys	2200	Asn	2021-06-14	Dhaka	B.1.617.2	2021-09-09	Dhaka	AY.4.4	5
6867	A	G	missense_variant	Asn	2201	Ser	2021-08-01	Dhaka	B.1.617.2	2021-08-01	Dhaka	B.1.617.2	1
6883	C	T	synonymous_variant	Val	2206	Val	2021-06-27	Chattogram	B.1.617.2	2022-02-07	Dhaka	BA.2	3
6889	A	G	synonymous_variant	Lys	2208	Lys	2021-09-10	Dhaka	AY.102	2021-09-10	Dhaka	AY.102	1
6894	G	T	missense_variant	Cys	2210	Phe	2021-04-19	Dhaka	B.1.1.7	2021-10-03	Dhaka	AY.125	4
6896	C	T	synonymous_variant	Leu	2211	Leu	2021-09-13	Dhaka	B.1.617.2	2022-01-08	Dhaka	AY.131	6
6901	G	A	synonymous_variant	Glu	2212	Glu	2021-08-12	Barishal	B.1.617.2	2021-08-12	Barishal	B.1.617.2	1
6906	C	T	missense_variant	Ser	2214	Leu	2021-05-20	Chattogram	B.1.1.7	2021-05-20	Chattogram	B.1.1.7	1
6912	A	G	missense_variant	Asn	2216	Ser	2021-10-23	Dhaka	AY.4.4	2021-11-28	Dhaka	B.1.617.2	6
6922	G	A	synonymous_variant	Lys	2219	Lys	2021-06-29	Dhaka	AY.122	2021-12-06	Khulna	AY.122	25
6926	C	T	missense_variant	Pro	2221	Ser	2021-05-17	Sylhet	B.1.1.318	2021-10-16	Chattogram	AY.5	5
6936	C	T	missense_variant	Ser	2224	Phe	2021-06-04	Dhaka	AY.122	2021-12-18	Khulna	AY.122	102
6941	C	T	synonymous_variant	Leu	2226	Leu	2021-09-01	Khulna	AY.102	2021-09-25	Mymensingh	AY.102	2
6948	A	G	missense_variant	Asn	2228	Ser	2021-09-30	Barishal	AY.4.4	2021-09-30	Barishal	AY.4.4	1
6949	T	C	synonymous_variant	Asn	2228	Asn	2021-03-14	Dhaka	B.1.1	2021-03-18	Khulna	B.1.1	2
6953	A	G	missense_variant	Ile	2230	Val	2021-02-14	Dhaka	B.1.1.25	2021-03-21	Chattogram	B.1.1.25	2
6954	T	C	missense_variant	Ile	2230	Thr	2020-12-31	Sylhet	B.1.1.7	2021-07-03	Chattogram	B.1.1.7	84
6960	G	T	missense_variant	Trp	2232	Leu	2021-07-30	Chattogram	AY.4.4	2021-07-30	Chattogram	AY.4.4	1
6961	GT	G	frameshift_variant	Leu	2234	fs	2020-06-17	Chattogram	B.1.36.16	2020-06-17	Chattogram	B.1.36.16	1
6967	A	G	synonymous_variant	Leu	2234	Leu	2020-06-28	Dhaka	B.1.36.8	2020-06-28	Dhaka	B.1.36.8	1
6968	C	T	synonymous_variant	Leu	2235	Leu	2022-01-17	Rangpur	BA.1	2022-02-07	Dhaka	BA.2	2
6974	A	G	missense_variant	Ser	2237	Gly	2021-05-18	Chattogram	B.1.351.3	2021-05-18	Chattogram	B.1	4
6975	G	T	missense_variant	Ser	2237	Ile	2020-06-18	Mymensingh	B.1.1.25	2020-07-24	Chattogram	B.1.1.25	2
6982	C	T	synonymous_variant	Cys	2239	Cys	2021-03-14	Dhaka	B.1.351.3	2022-01-11	Dhaka	AY.131	20
6983	C	A	missense_variant	Leu	2240	Ile	2021-08-02	Dhaka	AY.20	2021-08-02	Dhaka	AY.20	1
6990	C	T	missense_variant	Ser	2242	Phe	2020-05-16	Dhaka	B.1.1.25	2021-07-29	Dhaka	B.1.617.2	10
6993	T	C	missense_variant	Leu	2243	Ser	2020-07-11	Dhaka	B.1.1.25	2020-07-11	Dhaka	B.1.1.25	1
7000	C	T	synonymous_variant	Tyr	2245	Tyr	2021-12-08	Dhaka	AY.131	2021-12-08	Dhaka	AY.131	1
7003	A	T	synonymous_variant	Ser	2246	Ser	2022-03-02	Dhaka	BA.2	2022-03-02	Dhaka	BA.2	1
7006	C	T	synonymous_variant	Thr	2247	Thr	2021-04-29	Chattogram	B.1.351.3	2022-01-26	Khulna	BA.2	13
7008	C	T	missense_variant	Ala	2248	Val	2021-03-16	Dhaka	B.1.525	2021-03-16	Dhaka	B.1.525	1
7009	T	A	synonymous_variant	Ala	2248	Ala	2021-11-18	Dhaka	B.1.617.2	2021-11-24	Dhaka	B.1.617.2	2
7011	C	T	missense_variant	Ala	2249	Val	2020-08-31	Rangpur	B.1.1.25	2021-11-13	Dhaka	B.1.617.2	2
7016	G	T	missense_variant	Gly	2251	Cys	2021-08-16	Khulna	AY.106	2021-08-16	Khulna	AY.106	1
7029	C	T	missense_variant	Ser	2255	Phe	2021-11-01	Chattogram	B.1.617.2	2021-11-01	Chattogram	B.1.617.2	1
7036	A	G	synonymous_variant	Leu	2257	Leu	2020-04-29	Barishal	B.1.1	2020-04-29	Dhaka	B.1.1	2
7037	G	T	missense_variant	Gly	2258	Cys	2020-08-13	Dhaka	B.1.1.25	2021-10-12	Dhaka	AY.122	2
7039	C	T	synonymous_variant	Gly	2258	Gly	2021-10-13	Dhaka	AY.33.1	2021-10-13	Dhaka	AY.33.1	1
7041	T	A	missense_variant	Met	2259	Lys	2021-04-01	Dhaka	B.1.351.3	2021-04-01	Dhaka	B.1.351.3	1
7042	G	T	missense_variant	Met	2259	Ile	2021-05-26	Sylhet	B.1.351.3	2022-02-08	Dhaka	BA.2	11
7043	C	T	missense_variant	Pro	2260	Ser	2021-01-21	Dhaka	B.1.1.25	2021-01-21	Dhaka	B.1.1.25	1
7051	C	T	synonymous_variant	Tyr	2262	Tyr	2021-08-04	Dhaka	AY.84	2021-08-24	Dhaka	AY.122	2
7056	C	T	missense_variant	Thr	2264	Ile	2021-05-24	Chattogram	B.1.351.3	2021-10-09	Rangpur	B.1.617.2	2
7057	T	C	synonymous_variant	Thr	2264	Thr	2021-07-28	Dhaka	B.1.617.2	2021-07-28	Dhaka	B.1.617.2	1
7058	G	A	missense_variant	Gly	2265	Ser	2022-01-26	Dhaka	BA.2	2022-01-26	Dhaka	BA.2	1
7062	A	G	missense_variant	Tyr	2266	Cys	2021-05-18	Chattogram	B.1.351.3	2021-05-19	Chattogram	B.1.351.3	3
7068	A	G	missense_variant	Glu	2268	Gly	2021-08-21	Dhaka	B.1.617.2	2021-08-21	Dhaka	B.1.617.2	1
7071	G	A	missense_variant	Gly	2269	Asp	2022-01-11	Dhaka	BA.1	2022-01-11	Dhaka	BA.1	1
7072	C	T	synonymous_variant	Gly	2269	Gly	2021-06-27	Chattogram	B.1.617.2	2021-08-13	Chattogram	B.1.617.2	3
7081	C	A	missense_variant	Asn	2272	Lys	2021-07-13	Dhaka	AY.54	2021-07-13	Dhaka	AY.54	1
7081	C	T	synonymous_variant	Asn	2272	Asn	2021-08-26	Dhaka	B.1.617.2	2021-11-30	Rajshahi	B.1.617.2	3
7086	C	T	missense_variant	Thr	2274	Ile	2021-06-03	Dhaka	B.1.617.2	2022-02-16	Dhaka	BA.2	8
7088	A	G	missense_variant	Asn	2275	Asp	2021-08-24	Dhaka	B.1.617.2	2021-08-24	Dhaka	B.1.617.2	1
7089	A	G	missense_variant	Asn	2275	Ser	2021-11-13	Dhaka	AY.44	2021-11-13	Dhaka	AY.44	1
7093	C	T	synonymous_variant	Val	2276	Val	2021-07-08	Dhaka	AY.122.4	2021-07-08	Dhaka	B.1.617.2	2
7096	T	A	synonymous_variant	Thr	2277	Thr	2022-02-16	Sylhet	BA.2	2022-02-16	Sylhet	BA.2	1
7096	T	C	synonymous_variant	Thr	2277	Thr	2022-01-06	Dhaka	BA.1	2022-01-23	Dhaka	BA.1	4
7100	G	A	missense_variant	Ala	2279	Thr	2021-08-03	Dhaka	B.1.617.2	2021-08-03	Dhaka	B.1.617.2	1
7101	C	T	missense_variant	Ala	2279	Val	2021-12-05	Khulna	AY.122	2021-12-25	Dhaka	AY.122	5
7102	A	T	synonymous_variant	Ala	2279	Ala	2021-01-19	Dhaka	B.1.1.25	2021-01-19	Dhaka	B.1.1.25	1
7105	C	T	synonymous_variant	Thr	2280	Thr	2021-08-17	Khulna	AY.54	2021-10-03	Dhaka	AY.125	4
7108	C	T	synonymous_variant	Tyr	2281	Tyr	2021-08-23	Dhaka	B.1.617.2	2021-08-23	Dhaka	B.1.617.2	1
7113	C	T	missense_variant	Thr	2283	Ile	2020-05-20	Dhaka	B.1.1.25	2021-12-31	Chattogram	BA.1	14
7114	T	C	synonymous_variant	Thr	2283	Thr	2021-11-13	Dhaka	AY.126	2021-11-13	Dhaka	AY.126	1
7118	TCTA	T	disruptive_inframe_deletion	Ser	2285	_Ile2286	2021-07-29	Dhaka	B.1.617.2	2021-07-29	Dhaka	B.1.617.2	1
7119	C	T	missense_variant	Ser	2285	Phe	2020-11-23	Chattogram	B.1.36.8	2020-11-23	Chattogram	B.1.36.8	1
7124	C	T	missense_variant	Pro	2287	Ser	2021-04-28	Khulna	AY.39	2022-02-08	Dhaka	AY.131	1513
7125	C	A	missense_variant	Pro	2287	His	2021-05-18	Dhaka	B.1.351.3	2021-05-18	Dhaka	B.1.351.3	1
7138	T	C	synonymous_variant	Cys	2291	Cys	2021-06-06	Dhaka	B.1.617.2	2021-11-13	Dhaka	B.1.617.2	12
7142	A	G	missense_variant	Ser	2293	Gly	2022-02-05	Dhaka	BA.2	2022-02-05	Dhaka	BA.2	2
7143	G	A	missense_variant	Ser	2293	Asn	2021-06-05	Dhaka	B.1.617.2	2021-06-05	Dhaka	B.1.617.2	1
7144	T	C	synonymous_variant	Ser	2293	Ser	2021-07-21	Dhaka	B.1.617.2	2021-07-21	Dhaka	B.1.617.2	1
7145	G	A	missense_variant	Gly	2294	Ser	2021-04-19	Dhaka	B.1.351.3	2021-04-19	Dhaka	B.1.351.3	1
7153	T	C	synonymous_variant	Asp	2296	Asp	2021-11-03	Khulna	AY.127	2021-11-03	Khulna	AY.127	1
7160	G	C	missense_variant	Asp	2299	His	2020-08-12	Chattogram	B.1.1.25	2020-08-12	Chattogram	B.1.1.25	1
7164	C	T	missense_variant	Thr	2300	Ile	2020-10-11	Sylhet	B.1.1.25	2022-01-14	Dhaka	BA.1.1	6
7165	C	T	synonymous_variant	Thr	2300	Thr	2020-05-14	Dhaka	B.1.1.25	2021-12-08	Dhaka	AY.122	8
7168	T	C	synonymous_variant	Tyr	2301	Tyr	2021-09-13	Dhaka	AY.4.4	2021-11-05	Dhaka	AY.122	2
7171	T	G	synonymous_variant	Pro	2302	Pro	2021-02-06	Dhaka	B.1.1.25	2021-09-26	Dhaka	AY.122	2
7173	C	T	missense_variant	Ser	2303	Phe	2020-04-29	Dhaka	B.1.1	2020-05-24	Sylhet	B.1.1	2
7177	A	G	synonymous_variant	Leu	2304	Leu	2020-06-28	Dhaka	B.1.1.25	2020-06-30	Dhaka	B.1.1.25	7
7195	C	T	synonymous_variant	Thr	2310	Thr	2020-12-02	Sylhet	B.1.1	2020-12-02	Sylhet	B.1.1	1
7196	A	G	missense_variant	Ile	2311	Val	2021-10-07	Dhaka	B.1.617.2	2021-11-05	Dhaka	B.1.617.2	3
7201	A	G	synonymous_variant	Ser	2312	Ser	2021-06-29	Dhaka	B.1.617.2	2022-01-14	Chattogram	AY.131	6
7203	C	T	missense_variant	Ser	2313	Phe	2021-07-15	Dhaka	AY.102	2021-07-15	Dhaka	AY.102	1
7207	T	A	missense_variant	Phe	2314	Leu	2020-07-18	Sylhet	B.1.1.25	2020-07-18	Sylhet	B.1.1.25	1
7210	A	G	synonymous_variant	Lys	2315	Lys	2021-08-11	Khulna	B.1.617.2	2021-08-11	Khulna	B.1.617.2	1
7231	C	T	synonymous_variant	Gly	2322	Gly	2021-06-24	Dhaka	B.1.617.2	2021-06-24	Dhaka	B.1.617.2	1
7237	T	A	synonymous_variant	Val	2324	Val	2021-10-14	Rajshahi	AY.122	2021-10-18	Dhaka	AY.122	2
7243	G	A	synonymous_variant	Glu	2326	Glu	2020-06-07	Rangpur	B.1.1.25	2022-01-03	Rajshahi	AY.127	53
7247	T	C	missense_variant	Phe	2328	Leu	2020-11-23	Chattogram	B.1.36.8	2020-11-23	Chattogram	B.1.36.8	1
7252	G	A	synonymous_variant	Leu	2329	Leu	2021-03-16	Dhaka	B.1.1.25	2021-07-25	Dhaka	B.1.617.2	2
7262	C	T	missense_variant	Leu	2333	Phe	2021-12-18	Khulna	AY.122	2021-12-18	Khulna	AY.122	1
7267	C	T	synonymous_variant	Phe	2334	Phe	2020-07-01	Dhaka	B.1.1.25	2022-01-30	Chattogram	BA.2	12
7279	C	T	synonymous_variant	Phe	2338	Phe	2021-08-05	Dhaka	B.1.617.2	2021-08-05	Dhaka	B.1.617.2	1
7291	A	G	synonymous_variant	Gly	2342	Gly	2020-06-29	Khulna	B.1.1.25	2020-06-29	Khulna	B.1.1.25	1
7295	G	A	missense_variant	Ala	2344	Thr	2021-07-07	Chattogram	AY.125	2021-07-07	Chattogram	AY.125	1
7295	G	T	missense_variant	Ala	2344	Ser	2021-08-31	Khulna	B.1.617.2	2021-11-14	Rajshahi	B.1.617.2	2
7296	C	T	missense_variant	Ala	2344	Val	2021-07-16	Chattogram	AY.61	2021-07-16	Chattogram	AY.61	1
7299	C	T	missense_variant	Ala	2345	Val	2020-12-20	Sylhet	B.1.1.25	2022-01-22	Dhaka	BA.1	6
7300	A	T	synonymous_variant	Ala	2345	Ala	2021-04-11	Khulna	B.1.1.7	2021-08-01	Dhaka	B.1.617.2	2
7303	C	T	synonymous_variant	Ile	2346	Ile	2020-11-25	Dhaka	B.1.1.25	2021-09-13	Dhaka	AY.102	2
7312	G	A	synonymous_variant	Leu	2349	Leu	2020-10-01	Dhaka	B.1.210	2020-10-01	Dhaka	B.1.210	1
7318	C	T	synonymous_variant	Phe	2351	Phe	2021-09-26	Mymensingh	AY.127	2021-09-26	Mymensingh	AY.127	1
7321	C	A	missense_variant	Ser	2352	Arg	2021-04-14	Dhaka	B.1.351.3	2021-04-14	Dhaka	B.1.351.3	1
7321	C	T	synonymous_variant	Ser	2352	Ser	2021-10-09	Rajshahi	AY.23.1	2022-01-09	Dhaka	BA.1	2
7328	G	T	missense_variant	Ala	2355	Ser	2021-07-04	Rangpur	AY.61	2021-10-14	Rajshahi	AY.4.4	4
7334	C	T	missense_variant	His	2357	Tyr	2021-09-10	Chattogram	AY.91.1	2021-09-10	Chattogram	AY.91.1	1
7340	A	G	missense_variant	Ile	2359	Val	2020-07-24	Chattogram	B.1.1.25	2021-12-19	Dhaka	AY.131	5
7359	T	A	missense_variant	Met	2365	Lys	2021-03-09	Khulna	B.1.1	2021-03-09	Khulna	B.1.1	1
7360	G	A	missense_variant	Met	2365	Ile	2022-01-30	Dhaka	BA.2	2022-01-30	Dhaka	BA.2	1
7360	G	T	missense_variant	Met	2365	Ile	2020-06-18	Mymensingh	B.1.1.25	2021-10-30	Khulna	B.1.617.2	6
7372	T	C	synonymous_variant	Ile	2369	Ile	2021-11-29	Rajshahi	AY.122	2021-11-29	Rajshahi	AY.122	2
7375	T	C	synonymous_variant	Asn	2370	Asn	2021-03-14	Dhaka	B.1.351.3	2021-03-14	Dhaka	B.1.351.3	1
7376	C	T	missense_variant	Leu	2371	Phe	2021-12-19	Dhaka	AY.131	2021-12-19	Dhaka	AY.131	1
7387	G	T	missense_variant	Met	2374	Ile	2021-12-14	Khulna	AY.131	2021-12-14	Khulna	AY.131	1
7388	G	A	missense_variant	Ala	2375	Thr	2021-09-10	Dhaka	B.1.617.2	2021-09-10	Dhaka	B.1.617.2	1
7390	C	T	synonymous_variant	Ala	2375	Ala	2020-05-23	Dhaka	B.1.1.25	2021-10-05	Dhaka	AY.122	2
7393	G	A	synonymous_variant	Pro	2376	Pro	2021-07-07	Khulna	B.1.617.2	2021-07-20	Dhaka	B.1.617.2	2
7393	G	T	synonymous_variant	Pro	2376	Pro	2020-11-22	Chattogram	B.1.1.25	2021-07-07	Dhaka	AY.24	5
7398	C	T	missense_variant	Ser	2378	Leu	2021-06-16	Dhaka	AY.122	2021-06-16	Dhaka	AY.122	1
7418	A	G	missense_variant	Ile	2385	Val	2021-10-31	Rajshahi	AY.112	2021-11-02	Rajshahi	AY.112	2
7420	C	T	synonymous_variant	Ile	2385	Ile	2020-09-05	Dhaka	B.1.1.25	2021-10-05	Dhaka	B.1.617.2	15
7423	C	T	synonymous_variant	Phe	2386	Phe	2020-10-29	Dhaka	B.1.1	2021-02-07	Dhaka	B.1.1	4
7427	G	T	missense_variant	Ala	2388	Ser	2020-10-29	Dhaka	B.1.1	2021-02-07	Dhaka	B.1.1	4
7428	C	T	missense_variant	Ala	2388	Val	2021-10-02	Dhaka	AY.39	2021-10-02	Dhaka	AY.39	1
7429	A	G	synonymous_variant	Ala	2388	Ala	2021-07-23	Dhaka	B.1.617.2	2021-07-23	Dhaka	B.1.617.2	1
7431	C	T	missense_variant	Ser	2389	Leu	2021-03-29	Dhaka	B.1.351.3	2021-03-29	Dhaka	B.1.351.3	1
7432	A	G	synonymous_variant	Ser	2389	Ser	2020-12-05	Chattogram	B.1.1.25	2020-12-05	Chattogram	B.1.1.25	1
7445	T	A	missense_variant	Trp	2394	Arg	2021-11-26	Barishal	AY.131	2021-11-26	Barishal	AY.131	1
7448	A	G	missense_variant	Lys	2395	Glu	2021-06-06	Chattogram	B.1.1.7	2021-06-06	Chattogram	B.1.1.7	1
7451	A	G	missense_variant	Ser	2396	Gly	2021-12-19	Chattogram	AY.4.2.3	2021-12-19	Chattogram	AY.4.2.3	1
7452	G	A	missense_variant	Ser	2396	Asn	2021-08-05	Barishal	AY.122	2021-08-05	Barishal	AY.122	1
7459	G	A	synonymous_variant	Val	2398	Val	2021-02-13	Dhaka	B.1.1.25	2021-05-18	Chattogram	B.1.351.3	3
7463	G	T	missense_variant	Val	2400	Phe	2021-08-11	Dhaka	B.1.617.2	2021-08-11	Dhaka	B.1.617.2	1
7466	G	T	missense_variant	Val	2401	Leu	2021-10-11	Dhaka	B.1.617.2	2021-10-11	Dhaka	B.1.617.2	1
7471	C	T	synonymous_variant	Asp	2402	Asp	2021-10-17	Chattogram	AY.102	2022-01-22	Sylhet	BA.1.1	3
7482	C	A	stop_gained	Ser	2406	*	2021-05-18	Dhaka	B.1.351	2021-05-18	Dhaka	B.1.351	1
7483	A	C	synonymous_variant	Ser	2406	Ser	2020-05-10	Dhaka	B.1	2020-05-14	Sylhet	B.1	5
7485	C	A	stop_gained	Ser	2407	*	2021-05-18	Dhaka	B.1.351	2021-05-18	Dhaka	B.1.351	1
7488	C	T	missense_variant	Thr	2408	Ile	2022-01-03	Dhaka	AY.131	2022-01-03	Dhaka	AY.131	2
7493	A	G	missense_variant	Met	2410	Val	2021-08-16	Dhaka	B.1.617.2	2021-08-16	Dhaka	B.1.617.2	1
7501	T	C	synonymous_variant	Cys	2412	Cys	2021-07-14	Dhaka	AY.122	2021-07-14	Dhaka	AY.122	1
7504	C	T	synonymous_variant	Tyr	2413	Tyr	2021-08-04	Barishal	B.1.617.2	2021-08-04	Barishal	B.1.617.2	1
7507	A	C	missense_variant	Lys	2414	Asn	2021-05-18	Chattogram	B.1.351.3	2021-05-18	Chattogram	B.1.351.3	1
7521	C	T	missense_variant	Thr	2419	Ile	2021-09-20	Chattogram	AY.125	2021-09-20	Chattogram	AY.125	1
7528	C	T	synonymous_variant	Val	2421	Val	2020-04-29	Dhaka	B.1	2022-01-16	Khulna	BA.1.1	9
7536	C	T	missense_variant	Thr	2424	Ile	2021-07-28	Khulna	B.1.617.2	2021-11-25	Dhaka	B.1.617.2	7
7540	T	C	synonymous_variant	Thr	2425	Thr	2020-05-31	Mymensingh	B.1.1.25	2020-12-04	Chattogram	B.1.1.25	3
7561	G	A	synonymous_variant	Arg	2432	Arg	2021-08-19	Dhaka	B.1.617.2	2021-08-19	Dhaka	B.1.617.2	1
7564	C	T	synonymous_variant	Ser	2433	Ser	2021-07-03	Rajshahi	B.1.617.2	2021-09-12	Sylhet	AY.131	3
7573	C	T	synonymous_variant	Val	2436	Val	2020-07-26	Chattogram	B.1.36.16	2021-09-26	Dhaka	AY.125	2
7576	T	C	synonymous_variant	Tyr	2437	Tyr	2021-08-10	Dhaka	AY.23.1	2021-08-10	Dhaka	AY.23.1	1
7582	T	C	synonymous_variant	Asn	2439	Asn	2021-08-12	Dhaka	AY.20	2021-08-12	Dhaka	AY.20	1
7594	C	T	synonymous_variant	Gly	2443	Gly	2021-12-04	Rangpur	B.1.617.2	2021-12-04	Rangpur	B.1.617.2	1
7600	C	T	synonymous_variant	Cys	2445	Cys	2021-01-03	Dhaka	B.1.1.25	2021-07-25	Dhaka	B.1.617.2	3
7604	C	T	synonymous_variant	Leu	2447	Leu	2021-08-01	Dhaka	B.1.617.2	2022-01-04	Dhaka	BA.1.1	4
7609	C	T	synonymous_variant	His	2448	His	2022-02-20	Dhaka	BA.2	2022-02-20	Dhaka	BA.2	1
7622	G	A	missense_variant	Val	2453	Ile	2021-12-02	Rajshahi	B.1.617.2	2022-01-11	Rajshahi	B.1.617.2	2
7624	T	C	synonymous_variant	Val	2453	Val	2020-08-26	Dhaka	B.1	2021-07-13	Mymensingh	B.1.351.3	352
7625	A	G	missense_variant	Asn	2454	Asp	2021-10-03	Dhaka	AY.125	2021-10-03	Dhaka	AY.125	1
7639	C	T	synonymous_variant	Phe	2458	Phe	2021-09-05	Dhaka	AY.127	2021-09-05	Dhaka	AY.127	1
7640	T	A	missense_variant	Cys	2459	Ser	2021-08-30	Rajshahi	AY.122	2021-08-30	Rajshahi	AY.122	1
7644	C	T	missense_variant	Ala	2460	Val	2021-07-02	Dhaka	AY.43	2022-01-12	Chattogram	AY.131	5
7645	T	A	synonymous_variant	Ala	2460	Ala	2022-02-17	Khulna	BA.2	2022-02-17	Khulna	BA.2	1
7675	G	T	synonymous_variant	Ala	2470	Ala	2021-07-01	Khulna	AY.37	2021-09-10	Dhaka	AY.91	5
7679	G	T	missense_variant	Asp	2472	Tyr	2021-05-18	Dhaka	B.1.351	2021-05-18	Dhaka	B.1.351	1
7684	G	A	synonymous_variant	Leu	2473	Leu	2021-11-12	Rajshahi	AY.122	2021-12-08	Dhaka	AY.122	4
7688	C	A	missense_variant	Leu	2475	Ile	2021-08-14	Rajshahi	AY.125	2021-08-14	Rajshahi	AY.125	1
7693	G	T	missense_variant	Gln	2476	His	2021-08-16	Chattogram	B.1.617.2	2021-09-20	Dhaka	B.1.617.2	3
7704	C	T	missense_variant	Pro	2480	Leu	2021-11-27	Dhaka	AY.131	2021-11-27	Dhaka	AY.131	1
7705	A	T	synonymous_variant	Pro	2480	Pro	2021-09-18	Dhaka	B.1.617.2	2021-09-18	Dhaka	B.1.617.2	1
7716	C	T	missense_variant	Thr	2484	Ile	2021-08-24	Khulna	AY.29	2021-09-21	Khulna	B.1.617.2	2
7720	C	T	synonymous_variant	Asp	2485	Asp	2021-07-07	Dhaka	B.1.617.2	2021-12-27	Khulna	AY.131	5
7721	C	A	missense_variant	Gln	2486	Lys	2021-05-17	Chattogram	B.1.160	2021-05-17	Chattogram	B.1.160	1
7728	C	T	missense_variant	Ser	2488	Phe	2021-06-27	Chattogram	B.1.617.2	2021-11-30	Rajshahi	B.1.617.2	6
7733	A	T	missense_variant	Ile	2490	Phe	2021-09-18	Chattogram	AY.91	2021-09-18	Chattogram	AY.91	1
7734	T	G	missense_variant	Ile	2490	Ser	2020-05-09	Chattogram	B.1.36.16	2020-05-09	Chattogram	B.1.36.16	1
7735	C	T	synonymous_variant	Ile	2490	Ile	2021-08-04	Dhaka	AY.84	2021-12-22	Dhaka	AY.33	5
7736	G	A	missense_variant	Val	2491	Ile	2021-08-23	Dhaka	B.1.617.2	2021-08-23	Dhaka	B.1.617.2	1
7739	G	T	missense_variant	Asp	2492	Tyr	2021-05-18	Dhaka	B.1.351	2021-05-18	Dhaka	B.1.351	1
7741	T	C	synonymous_variant	Asp	2492	Asp	2021-07-16	Chattogram	AY.61	2021-07-16	Chattogram	AY.61	1
7743	G	T	missense_variant	Ser	2493	Ile	2020-08-03	Dhaka	B.1.1.25	2021-08-16	Dhaka	B.1.617.2	2
7744	T	C	synonymous_variant	Ser	2493	Ser	2021-07-01	Khulna	B.1.617.2	2021-07-01	Khulna	B.1.617.2	1
7745	G	A	missense_variant	Val	2494	Ile	2022-01-10	Dhaka	AY.131	2022-01-10	Dhaka	AY.131	1
7749	C	T	missense_variant	Thr	2495	Ile	2021-06-08	Rajshahi	B.1.1.318	2021-11-01	Chattogram	B.1.617.2	8
7751	G	T	missense_variant	Val	2496	Leu	2021-11-13	Dhaka	AY.44	2021-11-13	Dhaka	AY.44	1
7756	G	T	missense_variant	Lys	2497	Asn	2020-05-23	Dhaka	B.1.1.25	2021-11-22	Khulna	AY.4.4	11
7757	A	G	missense_variant	Asn	2498	Asp	2021-06-08	Rajshahi	B.1.351.3	2021-07-06	Dhaka	AY.65	2
7760	G	A	missense_variant	Gly	2499	Ser	2021-07-25	Dhaka	B.1.617.2	2021-12-12	Dhaka	B.1.617.2	7
7764	C	T	missense_variant	Ser	2500	Phe	2021-09-13	Dhaka	B.1.617.2	2021-12-12	Dhaka	B.1.617.2	2
7765	C	T	synonymous_variant	Ser	2500	Ser	2021-09-28	Chattogram	AY.122	2021-11-17	Chattogram	AY.102	2
7766	A	G	missense_variant	Ile	2501	Val	2021-07-16	Barishal	B.1.617.2	2021-09-20	Dhaka	B.1.617.2	2
7772	C	A	missense_variant	Leu	2503	Ile	2021-10-01	Barishal	AY.43	2021-11-23	Rajshahi	AY.43	3
7772	C	T	missense_variant	Leu	2503	Phe	2022-01-02	Dhaka	BA.1.1	2022-02-23	Dhaka	BA.2	5
7787	G	A	missense_variant	Ala	2508	Thr	2021-12-06	Khulna	AY.122	2021-12-06	Khulna	AY.122	1
7790	G	T	missense_variant	Gly	2509	Cys	2020-05-11	Chattogram	B.1.1.25	2020-05-11	Chattogram	B.1.1.25	1
7791	G	A	missense_variant	Gly	2509	Asp	2020-12-20	Dhaka	B.1.1.25	2020-12-20	Dhaka	B.1.1.25	1
7792	T	C	synonymous_variant	Gly	2509	Gly	2020-09-14	Barishal	B.1.1.25	2020-09-14	Barishal	B.1.1.25	1
7794	A	T	missense_variant	Gln	2510	Leu	2021-11-20	Chattogram	B.1.617.2	2021-11-20	Chattogram	B.1.617.2	1
7798	G	T	missense_variant	Lys	2511	Asn	2021-02-26	Dhaka	B.1.1.318	2021-09-22	Rajshahi	AY.122	42
7800	C	T	missense_variant	Thr	2512	Ile	2020-07-31	Dhaka	B.1.1.25	2021-10-30	Rajshahi	AY.102	3
7819	C	T	synonymous_variant	Leu	2518	Leu	2020-07-15	Chattogram	B.1.1.25	2021-09-02	Mymensingh	AY.122	2
7820	T	C	missense_variant	Ser	2519	Pro	2021-08-20	Dhaka	B.1.617.2	2021-08-20	Dhaka	B.1.617.2	1
7821	C	T	missense_variant	Ser	2519	Phe	2021-08-29	Dhaka	B.1.617.2	2021-08-29	Dhaka	B.1.617.2	1
7826	T	C	missense_variant	Phe	2521	Leu	2021-03-31	Chattogram	B.1.1.7	2021-03-31	Chattogram	B.1.1.7	1
7829	G	A	missense_variant	Val	2522	Ile	2021-08-22	Chattogram	B.1.617.2	2021-08-22	Chattogram	B.1.617.2	1
7829	G	T	missense_variant	Val	2522	Phe	2021-07-08	Khulna	B.1.617.2	2021-07-08	Khulna	B.1.617.2	1
7831	T	C	synonymous_variant	Val	2522	Val	2021-11-08	Dhaka	AY.102	2021-11-14	Dhaka	B.1.617.2	3
7834	C	T	synonymous_variant	Asn	2523	Asn	2020-08-24	Chattogram	B.1.36.8	2021-09-21	Khulna	B.1.617.2	12
7840	C	T	synonymous_variant	Asp	2525	Asp	2021-07-01	Khulna	AY.37	2022-02-08	Chattogram	BA.2	5
7843	C	T	synonymous_variant	Asn	2526	Asn	2020-05-31	Mymensingh	B.1.1.25	2021-09-02	Dhaka	AY.65	4
7850	G	T	missense_variant	Ala	2529	Ser	2021-06-29	Rangpur	B.1.617.2	2021-07-31	Rajshahi	B.1.617.2	8
7851	C	T	missense_variant	Ala	2529	Val	2020-11-26	Chattogram	B.1.1.25	2021-11-25	Dhaka	AY.4.4	6
7855	T	C	synonymous_variant	Asn	2530	Asn	2021-07-24	Dhaka	B.1.617.2	2021-07-24	Dhaka	B.1.617.2	2
7865	G	A	missense_variant	Gly	2534	Ser	2021-04-18	Dhaka	B.1.351.3	2021-04-18	Dhaka	B.1.351.3	1
7869	C	T	missense_variant	Ser	2535	Leu	2021-07-11	Dhaka	B.1.617.2	2021-12-08	Dhaka	AY.131	4
7877	A	G	missense_variant	Ile	2538	Val	2022-01-13	Chattogram	BA.2	2022-01-22	Chattogram	BA.2	2
7886	A	G	missense_variant	Ile	2541	Val	2021-08-04	Dhaka	AY.122	2021-08-05	Dhaka	AY.122	2
[truncated: 2,650 more rows]

## Sheet: SPIKE
NT-pos	NT_ref	NT_alt	EFFECT	AA_ref	AA_pos	AA_alt	First Appearance Date	First Appearance Location	First Appearance Linage	Last Appearance Date	Last Appearance Location	Last Appearance Linage	Frequency
21573	T	TTTTC	frameshift_variant	Leu	5	fs	2021-07-01	Chattogram	AY.43	2021-07-01	Chattogram	AY.43	1
21575	C	T	missense_variant	Leu	5	Phe	2020-05-09	Dhaka	B.1	2022-02-19	Khulna	BA.1	86
21577	T	G	synonymous_variant	Leu	5	Leu	2022-02-07	Dhaka	BA.2	2022-02-07	Dhaka	BA.2	2
21578	G	T	missense_variant	Val	6	Phe	2021-10-21	Dhaka	AY.127	2022-01-08	Chattogram	BA.1	5
21586	G	A	synonymous_variant	Leu	8	Leu	2020-06-26	Barishal	B.1.1.25	2020-06-26	Barishal	B.1.1.25	1
21588	C	T	missense_variant	Pro	9	Leu	2021-01-19	Dhaka	B.1.1.25	2021-04-06	Dhaka	B.1.1.318	2
21589	A	G	synonymous_variant	Pro	9	Pro	2021-08-31	Rajshahi	B.1.617.2	2021-08-31	Rajshahi	B.1.617.2	1
21590	C	T	synonymous_variant	Leu	10	Leu	2021-01-11	Dhaka	B.1.1.25	2021-01-11	Dhaka	B.1.1.25	2
21593	G	A	missense_variant	Val	11	Ile	2021-11-05	Dhaka	AY.39	2021-11-05	Dhaka	AY.39	1
21595	C	T	synonymous_variant	Val	11	Val	2020-06-18	Rajshahi	B.1.1	2022-01-05	Dhaka	BA.1.1	7
21597	C	G	missense_variant	Ser	12	Cys	2021-07-25	Dhaka	AY.39	2021-08-16	Chattogram	AY.122	3
21597	C	T	missense_variant	Ser	12	Phe	2020-06-30	Rajshahi	B.1.1.25	2022-02-03	Khulna	BA.2	13
21600	G	T	missense_variant	Ser	13	Ile	2020-05-10	Dhaka	B.1.1.25	2021-03-19	Dhaka	B.1.1.25	4
21603	A	G	missense_variant	Gln	14	Arg	2020-12-15	Dhaka	B.1.1.25	2020-12-15	Dhaka	B.1.1.25	2
21604	G	T	missense_variant	Gln	14	His	2020-05-10	Dhaka	B.1.1	2021-10-09	Rajshahi	AY.23.1	4
21606	G	T	missense_variant	Cys	15	Phe	2020-07-12	Dhaka	B.1.1.25	2020-07-12	Dhaka	B.1.1.25	3
21608	G	A	missense_variant	Val	16	Ile	2021-08-02	Dhaka	B.1.617.2	2021-08-02	Dhaka	B.1.617.2	1
21608	G	T	missense_variant	Val	16	Phe	2021-08-21	Khulna	AY.4.4	2021-08-21	Khulna	AY.4.4	1
21614	C	T	missense_variant	Leu	18	Phe	2020-07-10	Dhaka	B.1.1.25	2021-12-26	Dhaka	AY.131	357
21618	C	A	missense_variant	Thr	19	Lys	2021-09-21	Rajshahi	B.1.617.2	2021-09-21	Rajshahi	B.1.617.2	1
21618	C	G	missense_variant	Thr	19	Arg	2021-04-27	Dhaka	B.1.617.2	2022-02-08	Dhaka	AY.131	2257
21618	C	T	missense_variant	Thr	19	Ile	2021-08-02	Dhaka	AY.122	2022-03-06	Dhaka	BA.2	398
21621	C	A	missense_variant	Thr	20	Asn	2021-02-18	Dhaka	P.1.14	2021-11-08	Dhaka	AY.127	3
21621	C	T	missense_variant	Thr	20	Ile	2021-03-16	Dhaka	B.1.351	2021-08-30	Mymensingh	AY.122	2
21622	C	A	synonymous_variant	Thr	20	Thr	2021-06-29	Rangpur	B.1.617.2	2021-06-29	Rangpur	B.1.617.2	1
21622	C	T	synonymous_variant	Thr	20	Thr	2021-07-27	Mymensingh	AY.122	2021-07-27	Mymensingh	AY.122	1
21624	G	A	missense_variant	Arg	21	Lys	2020-08-12	Chattogram	B.1.1.25	2020-08-12	Chattogram	B.1.1.25	1
21624	G	C	missense_variant	Arg	21	Thr	2021-08-25	Dhaka	AY.92	2022-01-23	Barishal	BA.2	3
21624	G	T	missense_variant	Arg	21	Ile	2020-06-21	Barishal	B.1.1.25	2020-06-21	Barishal	B.1.1.25	1
21627	C	T	missense_variant	Thr	22	Ile	2021-08-11	Dhaka	B.1.617.2	2021-08-11	Dhaka	B.1.617.2	1
21630	AATTACCCCC	A	disruptive_inframe_deletion	Gln	23	_Pro26	2022-01-09	Dhaka	BA.2	2022-01-10	Dhaka	BA.2	2
21630	AATTACCCCCTGCATACAC	A	disruptive_inframe_deletion	Gln	23	_Thr29	2022-01-26	Dhaka	BA.2	2022-01-26	Dhaka	BA.2	1
21630	AATTACCCCCTGCATACACTAATTCTTT	A	disruptive_inframe_deletion	Gln	23	_Phe32	2022-01-27	Dhaka	BA.2	2022-01-27	Dhaka	BA.2	1
21630	AATTACCCCCTGCATACACTAATTCTT	A	frameshift_variant	Gln	23	fs	2022-01-21	Chattogram	BA.2	2022-01-21	Chattogram	BA.2	1
21631	ATTACCCCCTGCATACACT	A	conservative_inframe_deletion	Leu	24	_Thr29	2022-01-21	Chattogram	BA.2	2022-01-30	Dhaka	BA.2	12
21631	ATTACCCCCTGCATACAC	A	frameshift_variant	Leu	24	fs	2022-01-26	Dhaka	BA.2	2022-01-30	Dhaka	BA.2	2
21631	ATTACCCCCTGCATACACTAATTCTTT	A	frameshift_variant	Leu	24	fs	2022-01-22	Dhaka	BA.2	2022-01-26	Dhaka	BA.2	3
21631	A	C	missense_variant	Gln	23	His	2021-05-13	Rajshahi	B.1.617.2	2021-09-21	Rajshahi	B.1.617.2	5
21632	TTACCCCCTGCATACACTA	T	disruptive_inframe_deletion	Leu	24	_Asn30	2022-01-23	Dhaka	BA.2	2022-01-23	Dhaka	BA.2	1
21632	TTACCCCCTG	T	disruptive_inframe_deletion	Leu	24	_Ala27	2021-12-27	Dhaka	BA.2	2022-03-06	Dhaka	BA.2	372
21633	T	C	missense_variant	Leu	24	Ser	2021-02-02	Dhaka	B.1.1.25	2021-11-10	Rajshahi	B.1.617.2	4
21635	C	T	missense_variant	Pro	25	Ser	2021-11-12	Dhaka	B.1.617.2	2021-11-12	Dhaka	B.1.617.2	1
21636	C	T	missense_variant	Pro	25	Leu	2021-03-14	Dhaka	B.1.351	2021-05-23	Dhaka	B.1.351	9
21637	C	T	synonymous_variant	Pro	25	Pro	2020-12-04	Dhaka	B.1.1.25	2021-09-29	Dhaka	AY.59	3
21638	C	T	missense_variant	Pro	26	Ser	2020-12-11	Dhaka	B.1.1.25	2021-02-18	Dhaka	P.1.14	2
21639	C	T	missense_variant	Pro	26	Leu	2020-05-21	Dhaka	B.1.159	2020-07-06	Barisal	B.1.159	3
21641	G	T	missense_variant	Ala	27	Ser	2020-06-30	Dhaka	B.1.1.25	2021-08-17	Rajshahi	B.1.617.2	5
21647	A	G	missense_variant	Thr	29	Ala	2021-06-27	Dhaka	AY.33	2021-06-27	Dhaka	AY.33	1
21648	C	T	missense_variant	Thr	29	Ile	2020-10-08	Dhaka	B.1.1.25	2020-11-24	Chattogram	B.1.1.25	3
21649	T	C	synonymous_variant	Thr	29	Thr	2020-12-22	Barishal	B.1.1.25	2020-12-22	Barishal	B.1.1.25	1
21655	T	C	synonymous_variant	Ser	31	Ser	2020-07-15	Rajshahi	B.1.1.25	2021-08-28	Dhaka	AY.16	4
21656	T	C	missense_variant	Phe	32	Leu	2020-06-27	Dhaka	B.1.1.25	2021-10-31	Dhaka	AY.102	2
21658	C	G	missense_variant	Phe	32	Leu	2021-08-17	Khulna	AY.54	2021-08-19	Khulna	AY.54	2
21658	C	T	synonymous_variant	Phe	32	Phe	2020-12-27	Khulna	B.1.1.25	2022-02-07	Dhaka	BA.1.1	6
21660	C	T	missense_variant	Thr	33	Ile	2021-09-09	Rangpur	AY.102	2021-09-09	Rangpur	AY.102	1
21664	TG	T	frameshift_variant	Gly	35	fs	2022-01-30	Dhaka	BA.2	2022-01-30	Dhaka	BA.2	1
21664	T	C	synonymous_variant	Arg	34	Arg	2021-07-31	Dhaka	B.1.617.2	2021-09-04	Dhaka	B.1.617.2	3
21665	G	T	missense_variant	Gly	35	Cys	2021-05-18	Dhaka	B.1.351	2021-05-18	Dhaka	B.1.351	1
21670	T	C	synonymous_variant	Val	36	Val	2021-07-06	Dhaka	AY.61	2021-08-10	Dhaka	AY.23.1	3
21691	C	A	missense_variant	Phe	43	Leu	2021-11-02	Rangpur	AY.100	2021-11-02	Rangpur	AY.100	1
21691	C	G	missense_variant	Phe	43	Leu	2020-06-24	Chattogram	B.1.1.25	2020-06-24	Chattogram	B.1.1.25	1
21691	C	T	synonymous_variant	Phe	43	Phe	2020-04-29	Dhaka	B.1.1	2020-07-19	Sylhet	B.1.1	9
21695	T	A	missense_variant	Ser	45	Thr	2021-04-17	Dhaka	B.1.351	2021-04-17	Dhaka	B.1.351	1
21697	C	T	synonymous_variant	Ser	45	Ser	2021-10-06	Rajshahi	B.1.617.2	2021-10-06	Rajshahi	B.1.617.2	1
21699	C	T	missense_variant	Ser	46	Leu	2020-07-26	Chattogram	B.1.36.16	2020-07-26	Chattogram	B.1.36.16	1
21707	C	T	missense_variant	His	49	Tyr	2020-06-01	Dhaka	B.1.1.25	2021-11-16	Sylhet	AY.131	12
21714	C	T	missense_variant	Thr	51	Ile	2021-06-10	Barishal	B.1.351.3	2021-06-10	Barishal	B.1.351.3	1
21717	A	G	missense_variant	Gln	52	Arg	2021-03-11	Sylhet	B.1.525	2021-09-26	Rajshahi	AY.122	16
21718	G	A	synonymous_variant	Gln	52	Gln	2021-02-13	Dhaka	B.1.1.25	2021-02-13	Dhaka	B.1.1.25	1
21719	G	A	missense_variant	Asp	53	Asn	2021-09-11	Chattogram	AY.122	2021-09-11	Chattogram	AY.122	1
21721	C	T	synonymous_variant	Asp	53	Asp	2020-10-26	Chattogram	B.1.36.16	2021-11-08	Dhaka	AY.102	6
21724	G	T	missense_variant	Leu	54	Phe	2020-07-19	Chattogram	B.1.1.25	2021-04-15	Chattogram	B.1.351.3	3
21724	G	A	synonymous_variant	Leu	54	Leu	2021-12-27	Rajshahi	AY.127	2021-12-27	Rajshahi	AY.127	1
21727	C	T	synonymous_variant	Phe	55	Phe	2021-07-08	Dhaka	B.1.617.2	2021-11-15	Chattogram	AY.102	4
21728	T	C	synonymous_variant	Leu	56	Leu	2021-02-13	Dhaka	B.1.1.25	2021-02-13	Dhaka	B.1.1.25	1
21733	T	G	synonymous_variant	Pro	57	Pro	2021-08-25	Rajshahi	B.1.617.2	2021-08-25	Rajshahi	B.1.617.2	1
21735	TC	T	frameshift_variant	Ser	60	fs	2020-08-29	Dhaka	B.1.1.25	2020-08-29	Dhaka	B.1.1.25	1
21736	C	T	synonymous_variant	Phe	58	Phe	2021-10-03	Khulna	AY.122	2022-01-30	Dhaka	BA.1	7
21757	C	T	synonymous_variant	Phe	65	Phe	2021-04-29	Dhaka	B.1.351.3	2021-04-29	Dhaka	B.1.351.3	1
21758	C	G	missense_variant	His	66	Asp	2021-01-19	Dhaka	B.1.1.25	2021-03-21	Chattogram	B.1.1.25	3
21759	A	G	missense_variant	His	66	Arg	2022-02-28	Rajshahi	BA.2	2022-02-28	Rajshahi	BA.2	1
21760	T	A	missense_variant	His	66	Gln	2021-03-23	Dhaka	B.1.351.3	2021-05-03	Rajshahi	B.1.351.3	2
21760	T	C	synonymous_variant	His	66	His	2020-06-18	Dhaka	B.1.1.25	2020-06-18	Dhaka	B.1.1.25	1
21761	GCTATACATGTCT	G	conservative_inframe_deletion	Ile	68	_Ser71	2022-01-21	Chattogram	BA.1.1	2022-01-22	Dhaka	BA.1	3
21761	GCTATACATGTCTCTGGGA	G	disruptive_inframe_deletion	Ile	68	_Thr73	2022-01-22	Dhaka	BA.1	2022-01-22	Dhaka	BA.1	1
21761	G	T	missense_variant	Ala	67	Ser	2020-07-20	Sylhet	B.1.1.25	2021-11-05	Dhaka	AY.122	3
21762	C	T	missense_variant	Ala	67	Val	2021-01-12	Sylhet	B.1.351	2022-02-19	Khulna	BA.1	363
21763	TATACATGTCTCTGGGACC	T	disruptive_inframe_deletion	Ile	68	_Thr73	2021-03-16	Dhaka	B.1.1.7	2021-04-03	Dhaka	B.1.1.7	2
21764	ATACATG	A	disruptive_inframe_deletion	His	69	_Val70	2020-10-07	Barishal	B.1.1.25	2022-02-28	Dhaka	BA.2	326
21764	ATACAT	A	frameshift_variant	Ile	68	fs	2021-04-19	Dhaka	B.1.1.7	2021-04-19	Dhaka	B.1.1.7	2
21765	TACA	T	disruptive_inframe_deletion	His	69	del	2022-01-20	Chattogram	BA.1.1	2022-01-20	Chattogram	BA.1.1	1
21765	TACATGTCTCTGG	T	disruptive_inframe_deletion	Ile	68	_Gly72	2021-03-16	Dhaka	B.1.1.7	2022-01-22	Dhaka	BA.1	6
21765	TACATGTCTCTG	T	frameshift_variant	Ile	68	fs	2021-03-16	Dhaka	B.1.1.7	2022-01-26	Dhaka	BA.1	2
21765	T	C	missense_variant	Ile	68	Thr	2020-10-05	Dhaka	B.1.1.25	2022-02-28	Rajshahi	BA.2	7
21767	C	T	missense_variant	His	69	Tyr	2021-06-24	Dhaka	B.1.617.2	2021-06-24	Dhaka	B.1.617.2	1
21769	T	C	synonymous_variant	His	69	His	2021-10-13	Rajshahi	B.1.617.2	2021-10-13	Rajshahi	B.1.617.2	1
21770	G	A	missense_variant	Val	70	Ile	2022-01-20	Chattogram	BA.1.1	2022-01-20	Chattogram	BA.1.1	1
21772	C	T	synonymous_variant	Val	70	Val	2021-10-25	Chattogram	AY.122	2022-02-07	Dhaka	BA.2	3
21777	G	T	missense_variant	Gly	72	Val	2021-05-18	Dhaka	B.1.351	2021-05-18	Dhaka	B.1.351	1
21781	C	T	synonymous_variant	Thr	73	Thr	2021-07-13	Dhaka	AY.102	2021-10-02	Dhaka	AY.4.4	2
21786	G	T	missense_variant	Gly	75	Val	2020-04-29	Dhaka	B.1.1.25	2022-02-06	Rajshahi	BA.2	10
21787	T	C	synonymous_variant	Gly	75	Gly	2020-05-07	Dhaka	B.1.1.25	2021-09-22	Khulna	AY.102	2
21789	C	T	missense_variant	Thr	76	Ile	2020-06-01	Dhaka	B.1.1.25	2022-01-03	Dhaka	BA.1	3
21793	G	T	missense_variant	Lys	77	Asn	2022-01-15	Dhaka	BA.1.1	2022-01-15	Dhaka	BA.1.1	1
21800	G	T	missense_variant	Asp	80	Tyr	2020-08-11	Chattogram	B.1.36.8	2021-11-08	Dhaka	AY.102	3
21801	A	C	missense_variant	Asp	80	Ala	2021-01-12	Sylhet	B.1.351	2021-07-13	Mymensingh	B.1.351.3	394
21807	C	T	missense_variant	Pro	82	Leu	2021-09-08	Dhaka	AY.84	2021-09-08	Dhaka	AY.84	1
21808	T	C	synonymous_variant	Pro	82	Pro	2021-07-22	Dhaka	B.1.617.2	2021-07-22	Dhaka	B.1.617.2	1
21809	G	C	missense_variant	Val	83	Leu	2021-11-08	Dhaka	AY.102	2021-11-08	Dhaka	AY.102	1
21811	C	T	synonymous_variant	Val	83	Val	2020-07-24	Chattogram	B.1.1.25	2022-02-03	Khulna	BA.2	9
21812	C	T	synonymous_variant	Leu	84	Leu	2021-07-26	Dhaka	B.1.617.2	2021-10-25	Chattogram	AY.122	8
21817	AT	A	frameshift_variant	Phe	86	fs	2022-02-05	Chattogram	BA.2	2022-02-10	Chattogram	BA.2	4
21817	A	T	synonymous_variant	Pro	85	Pro	2020-04-05	Dhaka	B.1.1	2020-04-05	Dhaka	B.1.1	1
21830	G	T	missense_variant	Val	90	Phe	2021-09-23	Sylhet	B.1.617.2	2021-09-23	Sylhet	B.1.617.2	1
21843	C	T	missense_variant	Ser	94	Phe	2021-02-10	Dhaka	B.1.1.25	2021-02-10	Dhaka	B.1.1.25	1
21844	C	T	synonymous_variant	Ser	94	Ser	2022-02-05	Dhaka	BA.2	2022-02-05	Dhaka	BA.2	1
21846	C	T	missense_variant	Thr	95	Ile	2020-05-06	Dhaka	B.1.1.25	2022-02-19	Khulna	BA.1	859
21849	A	C	missense_variant	Glu	96	Ala	2020-07-07	Dhaka	B.1.36.22	2020-07-07	Dhaka	B.1.36.22	1
21853	G	T	missense_variant	Lys	97	Asn	2021-04-01	Dhaka	B.1.351.3	2021-04-01	Dhaka	B.1.351.3	1
21855	C	T	missense_variant	Ser	98	Phe	2020-07-06	Barishal	B.1.1.25	2021-12-27	Dhaka	AY.131	13
21859	C	T	synonymous_variant	Asn	99	Asn	2021-08-10	Barishal	AY.112	2021-08-29	Rajshahi	B.1.617.2	2
21866	A	G	missense_variant	Arg	102	Gly	2020-11-02	Dhaka	B.1.1.25	2021-01-27	Sylhet	B.1.1.25	2
21867	G	T	missense_variant	Arg	102	Ile	2020-11-25	Sylhet	B.1.1.25	2021-03-29	Dhaka	B.1.351.3	6
21875	A	G	missense_variant	Ile	105	Val	2021-07-28	Dhaka	B.1.617.2	2021-08-12	Dhaka	B.1.617.2	2
21890	T	C	synonymous_variant	Leu	110	Leu	2020-08-29	Khulna	B.1.1.25	2020-10-24	Chattogram	B.1.1.25	3
21893	G	C	missense_variant	Asp	111	His	2021-10-17	Chattogram	AY.102	2021-10-22	Chattogram	AY.102	2
21897	C	T	missense_variant	Ser	112	Leu	2020-06-30	Dhaka	B.1.1.25	2020-07-03	Dhaka	B.1.1.25	2
21898	G	C	synonymous_variant	Ser	112	Ser	2021-06-16	Rajshahi	B.1.617.2	2021-09-06	Rajshahi	B.1.617.2	5
21898	G	T	synonymous_variant	Ser	112	Ser	2021-01-27	Dhaka	B.1.1.25	2021-07-21	Dhaka	B.1.617.2	4
21904	C	T	synonymous_variant	Thr	114	Thr	2021-08-23	Dhaka	B.1.617.2	2021-08-23	Dhaka	B.1.617.2	1
21907	G	A	synonymous_variant	Gln	115	Gln	2020-12-02	Dhaka	B.1.1.25	2020-12-02	Dhaka	B.1.1.25	1
21910	C	T	synonymous_variant	Ser	116	Ser	2021-11-27	Chattogram	AY.102	2021-11-27	Chattogram	AY.102	1
21911	C	T	synonymous_variant	Leu	117	Leu	2021-04-06	Dhaka	B.1.351.3	2021-04-16	Dhaka	B.1.351.3	2
21917	A	G	missense_variant	Ile	119	Val	2021-01-18	Dhaka	B.1.1.25	2021-01-18	Dhaka	B.1.1.25	1
21933	C	T	missense_variant	Thr	124	Ile	2021-05-18	Chattogram	B.1	2021-05-18	Chattogram	B.1	1
21941	G	T	missense_variant	Val	127	Phe	2020-06-07	Rangpur	B.1.1.25	2020-06-07	Rangpur	B.1.1.25	1
21952	C	T	synonymous_variant	Val	130	Val	2021-01-23	Dhaka	B.1.1.25	2021-10-30	Dhaka	AY.127	6
21962	C	A	missense_variant	Gln	134	Lys	2021-10-26	Rajshahi	AY.91	2021-10-26	Rajshahi	AY.91	1
21974	G	A	missense_variant	Asp	138	Asn	2021-05-01	Chattogram	B.1.351.3	2021-05-01	Chattogram	B.1.351.3	1
21974	G	C	missense_variant	Asp	138	His	2020-06-01	Dhaka	B.1.1.25	2021-10-28	Dhaka	AY.39	14
21974	G	T	missense_variant	Asp	138	Tyr	2020-06-03	Mymensingh	B.1.1.25	2021-11-23	Rajshahi	AY.43	13
21975	A	T	missense_variant	Asp	138	Val	2021-05-18	Chattogram	B.1.351.3	2021-05-18	Chattogram	B.1.351.3	2
21979	ATTT	A	disruptive_inframe_deletion	Phe	140	del	2020-05-24	Dhaka	B.1.1.25	2020-06-07	Rangpur	B.1.1.25	2
21979	A	T	synonymous_variant	Pro	139	Pro	2020-08-03	Dhaka	B.1.1.25	2020-08-03	Dhaka	B.1.1.25	1
21981	TTTTGGGTGTTTA	T	disruptive_inframe_deletion	Leu	141	_Tyr144	2021-06-17	Dhaka	B.1.351	2021-06-17	Dhaka	B.1.351	1
21983	TTGGGTGTTTATTACCACAAAAACAACAAAAGTTGGA	T	disruptive_inframe_deletion	Gly	142	_Met153	2022-01-22	Dhaka	BA.1.1	2022-01-22	Dhaka	BA.1.1	1
21984	TGGGTGTTTA	T	disruptive_inframe_deletion	Leu	141	_Tyr144	2021-01-03	Dhaka	B.1.1	2021-04-21	Chattogram	B.1.351.3	2
21985	GGGTGTTTATTACCACAAAAACAACAAA	G	conservative_inframe_deletion	Gly	142	_Lys150	2022-01-22	Dhaka	BA.1	2022-01-26	Dhaka	BA.1	2
21985	GGGTGTTTATTACCACAAA	G	conservative_inframe_deletion	Gly	142	_Lys147	2022-01-20	Chattogram	BA.1.1	2022-01-22	Dhaka	BA.1	4
21986	GGTGTTTATTACCACAAAA	G	disruptive_inframe_deletion	Gly	142	_Asn148	2022-01-21	Chattogram	BA.1.1	2022-01-26	Dhaka	BA.1	4
21986	GGTGTTTATT	G	disruptive_inframe_deletion	Gly	142	_Tyr145	2021-12-02	Dhaka	AY.125	2022-02-19	Khulna	BA.1	203
21986	GGT	G	frameshift_variant	Val	143	fs	2021-02-16	Dhaka	B.1.1.7	2021-04-27	Chattogram	B.1.1.7	8
21987	GTGT	G	conservative_inframe_deletion	Val	143	del	2021-02-20	Dhaka	B.1.1.7	2021-07-03	Chattogram	B.1.1.7	21
21987	GTGTTTA	G	conservative_inframe_deletion	Val	143	_Tyr144	2021-03-14	Dhaka	B.1.1.7	2021-03-14	Dhaka	B.1.1.7	1
21987	G	A	missense_variant	Gly	142	Asp	2021-05-06	Khulna	B.1.617.2	2022-03-06	Dhaka	BA.2	896
21987	G	T	missense_variant	Gly	142	Val	2020-04-29	Dhaka	B.1.1	2021-05-13	Sylhet	B.1.1.318	3
21988	TGTTTA	T	frameshift_variant	Val	143	fs	2021-03-16	Dhaka	B.1.1.7	2021-04-04	Dhaka	None	7
21988	T	G	synonymous_variant	Gly	142	Gly	2021-02-21	Dhaka	B.1.1.7	2021-04-12	Dhaka	B.1.1.7	2
21989	GTTTATTACC	G	disruptive_inframe_deletion	Val	143	_His146	2021-02-18	Sylhet	B.1.1.7	2021-04-06	Dhaka	B.1.1.318	2
21989	GTTTATT	G	disruptive_inframe_deletion	Val	143	_Tyr145	2021-01-06	Sylhet	B.1.1.7	2021-04-06	Dhaka	B.1.1.318	12
21989	GTTT	G	disruptive_inframe_deletion	Val	143	_Tyr144	2021-03-31	Dhaka	B.1.1.318	2021-03-31	Dhaka	B.1.1.318	1
21989	GTT	G	frameshift_variant	Tyr	144	fs	2021-06-26	Dhaka	B.1.1.318	2021-06-26	Dhaka	B.1.1.318	1
21989	G	T	missense_variant	Val	143	Phe	2020-06-30	Dhaka	B.1.1.25	2021-06-05	Dhaka	B.1.617.2	6
21990	TTTA	T	disruptive_inframe_deletion	Tyr	145	del	2020-05-23	Khulna	B.1.1.25	2022-01-11	Mymensingh	AY.131	128
21990	T	G	missense_variant	Val	143	Gly	2021-02-16	Dhaka	B.1.1.7	2021-02-25	Dhaka	B.1.1.7	6
21993	ATTACCAC	A	frameshift_variant	Tyr	144	fs	2021-02-18	Sylhet	B.1.1.7	2021-02-18	Sylhet	B.1.1.7	1
21993	A	T	missense_variant	Tyr	144	Phe	2021-02-16	Dhaka	B.1.1.7	2021-07-03	Chattogram	B.1.1.7	30
21994	TTA	T	frameshift_variant	Tyr	145	fs	2021-03-18	Khulna	B.1.1.7	2021-03-18	Khulna	B.1.1.7	1
21994	T	C	synonymous_variant	Tyr	144	Tyr	2020-07-12	Dhaka	B.1	2020-07-24	Chattogram	B.1.1	3
21995	T	C	missense_variant	Tyr	145	His	2021-07-08	Dhaka	AY.122	2022-01-11	Rajshahi	B.1.617.2	36
21997	C	T	synonymous_variant	Tyr	145	Tyr	2020-08-31	Rangpur	B.1.1	2020-08-31	Rangpur	B.1.1	1
21998	C	T	missense_variant	His	146	Tyr	2020-05-31	Mymensingh	B.1.1.25	2021-12-20	Khulna	AY.102	6
22000	C	A	missense_variant	His	146	Gln	2020-12-04	Chattogram	D.5	2020-12-04	Chattogram	D.5	1
22000	C	G	missense_variant	His	146	Gln	2020-04-29	Dhaka	B.1.1	2020-05-18	Sylhet	B.1.1	6
22000	C	T	synonymous_variant	His	146	His	2021-02-18	Sylhet	B.1.1.7	2021-08-10	Dhaka	AY.122	3
22003	A	AAAC	disruptive_inframe_insertion	Asn	149	dup	2021-01-20	Dhaka	B.1.1.25	2021-01-20	Dhaka	B.1.1.25	2
22003	A	C	missense_variant	Lys	147	Asn	2021-09-22	Khulna	AY.102	2021-09-22	Khulna	AY.102	1
22004	A	T	missense_variant	Asn	148	Tyr	2021-05-24	Sylhet	B.1.351.3	2021-05-24	Sylhet	B.1.351.3	1
22005	A	C	missense_variant	Asn	148	Thr	2021-08-05	Barishal	B.1.617.2	2021-12-12	Dhaka	B.1.617.2	3
22006	C	T	synonymous_variant	Asn	148	Asn	2021-07-29	Dhaka	B.1.617.2	2021-10-17	Dhaka	AY.4.4	2
22011	A	G	missense_variant	Lys	150	Arg	2021-06-03	Dhaka	B.1.351	2021-06-08	Rajshahi	B.1.351	2
22012	A	T	missense_variant	Lys	150	Asn	2021-11-17	Dhaka	B.1.617.2	2021-11-17	Dhaka	B.1.617.2	1
22014	G	T	missense_variant	Ser	151	Ile	2022-01-22	Chattogram	BA.2	2022-01-22	Chattogram	BA.2	1
22017	G	T	missense_variant	Trp	152	Leu	2020-06-30	Dhaka	B.1.1.25	2021-08-12	Chattogram	AY.61	5
22019	A	G	missense_variant	Met	153	Val	2021-08-05	Dhaka	AY.122	2021-08-05	Dhaka	AY.122	1
22020	T	C	missense_variant	Met	153	Thr	2021-05-29	Khulna	AY.100	2021-11-12	Dhaka	B.1.617.2	35
22021	G	A	missense_variant	Met	153	Ile	2021-01-18	Dhaka	B	2021-01-18	Dhaka	B	1
22021	G	T	missense_variant	Met	153	Ile	2020-07-24	Chattogram	B.1.1.25	2021-08-22	Chattogram	B.1.617.2	6
22023	A	G	missense_variant	Glu	154	Gly	2020-07-12	Dhaka	B.1.1.25	2020-07-12	Dhaka	B.1.1.25	3
22024	A	T	missense_variant	Glu	154	Asp	2021-01-23	Dhaka	B.1.1.25	2021-01-23	Dhaka	B.1.1.25	1
22026	GTGAGTTCAGAGT	G	conservative_inframe_deletion	Glu	156	_Val159	2021-06-16	Rajshahi	B.1.617.2	2021-06-16	Rajshahi	B.1.617.2	2
22026	G	T	missense_variant	Ser	155	Ile	2020-11-24	Chattogram	B.1.1.25	2020-11-24	Chattogram	B.1.1.25	1
22027	TGAGTTC	T	conservative_inframe_deletion	Glu	156	_Phe157	2021-06-20	Rangpur	AY.61	2021-08-18	Barishal	AY.39	5
22027	TGAGTTCAGAG	T	frameshift_variant	Glu	156	fs	2021-06-16	Rajshahi	B.1.617.2	2021-06-16	Rajshahi	B.1.617.2	1
22028	GAGTTCA	G	disruptive_inframe_deletion	Glu	156	_Arg158	2021-04-29	Dhaka	AY.61	2022-02-08	Dhaka	AY.131	2224
22028	GA	G	frameshift_variant	Glu	156	fs	2021-08-03	Dhaka	AY.122	2021-08-03	Dhaka	AY.122	1
22028	GAGTTC	G	frameshift_variant	Phe	157	fs	2021-05-08	Rajshahi	B.1.617.2	2021-08-12	Dhaka	B.1.617.2	14
22030	G	T	missense_variant	Glu	156	Asp	2020-06-24	Sylhet	B.1.1.25	2020-06-24	Sylhet	B.1.1.25	1
22031	T	C	missense_variant	Phe	157	Leu	2021-03-16	Dhaka	B.1.351.3	2021-03-16	Dhaka	B.1.351.3	1
22033	C	A	missense_variant	Phe	157	Leu	2020-06-30	Mymensingh	B.1.1.25	2020-07-02	Dhaka	B.1.1.25	2
22034	A	G	missense_variant	Arg	158	Gly	2021-05-08	Rajshahi	B.1.617.2	2021-07-13	Chattogram	B.1.617.2	13
22037	G	A	missense_variant	Val	159	Ile	2022-02-16	Khulna	BA.2	2022-02-23	Rangpur	BA.2	2
22044	C	A	missense_variant	Ser	161	Tyr	2021-05-18	Dhaka	B.1.351	2021-05-18	Dhaka	B.1.351	1
22051	G	T	synonymous_variant	Ala	163	Ala	2021-01-22	Dhaka	B.1.1.25	2021-05-17	Sylhet	B.1.1.318	5
22067	G	T	stop_gained	Glu	169	*	2021-05-18	Dhaka	B.1.351	2021-05-18	Dhaka	B.1.351	1
22075	C	A	synonymous_variant	Val	171	Val	2021-09-26	Dhaka	B.1.617.2	2021-09-26	Dhaka	B.1.617.2	1
22080	A	G	missense_variant	Gln	173	Arg	2021-08-28	Rajshahi	B.1.617.2	2021-08-28	Rajshahi	B.1.617.2	1
22080	A	T	missense_variant	Gln	173	Leu	2021-10-05	Dhaka	AY.4.4	2021-10-05	Dhaka	AY.4.4	1
22081	G	T	missense_variant	Gln	173	His	2021-06-03	Khulna	AY.54	2021-08-10	Chattogram	AY.54	6
22082	C	T	missense_variant	Pro	174	Ser	2021-07-09	Khulna	B.1.617.2	2021-11-29	Rajshahi	AY.122	7
22086	T	C	missense_variant	Phe	175	Ser	2021-07-12	Sylhet	AY.4.4	2021-07-12	Sylhet	AY.4.4	1
22088	C	T	missense_variant	Leu	176	Phe	2020-07-11	Dhaka	B.1.1.25	2021-05-18	Dhaka	B.1.1.318	2
22091	A	C	missense_variant	Met	177	Leu	2021-09-12	Chattogram	AY.119.2	2021-09-12	Chattogram	AY.119.2	1
22093	G	C	missense_variant	Met	177	Ile	2020-06-27	Dhaka	B.1.1.25	2021-09-16	Chattogram	B.1.617.2	3
22094	G	A	missense_variant	Asp	178	Asn	2020-12-24	Dhaka	B.1.36.16	2021-07-13	Rangpur	AY.122	3
22094	G	C	missense_variant	Asp	178	His	2021-07-24	Chattogram	AY.4.4	2021-07-24	Chattogram	AY.4.4	1
22094	G	T	missense_variant	Asp	178	Tyr	2021-09-12	Chattogram	AY.119.2	2021-09-12	Chattogram	AY.119.2	1
22095	A	G	missense_variant	Asp	178	Gly	2021-08-03	Dhaka	B.1.617.2	2021-08-03	Dhaka	B.1.617.2	2
22095	A	T	missense_variant	Asp	178	Val	2021-09-12	Chattogram	AY.119.2	2021-09-12	Chattogram	AY.119.2	1
22097	C	A	missense_variant	Leu	179	Ile	2021-06-16	Chattogram	B.1.617.2	2021-12-04	Khulna	AY.122	10
22097	C	T	missense_variant	Leu	179	Phe	2021-09-12	Chattogram	AY.119.2	2021-09-12	Chattogram	AY.119.2	1
22098	T	C	missense_variant	Leu	179	Pro	2021-09-12	Chattogram	AY.119.2	2021-09-12	Chattogram	AY.119.2	1
22100	G	A	missense_variant	Glu	180	Lys	2021-09-12	Chattogram	AY.119.2	2021-09-12	Chattogram	AY.119.2	1
22103	G	A	missense_variant	Gly	181	Arg	2021-05-21	Dhaka	B.1.351.3	2021-12-12	Dhaka	AY.131	3
22104	G	A	missense_variant	Gly	181	Glu	2021-07-07	Dhaka	AY.61	2021-09-21	Chattogram	B.1.617.2	5
22104	G	T	missense_variant	Gly	181	Val	2021-07-29	Dhaka	B.1.617.2	2021-12-22	Dhaka	B.1.617.2	7
22106	A	G	missense_variant	Lys	182	Glu	2021-05-06	Dhaka	B.1.351	2021-07-07	Dhaka	AY.122.4	2
22108	A	AGAGCGGGCG	conservative_inframe_insertion	Lys	182	_Gln183	S	2021-10-30	Rajshahi	AY.102	2021-10-30	Rajshahi	AY.102
22110	A	C	missense_variant	Gln	183	Pro	2021-12-13	Dhaka	AY.125	2021-12-13	Dhaka	AY.125	1
22110	A	G	missense_variant	Gln	183	Arg	2021-07-15	Chattogram	AY.91	2021-07-15	Chattogram	AY.91	1
22110	A	T	missense_variant	Gln	183	Leu	2021-10-09	Rajshahi	AY.4.4	2021-10-09	Rajshahi	AY.4.4	1
22111	G	T	missense_variant	Gln	183	His	2021-10-31	Dhaka	AY.112	2021-10-31	Dhaka	AY.112	1
22113	G	A	missense_variant	Gly	184	Asp	2020-07-05	Dhaka	B.1.1.25	2020-07-05	Dhaka	B.1.1.25	1
22115	A	G	missense_variant	Asn	185	Asp	2022-02-17	Khulna	BA.2	2022-02-17	Khulna	BA.2	1
22116	A	T	missense_variant	Asn	185	Ile	2020-05-24	Chattogram	B.1.36.16	2020-05-24	Chattogram	B.1.36.16	1
22118	T	C	missense_variant	Phe	186	Leu	2020-07-20	Dhaka	B.1.1.25	2020-07-20	Dhaka	B.1.1.25	1
22120	C	G	missense_variant	Phe	186	Leu	2020-12-06	Chattogram	B.1.1.25	2020-12-12	Chattogram	B.1.1.25	2
22120	C	T	synonymous_variant	Phe	186	Phe	2020-10-14	Dhaka	B.1.1.25	2021-12-19	Dhaka	AY.131	5
22126	T	G	missense_variant	Asn	188	Lys	2021-08-27	Dhaka	B.1.617.2	2021-08-27	Dhaka	B.1.617.2	1
22132	G	T	missense_variant	Arg	190	Ser	2021-02-18	Dhaka	P.1.14	2021-02-18	Dhaka	P.1.14	1
22139	G	T	missense_variant	Val	193	Leu	2021-08-09	Dhaka	AY.84	2021-08-09	Dhaka	AY.84	1
22162	T	C	synonymous_variant	Tyr	200	Tyr	2021-11-08	Chattogram	B.1.617.2	2021-11-08	Chattogram	B.1.617.2	1
22173	A	T	missense_variant	Tyr	204	Phe	2020-10-25	Chattogram	B.1.36.8	2020-10-27	Chattogram	B.1.36.8	2
22174	T	C	synonymous_variant	Tyr	204	Tyr	2020-10-25	Chattogram	B.1.36.8	2020-10-27	Chattogram	B.1.36.8	2
22180	G	A	synonymous_variant	Lys	206	Lys	2021-01-25	Dhaka	B.1.1.25	2022-01-26	Dhaka	BA.1	3
22184	A	G	missense_variant	Thr	208	Ala	2021-10-15	Rajshahi	B.1.617.2	2021-10-15	Rajshahi	B.1.617.2	1
22186	G	T	synonymous_variant	Thr	208	Thr	2021-07-03	Dhaka	B.1.617.2	2021-07-03	Dhaka	B.1.617.2	3
22187	C	T	missense_variant	Pro	209	Ser	2021-12-11	Chattogram	AY.102	2021-12-11	Chattogram	AY.102	1
22188	CTAT	C	disruptive_inframe_deletion	Ile	210	del	2021-10-23	Dhaka	AY.4.4	2021-11-28	Dhaka	B.1.617.2	12
22188	C	A	missense_variant	Pro	209	His	2021-04-10	Dhaka	B.1.351.3	2021-04-10	Dhaka	B.1.351.3	1
22191	T	C	missense_variant	Ile	210	Thr	2021-09-04	Khulna	AY.102	2021-09-05	Khulna	AY.102	2
22192	TAATTTA	T	conservative_inframe_deletion	Asn	211	_Leu212	2022-01-20	Chattogram	BA.1	2022-01-22	Dhaka	BA.1	7
22193	AATT	A	disruptive_inframe_deletion	Asn	211	_Leu212	2021-07-08	Chattogram	AY.125	2022-02-18	Rajshahi	BA.1.1	144
22193	A	T	missense_variant	Asn	211	Tyr	2020-04-29	Chattogram	B.1.1.175	2020-06-20	Chattogram	B.1.1.175	14
22197	T	C	missense_variant	Leu	212	Ser	2022-01-21	Chattogram	BA.2	2022-01-23	Chattogram	BA.2	2
22199	G	T	missense_variant	Val	213	Leu	2020-04-29	Dhaka	B.1.1.25	2021-09-08	Chattogram	B.1.617.2	11
22200	T	G	missense_variant	Val	213	Gly	2021-12-27	Dhaka	BA.2	2022-03-06	Dhaka	BA.2	395
22202	C	CGATCCA	disruptive_inframe_insertion	Arg	214	_Asp215	2021-09-24	Dhaka	AY.39	2021-09-24	Dhaka	AY.39	1
22203	G	T	missense_variant	Arg	214	Leu	2021-08-12	Barishal	AY.122	2021-08-12	Barishal	AY.122	1
22204	T	TGAGCCAGAA	disruptive_inframe_insertion	Arg	214	_Asp215	2021-12-08	Dhaka	BA.1.1	2022-02-18	Rajshahi	BA.1.1	100
22204	T	G	synonymous_variant	Arg	214	Arg	2020-12-20	Dhaka	B.1.1.25	2020-12-20	Dhaka	B.1.1.25	1
22205	G	C	missense_variant	Asp	215	His	2021-01-19	Dhaka	B.1.1.25	2021-12-28	Chattogram	AY.127	5
22205	G	T	missense_variant	Asp	215	Tyr	2020-12-03	Rangpur	B.1.1.25	2021-09-22	Khulna	AY.102	6
22206	A	G	missense_variant	Asp	215	Gly	2021-01-24	Dhaka	B.1.351.3	2021-08-08	Rajshahi	B.1.617.2	372
22208	C	T	missense_variant	Leu	216	Phe	2021-08-01	Dhaka	AY.122	2021-12-27	Khulna	B.1.617.2	2
22213	T	C	synonymous_variant	Pro	217	Pro	2021-07-11	Chattogram	AY.65	2021-09-28	Mymensingh	AY.65	2
22215	A	G	missense_variant	Gln	218	Arg	2021-08-30	Chattogram	AY.39	2021-09-18	Chattogram	AY.122	4
22222	T	C	synonymous_variant	Phe	220	Phe	2021-08-08	Rajshahi	B.1.617.2	2021-08-08	Rajshahi	B.1.617.2	1
22224	C	T	missense_variant	Ser	221	Leu	2021-07-13	Dhaka	AY.122	2021-12-22	Dhaka	AY.131	11
22225	G	A	synonymous_variant	Ser	221	Ser	2022-02-12	Dhaka	BA.2	2022-02-12	Dhaka	BA.2	1
22225	G	C	synonymous_variant	Ser	221	Ser	2021-09-28	Khulna	AY.122	2021-11-22	Khulna	AY.122	3
22225	G	T	synonymous_variant	Ser	221	Ser	2020-10-28	Dhaka	B.1.36.16	2021-11-03	Barishal	AY.102	5
22226	G	T	missense_variant	Ala	222	Ser	2020-07-21	Chattogram	B.1.1.25	2020-07-21	Chattogram	B.1.1.25	2
22227	C	T	missense_variant	Ala	222	Val	2021-04-19	Dhaka	B.1.1.7	2022-02-20	Dhaka	BA.2	58
22231	A	G	synonymous_variant	Leu	223	Leu	2022-02-28	Dhaka	BA.2	2022-02-28	Dhaka	BA.2	1
22232	G	A	missense_variant	Glu	224	Lys	2021-01-24	Dhaka	B.1.1.25	2021-01-24	Dhaka	B.1.1.25	1
22232	G	C	missense_variant	Glu	224	Gln	2020-10-29	Dhaka	B.1.1.25	2020-12-22	Dhaka	B.1.1.25	2
22232	G	T	stop_gained	Glu	224	*	2021-05-18	Dhaka	B.1.351	2021-05-18	Dhaka	B.1.351	1
22240	G	A	synonymous_variant	Leu	226	Leu	2021-09-21	Khulna	B.1.617.2	2021-09-21	Khulna	B.1.617.2	1
22243	A	G	synonymous_variant	Val	227	Val	2021-07-08	Dhaka	AY.54	2021-12-13	Dhaka	AY.125	3
22252	A	T	synonymous_variant	Pro	230	Pro	2021-01-18	Dhaka	B.1.1.25	2021-01-18	Dhaka	B.1.1.25	1
22253	A	C	missense_variant	Ile	231	Leu	2021-02-20	Dhaka	B.1.1.7	2021-02-20	Dhaka	B.1.1.7	1
22257	G	T	missense_variant	Gly	232	Val	2021-11-29	Barishal	AY.131	2021-11-29	Barishal	AY.131	1
22264	C	T	synonymous_variant	Asn	234	Asn	2021-09-18	Chattogram	AY.122	2021-12-29	Khulna	AY.131	4
22269	C	G	missense_variant	Thr	236	Ser	2020-04-29	Dhaka	B.1.1.175	2020-05-24	Barishal	B.1.1.175	2
22272	G	A	missense_variant	Arg	237	Lys	2021-07-24	Sylhet	AY.127	2021-07-31	Dhaka	B.1.617.2	2
22273	G	T	missense_variant	Arg	237	Ser	2020-08-22	Chattogram	B.1.1.25	2020-08-22	Chattogram	B.1.1.25	1
22276	TCAAACTTTACTTGCTTTA	T	disruptive_inframe_deletion	Gln	239	_Leu244	2021-03-16	Dhaka	B.1.351.3	2021-03-16	Dhaka	B.1.351.3	1
22279	AACTTTACTTGCTTTACATAGAAGTTAT	A	conservative_inframe_deletion	Thr	240	_Tyr248	2021-04-06	Dhaka	B.1.351.3	2021-04-06	Dhaka	B.1.351.3	1
22279	AACTTTACTTGCTTTACAT	A	disruptive_inframe_deletion	Thr	240	_His245	2021-03-14	Dhaka	B.1.351.3	2021-04-19	Dhaka	B.1.351.3	9
22279	AACTTT	A	frameshift_variant	Leu	241	fs	2021-02-27	Dhaka	B.1.351.3	2021-05-21	Dhaka	B.1.351.3	8
22280	ACTTTACTTG	A	disruptive_inframe_deletion	Leu	242	_Leu244	2020-11-04	Dhaka	B.1.351.3	2021-06-11	Dhaka	B.1.351.3	294
22280	ACTT	A	disruptive_inframe_deletion	Thr	240	_Leu241	2021-03-26	Dhaka	B.1.351.3	2021-06-17	Dhaka	B.1.351	23
22280	ACTTTAC	A	disruptive_inframe_deletion	Thr	240	_Leu242	2021-05-01	Chattogram	B.1.351.3	2021-05-21	Dhaka	B.1.351.3	2
22280	AC	A	frameshift_variant	Thr	240	fs	2021-04-17	Dhaka	B.1.351.3	2021-04-17	Dhaka	B.1.351.3	1
22280	ACTTTACT	A	frameshift_variant	Thr	240	fs	2021-02-16	Dhaka	B.1.351.3	2021-04-20	Dhaka	B.1.351	6
22280	ACTTTACTT	A	frameshift_variant	Thr	240	fs	2021-03-14	Dhaka	B.1.351.3	2021-07-13	Mymensingh	B.1.351.3	10
22280	ACTTT	A	frameshift_variant	Thr	240	fs	2021-04-15	Chattogram	B.1.351.3	2021-05-26	Dhaka	B.1.351.3	4
22282	T	C	synonymous_variant	Thr	240	Thr	2021-07-13	Chattogram	B.1.617.2	2021-07-13	Chattogram	B.1.617.2	1
22286	CTTGCTTTACATAGAAGTT	C	disruptive_inframe_deletion	Leu	242	_Tyr248	2021-03-14	Dhaka	B.1.351.3	2021-04-06	Dhaka	B.1.351	15
22286	C	T	missense_variant	Leu	242	Phe	2021-08-02	Dhaka	B.1.617.2	2022-02-07	Dhaka	BA.1.1	2
22290	C	T	missense_variant	Ala	243	Val	2021-08-09	Rajshahi	B.1.617.2	2021-08-09	Rajshahi	B.1.617.2	1
22291	T	C	synonymous_variant	Ala	243	Ala	2020-07-21	Dhaka	B.1.1.25	2020-07-21	Dhaka	B.1.1.25	1
22293	T	C	missense_variant	Leu	244	Ser	2021-08-07	Dhaka	AY.95	2021-08-07	Dhaka	AY.95	1
22295	C	A	missense_variant	His	245	Asn	2022-02-08	Dhaka	BA.2	2022-02-24	Dhaka	BA.2	2
22295	C	T	missense_variant	His	245	Tyr	2020-07-28	Chattogram	B.1.1.25	2021-08-08	Rajshahi	B.1.617.2	2
22297	T	C	synonymous_variant	His	245	His	2020-12-04	Chattogram	B.1.1.25	2020-12-04	Chattogram	B.1.1.25	1
22298	A	G	missense_variant	Arg	246	Gly	2021-04-06	Dhaka	B.1.351.3	2021-04-06	Dhaka	B.1.351.3	1
22299	G	C	missense_variant	Arg	246	Thr	2021-02-08	Dhaka	B.1.1.25	2021-06-03	Dhaka	B.1.617.2	2
22304	T	C	missense_variant	Tyr	248	His	2020-07-06	Barishal	B.1.1.25	2020-12-04	Chattogram	B.1.1.25	3
22306	T	C	synonymous_variant	Tyr	248	Tyr	2021-06-07	Dhaka	B.1.351.3	2021-06-09	Dhaka	B.1.351.3	2
22311	C	A	missense_variant	Thr	250	Asn	2021-11-21	Rajshahi	B.1.617.2	2021-11-21	Rajshahi	B.1.617.2	1
22312	T	G	synonymous_variant	Thr	250	Thr	2021-09-12	Mymensingh	AY.122	2021-09-12	Mymensingh	AY.122	1
22316	G	A	missense_variant	Gly	252	Ser	2020-08-31	Dhaka	B.1.1.25	2020-08-31	Dhaka	B.1.1.25	1
22318	T	C	synonymous_variant	Gly	252	Gly	2022-02-20	Dhaka	BA.2	2022-02-20	Dhaka	BA.2	1
22319	G	A	missense_variant	Asp	253	Asn	2021-03-01	Dhaka	B.1.1.7	2021-11-14	Rajshahi	B.1.617.2	2
22319	G	C	missense_variant	Asp	253	His	2021-11-03	Barishal	AY.102	2021-11-03	Barishal	AY.102	1
22320	A	G	missense_variant	Asp	253	Gly	2021-09-09	Khulna	AY.120	2022-01-15	Khulna	AY.131	3
22323	C	T	missense_variant	Ser	254	Phe	2021-04-11	Chattogram	B.1.351.3	2022-02-05	Chattogram	BA.2	6
22324	T	C	synonymous_variant	Ser	254	Ser	2021-07-12	Sylhet	AY.4.4	2021-09-29	Chattogram	AY.4.4	9
22326	C	T	missense_variant	Ser	255	Phe	2020-06-18	Rajshahi	B.1.1.25	2021-10-14	Dhaka	B.1.617.2	5
22327	T	C	synonymous_variant	Ser	255	Ser	2020-12-28	Dhaka	B.1.1.25	2020-12-28	Dhaka	B.1.1.25	1
22329	C	CA	frameshift_variant	Gly	257	fs	2021-03-20	Dhaka	None	2021-03-20	Dhaka	None	1
22329	C	T	missense_variant	Ser	256	Leu	2020-04-29	Barishal	B.1.1	2021-10-14	Dhaka	B.1.617.2	4
22330	A	G	synonymous_variant	Ser	256	Ser	2020-07-06	Barishal	B.1.1.25	2020-07-07	Khulna	B.1.1.25	2
22331	G	A	missense_variant	Gly	257	Ser	2020-07-01	Dhaka	B.1.1.25	2021-07-02	Dhaka	AY.43	2
22331	G	C	missense_variant	Gly	257	Arg	2021-08-26	Khulna	AY.122	2021-08-26	Khulna	AY.122	1
22332	G	A	missense_variant	Gly	257	Asp	2021-11-02	Khulna	AY.39	2021-11-02	Khulna	AY.39	1
22335	G	C	missense_variant	Trp	258	Ser	2021-02-07	Dhaka	B.1.1.25	2021-02-07	Dhaka	B.1.1.25	1
22335	G	T	missense_variant	Trp	258	Leu	2020-12-27	Dhaka	B.1.1.25	2021-12-05	Rangpur	AY.127	15
22339	A	G	synonymous_variant	Thr	259	Thr	2021-07-12	Sylhet	AY.4.4	2021-09-29	Chattogram	AY.4.4	8
22342	T	A	synonymous_variant	Ala	260	Ala	2021-01-19	Dhaka	B.1.1.25	2021-03-21	Chattogram	B.1.1.25	3
22343	G	C	missense_variant	Gly	261	Arg	2020-05-24	Dhaka	B.1.1.25	2021-01-26	Dhaka	B.1.1.25	2
22344	G	A	missense_variant	Gly	261	Asp	2022-01-10	Mymensingh	AY.131	2022-01-10	Mymensingh	AY.131	1
22346	G	T	missense_variant	Ala	262	Ser	2020-08-11	Chattogram	B.1.36.16	2021-11-23	Chattogram	B.1.617.2	10
22347	C	T	missense_variant	Ala	262	Val	2021-08-03	Dhaka	B.1.617.2	2021-09-03	Dhaka	B.1.617.2	2
22348	T	G	synonymous_variant	Ala	262	Ala	2021-12-29	Khulna	AY.131	2021-12-29	Khulna	AY.131	1
22349	G	T	missense_variant	Ala	263	Ser	2021-07-06	Chattogram	B.1.617.2	2021-09-09	Dhaka	AY.102	2
22352	G	A	missense_variant	Ala	264	Thr	2021-11-29	Dhaka	B.1.617.2	2021-11-29	Dhaka	B.1.617.2	1
22352	G	T	missense_variant	Ala	264	Ser	2021-09-09	Dhaka	AY.4.4	2021-09-09	Dhaka	AY.4.4	1
22354	T	C	synonymous_variant	Ala	264	Ala	2021-08-10	Khulna	AY.61	2021-09-14	Dhaka	B.1.617.2	2
22361	G	T	missense_variant	Val	267	Leu	2020-07-18	Sylhet	B.1.1.25	2021-05-27	Dhaka	B.1.525	2
22363	G	T	synonymous_variant	Val	267	Val	2021-03-15	Dhaka	B.1.1	2021-03-15	Dhaka	B.1.1	1
22372	T	G	synonymous_variant	Leu	270	Leu	2021-09-05	Khulna	AY.122	2021-09-05	Khulna	AY.122	1
22376	C	T	missense_variant	Pro	272	Ser	2021-08-22	Chattogram	B.1.617.2	2021-08-22	Chattogram	B.1.617.2	1
22381	G	T	missense_variant	Arg	273	Ser	2021-07-24	Sylhet	AY.127	2021-07-24	Sylhet	AY.127	1
22383	C	T	missense_variant	Thr	274	Ile	2021-09-03	Dhaka	AY.122	2021-09-03	Dhaka	AY.122	1
22388	C	T	synonymous_variant	Leu	276	Leu	2020-11-26	Dhaka	B.1.1.25	2021-08-07	Dhaka	AY.122	3
22392	TAA	T	frameshift_variant	Lys	278	fs	2021-06-16	Rajshahi	B.1.617.2	2021-06-16	Rajshahi	B.1.617.2	1
22399	T	C	synonymous_variant	Tyr	279	Tyr	2021-07-25	Dhaka	B.1.617.2	2021-07-25	Dhaka	B.1.617.2	1
22402	T	C	synonymous_variant	Asn	280	Asn	2020-12-02	Dhaka	B.1.1.25	2020-12-03	Dhaka	B.1.1.25	2
22409	G	T	stop_gained	Gly	283	*	2021-05-18	Chattogram	B.1	2021-05-18	Chattogram	B.1	1
22429	A	T	synonymous_variant	Val	289	Val	2021-12-18	Khulna	AY.122	2021-12-18	Khulna	AY.122	1
22432	C	T	synonymous_variant	Asp	290	Asp	2020-04-29	Dhaka	B.1.1	2021-12-06	Khulna	AY.122	7
22441	T	C	synonymous_variant	Leu	293	Leu	2021-09-03	Dhaka	B.1.617.2	2021-09-03	Dhaka	B.1.617.2	1
22444	C	T	synonymous_variant	Asp	294	Asp	2020-05-03	Chattogram	B.1.36.16	2020-12-28	Dhaka	B.1.36.16	70
22446	C	A	missense_variant	Pro	295	His	2021-05-18	Dhaka	B.1.351	2021-05-18	Dhaka	B.1.351	1
22447	T	C	synonymous_variant	Pro	295	Pro	2021-03-15	Dhaka	B.1.1	2021-03-15	Dhaka	B.1.1	1
22450	C	T	synonymous_variant	Leu	296	Leu	2020-05-14	Dhaka	B.1	2021-10-19	Rajshahi	B.1.617.2	9
22453	A	G	synonymous_variant	Ser	297	Ser	2021-10-19	Dhaka	AY.4.4	2021-10-24	Dhaka	AY.4.4	2
22461	A	G	missense_variant	Lys	300	Arg	2021-07-24	Dhaka	B.1.617.2	2021-07-24	Dhaka	B.1.617.2	1
22462	G	A	synonymous_variant	Lys	300	Lys	2021-08-16	Khulna	AY.106	2021-08-16	Khulna	AY.106	1
22465	T	C	synonymous_variant	Cys	301	Cys	2020-11-21	Chattogram	B.1.1.25	2021-01-26	Sylhet	B.1.1.25	3
22468	G	T	synonymous_variant	Thr	302	Thr	2020-05-08	Chattogram	A	2021-12-02	Rajshahi	AY.20	13
22477	C	T	synonymous_variant	Ser	305	Ser	2020-07-18	Chattogram	B.1.1.25	2021-09-06	Dhaka	AY.127	2
22480	C	T	synonymous_variant	Phe	306	Phe	2020-09-10	Chattogram	B.1.1.25	2021-07-18	Rangpur	B.1.617.2	2
22482	C	T	missense_variant	Thr	307	Ile	2022-01-01	Rangpur	AY.131	2022-01-01	Rangpur	AY.131	1
22483	T	A	synonymous_variant	Thr	307	Thr	2021-09-08	Dhaka	AY.84	2021-09-21	Dhaka	AY.84	2
22484	G	T	missense_variant	Val	308	Leu	2021-07-05	Dhaka	AY.14	2021-11-06	Khulna	AY.127	3
22486	A	G	synonymous_variant	Val	308	Val	2020-06-28	Dhaka	B.1.36.8	2020-06-30	Rangpur	B.1.36.8	4
22487	G	C	missense_variant	Glu	309	Gln	2021-06-21	Sylhet	B.1.617.2	2021-06-21	Sylhet	B.1.617.2	1
22498	C	T	synonymous_variant	Ile	312	Ile	2020-08-31	Dhaka	B.1.1.25	2021-11-28	Dhaka	AY.131	2
22501	T	C	synonymous_variant	Tyr	313	Tyr	2020-07-21	Chattogram	B.1.1.25	2020-07-21	Chattogram	B.1.1.25	1
22502	C	A	missense_variant	Gln	314	Lys	2021-05-18	Dhaka	B.1.351	2021-05-18	Dhaka	B.1.351	1
22507	TTC	T	frameshift_variant	Ser	316	fs	2021-06-16	Rajshahi	B.1.617.2	2021-06-16	Rajshahi	B.1.617.2	1
22510	T	G	synonymous_variant	Ser	316	Ser	2021-08-03	Dhaka	AY.122	2021-08-03	Dhaka	AY.122	1
22513	C	T	synonymous_variant	Asn	317	Asn	2021-06-29	Khulna	B.1.617.2	2021-08-14	Khulna	B.1.617.2	4
22522	C	T	synonymous_variant	Val	320	Val	2021-01-21	Dhaka	B.1.1.25	2021-01-21	Dhaka	B.1.1.25	1
22530	C	T	missense_variant	Thr	323	Ile	2021-07-13	Dhaka	AY.102	2021-07-13	Dhaka	AY.102	1
22532	G	C	missense_variant	Glu	324	Gln	2021-09-12	Khulna	B.1.617.2	2021-10-26	Rajshahi	AY.91	2
22546	AT	A	frameshift_variant	Pro	330	fs	2021-04-06	Dhaka	B.1.351	2021-04-06	Dhaka	B.1.351	1
22558	T	C	synonymous_variant	Ile	332	Ile	2021-11-02	Rajshahi	B.1.617.2	2021-11-02	Rajshahi	B.1.617.2	2
22567	G	A	synonymous_variant	Leu	335	Leu	2021-08-28	Khulna	AY.4.4	2021-08-28	Khulna	AY.4.4	1
22573	T	C	synonymous_variant	Pro	337	Pro	2021-12-11	Dhaka	AY.131	2021-12-11	Dhaka	AY.131	1
22578	G	A	missense_variant	Gly	339	Asp	2021-09-03	Dhaka	B.1.617.2	2022-03-06	Dhaka	BA.2	599
22578	G	T	missense_variant	Gly	339	Val	2021-03-09	Dhaka	B.1.1.7	2021-03-09	Dhaka	B.1.1.7	1
22580	G	A	missense_variant	Glu	340	Lys	2021-09-03	Dhaka	B.1.617.2	2021-09-03	Dhaka	B.1.617.2	1
22582	A	G	synonymous_variant	Glu	340	Glu	2021-09-14	Dhaka	AY.122	2021-09-14	Dhaka	AY.122	1
22591	C	T	synonymous_variant	Asn	343	Asn	2020-07-21	Chattogram	B.1.1.25	2021-05-20	Chattogram	B.1.1.7	5
22592	G	T	missense_variant	Ala	344	Ser	2021-08-04	Chattogram	B.1.617.2	2021-08-04	Chattogram	B.1.617.2	1
22597	C	T	synonymous_variant	Thr	345	Thr	2022-01-24	Dhaka	BA.2	2022-01-24	Dhaka	BA.2	1
22599	G	A	missense_variant	Arg	346	Lys	2021-12-08	Dhaka	BA.1.1	2022-02-18	Rajshahi	BA.1.1	89
22599	G	T	missense_variant	Arg	346	Ile	2021-08-11	Mymensingh	B.1.617.2	2021-08-11	Mymensingh	B.1.617.2	1
22611	T	C	missense_variant	Val	350	Ala	2021-12-04	Rajshahi	AY.127	2021-12-04	Rajshahi	AY.127	1
22616	G	T	missense_variant	Ala	352	Ser	2021-09-02	Dhaka	B.1.617.2	2021-09-02	Dhaka	B.1.617.2	1
22618	T	G	synonymous_variant	Ala	352	Ala	2020-12-27	Khulna	B.1.1.25	2020-12-27	Khulna	B.1.1.25	1
22623	A	G	missense_variant	Asn	354	Ser	2020-11-22	Chattogram	B.1.1.25	2021-01-20	Dhaka	B.1.1.25	3
22624	C	G	missense_variant	Asn	354	Lys	2021-11-15	Khulna	AY.102	2021-11-15	Khulna	AY.102	1
22624	C	T	synonymous_variant	Asn	354	Asn	2021-08-01	Rajshahi	B.1.617.2	2022-03-02	Dhaka	BA.2	2
22633	A	G	synonymous_variant	Arg	357	Arg	2021-01-18	Dhaka	B.1.1.25	2021-01-18	Dhaka	B.1.1.25	1
22638	G	C	missense_variant	Ser	359	Thr	2020-10-05	Dhaka	B.1.1.25	2020-10-05	Dhaka	B.1.1.25	2
22648	T	A	synonymous_variant	Val	362	Val	2020-06-27	Dhaka	B.1.1.25	2020-06-30	Barishal	B.1.1.25	2
22648	T	C	synonymous_variant	Val	362	Val	2021-07-30	Dhaka	B.1.617.2	2021-07-30	Dhaka	B.1.617.2	1
22659	C	A	missense_variant	Ser	366	Tyr	2021-05-18	Chattogram	B.1.351.3	2021-05-18	Chattogram	B.1.351.3	2
22661	G	A	missense_variant	Val	367	Ile	2020-12-25	Mymensingh	B.1.1.25	2021-07-16	Dhaka	B.1.617.2	2
22664	C	T	synonymous_variant	Leu	368	Leu	2020-12-20	Rajshahi	B.1.1.25	2021-01-07	Rajshahi	B.1.1.25	3
22673	T	C	missense_variant	Ser	371	Pro	2021-12-08	Dhaka	BA.1.1	2022-02-18	Rajshahi	BA.1.1	129
22674	C	T	missense_variant	Ser	371	Phe	2021-12-08	Dhaka	BA.1.1	2022-03-06	Dhaka	BA.2	532
22679	T	C	missense_variant	Ser	373	Pro	2021-12-08	Dhaka	BA.1.1	2022-03-06	Dhaka	BA.2	528
22680	C	T	missense_variant	Ser	373	Leu	2021-04-04	Dhaka	B.1.351	2021-09-12	Mymensingh	AY.122	2
22681	A	G	synonymous_variant	Ser	373	Ser	2021-04-28	Khulna	AY.39	2021-10-19	Rajshahi	B.1.617.2	10
22685	TC	T	frameshift_variant	Thr	376	fs	2022-01-26	Dhaka	BA.2	2022-01-26	Dhaka	BA.2	1
22686	C	T	missense_variant	Ser	375	Phe	2021-12-08	Dhaka	BA.1.1	2022-03-06	Dhaka	BA.2	523
22687	C	T	synonymous_variant	Ser	375	Ser	2021-08-08	Rajshahi	B.1.617.2	2021-08-08	Rajshahi	B.1.617.2	1
22688	A	G	missense_variant	Thr	376	Ala	2021-12-27	Dhaka	BA.2	2022-03-06	Dhaka	BA.2	399
22689	C	T	missense_variant	Thr	376	Ile	2021-06-03	Dhaka	B.1.351	2021-08-08	Dhaka	B.1.617.2	2
22696	G	T	missense_variant	Lys	378	Asn	2021-04-06	Dhaka	B.1.525	2021-04-06	Dhaka	B.1.525	1
22703	G	A	missense_variant	Gly	381	Arg	2021-08-01	Dhaka	AY.122	2021-08-01	Dhaka	AY.122	1
22706	G	T	missense_variant	Val	382	Leu	2020-07-21	Chattogram	B.1.1.25	2021-01-07	Rajshahi	B.1.1.25	4
22708	G	A	synonymous_variant	Val	382	Val	2021-02-10	Dhaka	B.1.1.25	2021-02-10	Dhaka	B.1.1.25	1
22708	G	T	synonymous_variant	Val	382	Val	2020-12-24	Dhaka	B.1.36.16	2021-11-23	Dhaka	B.1.617.2	6
22711	T	G	synonymous_variant	Ser	383	Ser	2020-06-30	Sylhet	B.1.1.25	2020-07-06	Barishal	B.1.1.25	3
22716	C	T	missense_variant	Thr	385	Ile	2021-09-12	Chattogram	AY.119.2	2021-10-27	Khulna	AY.127	2
22727	G	A	missense_variant	Asp	389	Asn	2021-05-13	Sylhet	B.1.1.318	2021-05-13	Sylhet	B.1.1.318	1
22728	A	G	missense_variant	Asp	389	Gly	2021-04-29	Dhaka	AY.61	2021-04-29	Dhaka	AY.61	2
22732	C	T	synonymous_variant	Leu	390	Leu	2021-08-21	Khulna	B.1.617.2	2021-08-21	Khulna	B.1.617.2	1
22735	C	T	synonymous_variant	Cys	391	Cys	2021-09-21	Khulna	B.1.617.2	2021-11-22	Dhaka	AY.127	3
22747	C	T	synonymous_variant	Val	395	Val	2020-07-12	Dhaka	B.1.36.16	2021-08-05	Chattogram	B.1.617.2	3
22759	A	G	synonymous_variant	Ser	399	Ser	2020-06-17	Chattogram	B.1.36.16	2020-06-17	Chattogram	B.1.36.16	1
22762	T	C	synonymous_variant	Phe	400	Phe	2021-04-16	Dhaka	B.1.351.3	2021-04-16	Dhaka	B.1.351.3	1
22765	A	G	synonymous_variant	Val	401	Val	2020-05-20	Dhaka	B.1.1.25	2020-05-20	Dhaka	B.1.1.25	1
22775	G	A	missense_variant	Asp	405	Asn	2021-12-27	Dhaka	BA.2	2022-03-06	Dhaka	BA.2	410
22777	T	C	synonymous_variant	Asp	405	Asp	2021-08-17	Sylhet	B.1.617.2	2021-08-17	Sylhet	B.1.617.2	1
22786	A	C	missense_variant	Arg	408	Ser	2021-12-27	Dhaka	BA.2	2022-03-06	Dhaka	BA.2	410
22786	A	G	synonymous_variant	Arg	408	Arg	2021-07-13	Chattogram	B.1.617.2	2021-08-02	Dhaka	AY.127	2
22792	C	A	synonymous_variant	Ile	410	Ile	2020-10-25	Dhaka	B.1.1.25	2020-10-25	Dhaka	B.1.1.25	1
22792	C	T	synonymous_variant	Ile	410	Ile	2022-02-17	Khulna	BA.2	2022-02-17	Khulna	BA.2	1
22793	G	T	missense_variant	Ala	411	Ser	2021-10-19	Dhaka	AY.127	2021-10-19	Dhaka	AY.127	1
22801	G	C	synonymous_variant	Gly	413	Gly	2021-06-12	Dhaka	B.1.617.2	2021-06-12	Dhaka	B.1.617.2	2
22801	G	T	synonymous_variant	Gly	413	Gly	2020-04-29	Dhaka	B.1.1	2021-12-02	Rajshahi	AY.20	10
22802	C	A	missense_variant	Gln	414	Lys	2021-07-11	Barishal	B.1.617.2	2021-12-14	Chattogram	AY.61	9
22803	A	G	missense_variant	Gln	414	Arg	2021-10-06	Chattogram	AY.99	2021-12-19	Chattogram	AY.4.2.3	5
22812	A	C	missense_variant	Lys	417	Thr	2021-02-18	Dhaka	P.1.14	2021-02-18	Dhaka	P.1.14	1
22813	G	T	missense_variant	Lys	417	Asn	2020-11-04	Dhaka	B.1.351.3	2022-03-06	Dhaka	BA.2	911
22817	G	T	missense_variant	Ala	419	Ser	2021-06-20	Sylhet	AY.127	2021-09-21	Chattogram	B.1.617.2	2
22840	A	T	synonymous_variant	Pro	426	Pro	2021-11-11	Dhaka	AY.127	2021-11-11	Dhaka	AY.127	1
22842	A	T	missense_variant	Asp	427	Val	2021-05-21	Dhaka	B.1.351.3	2021-10-13	Rajshahi	B.1.617.2	2
22849	T	C	synonymous_variant	Phe	429	Phe	2021-02-13	Dhaka	B.1.1.25	2021-02-13	Dhaka	B.1.1.25	1
22858	C	T	synonymous_variant	Cys	432	Cys	2020-06-12	Rajshahi	B.1.1.25	2021-12-02	Rajshahi	AY.4.4	15
22879	C	A	missense_variant	Asn	439	Lys	2020-12-31	Sylhet	B.1.466.1	2021-10-09	Dhaka	B.1.617.2	4
22881	A	C	missense_variant	Asn	440	Thr	2021-12-27	Khulna	AY.131	2021-12-27	Khulna	AY.131	1
22882	T	G	missense_variant	Asn	440	Lys	2021-12-08	Dhaka	BA.1.1	2022-03-03	Dhaka	BA.2	385
22891	T	C	synonymous_variant	Ser	443	Ser	2021-08-22	Khulna	AY.122	2021-09-01	Khulna	AY.122	2
22893	A	G	missense_variant	Lys	444	Arg	2021-08-17	Khulna	AY.54	2022-02-17	Sylhet	BA.2	3
22894	G	T	missense_variant	Lys	444	Asn	2021-07-11	Khulna	B.1.617.2	2021-12-20	Khulna	AY.102	4
22894	G	A	synonymous_variant	Lys	444	Lys	2020-07-21	Chattogram	B.1.1.25	2020-07-21	Chattogram	B.1.1.25	1
22896	T	C	missense_variant	Val	445	Ala	2021-02-16	Dhaka	B.1.1.7	2021-12-09	Rajshahi	B.1.617.2	19
22898	G	A	missense_variant	Gly	446	Ser	2021-07-29	Barishal	B.1.617.2	2022-02-19	Khulna	BA.1	149
22898	G	C	missense_variant	Gly	446	Arg	2021-11-01	Chattogram	B.1.617.2	2021-12-25	Khulna	AY.102	5
22899	G	T	missense_variant	Gly	446	Val	2021-07-24	Chattogram	AY.4.4	2022-02-08	Dhaka	AY.131	398
22909	T	C	synonymous_variant	Tyr	449	Tyr	2021-08-14	Barishal	B.1.617.2	2021-12-07	Chattogram	AY.131	2
22910	A	G	missense_variant	Asn	450	Asp	2021-06-07	Dhaka	B.1.351.3	2021-06-07	Dhaka	B.1.351.3	1
22912	T	C	synonymous_variant	Asn	450	Asn	2020-07-21	Chattogram	B.1.1.25	2020-07-21	Chattogram	B.1.1.25	1
22917	T	A	missense_variant	Leu	452	Gln	2020-12-20	Rajshahi	B.1.1.25	2021-08-22	Khulna	B.1.617.2	3
22917	T	G	missense_variant	Leu	452	Arg	2021-01-13	Dhaka	B.1.1.25	2022-02-08	Dhaka	AY.131	2232
22918	G	T	synonymous_variant	Leu	452	Leu	2022-02-20	Dhaka	BA.2	2022-02-20	Dhaka	BA.2	1
22925	T	C	synonymous_variant	Leu	455	Leu	2020-06-30	Dhaka	B.1.1.25	2020-06-30	Dhaka	B.1.1.25	1
22927	GT	G	frameshift_variant	Phe	456	fs	2021-02-13	Dhaka	B.1.1.25	2021-02-13	Dhaka	B.1.1.25	1
22927	G	T	missense_variant	Leu	455	Phe	2021-09-19	Chattogram	B.1.617.2	2021-09-30	Dhaka	AY.4.4	3
22933	G	A	synonymous_variant	Arg	457	Arg	2021-10-13	Dhaka	AY.131	2021-10-13	Dhaka	AY.131	1
22945	C	T	synonymous_variant	Leu	461	Leu	2022-01-08	Rajshahi	BA.1.1	2022-01-08	Rajshahi	BA.1.1	1
22967	T	G	missense_variant	Ser	469	Ala	2021-07-30	Chattogram	AY.4.4	2021-07-30	Chattogram	AY.4.4	1
22978	C	T	synonymous_variant	Ile	472	Ile	2021-07-17	Chattogram	B.1.617.2	2022-01-04	Rajshahi	AY.131	11
22981	T	TA	frameshift_variant	Gln	474	fs	2021-01-17	Dhaka	B.1.1.7	2021-02-13	Dhaka	B.1.1.25	2
22981	T	C	synonymous_variant	Tyr	473	Tyr	2021-12-18	Sylhet	AY.127	2021-12-18	Sylhet	AY.127	1
22986	C	T	missense_variant	Ala	475	Val	2021-09-11	Dhaka	B.1.617.2	2021-09-11	Dhaka	B.1.617.2	1
22987	C	A	synonymous_variant	Ala	475	Ala	2020-12-02	Dhaka	B.1.1.25	2020-12-02	Dhaka	B.1.1.25	1
22987	C	T	synonymous_variant	Ala	475	Ala	2020-07-24	Chattogram	B.1.1.25	2021-11-14	Dhaka	B.1.617.2	6
22992	G	A	missense_variant	Ser	477	Asn	2020-11-09	Dhaka	D.2	2022-03-06	Dhaka	BA.2	546
22992	G	T	missense_variant	Ser	477	Ile	2021-07-27	Khulna	B.1.617.2	2021-09-28	Khulna	AY.4.4	8
22993	C	T	synonymous_variant	Ser	477	Ser	2021-08-09	Khulna	AY.122	2021-11-28	Sylhet	AY.127	6
22995	C	A	missense_variant	Thr	478	Lys	2021-04-27	Dhaka	B.1.617.2	2022-03-06	Dhaka	BA.2	2773
22997	C	T	missense_variant	Pro	479	Ser	2021-06-16	Sylhet	B.1.617.2	2021-09-10	Chattogram	AY.91.1	3
22998	C	T	missense_variant	Pro	479	Leu	2021-07-06	Dhaka	B.1.617.2	2021-07-06	Dhaka	B.1.617.2	1
23000	TGTA	T	disruptive_inframe_deletion	Cys	480	_Asn481	2021-02-18	Sylhet	B.1.1.25	2021-02-18	Sylhet	B.1.1.25	1
23005	T	G	missense_variant	Asn	481	Lys	2021-07-15	Rajshahi	B.1.617.2	2021-08-31	Rajshahi	B.1.617.2	3
23009	G	T	missense_variant	Val	483	Phe	2021-10-09	Dhaka	B.1.617.2	2022-01-15	Rajshahi	AY.131	3
23012	G	A	missense_variant	Glu	484	Lys	2020-11-04	Dhaka	B.1.351.3	2021-10-03	Dhaka	AY.125	391
23012	G	C	missense_variant	Glu	484	Gln	2021-02-13	Dhaka	B.1.1.25	2022-02-08	Dhaka	AY.131	104
23012	G	T	stop_gained	Glu	484	*	2022-01-30	Dhaka	BA.1	2022-01-30	Dhaka	BA.1	1
23013	A	C	missense_variant	Glu	484	Ala	2021-10-05	Dhaka	AY.4.4	2022-03-06	Dhaka	BA.2	540
23013	A	T	missense_variant	Glu	484	Val	2022-01-20	Chattogram	BA.1.1	2022-01-20	Chattogram	BA.1.1	1
23014	A	C	missense_variant	Glu	484	Asp	2021-07-23	Khulna	B.1.617.2	2021-07-23	Khulna	B.1.617.2	1
23016	GT	G	frameshift_variant	Phe	486	fs	2021-06-16	Rajshahi	B.1.617.2	2021-06-16	Rajshahi	B.1.617.2	1
23023	T	TATCCTATAATTGGTGATGAACTGAAGATTAA	frameshift_variant&stop_gained	Cys	488	fs	2021-07-08	Dhaka	B.1.617.2	2021-07-08	Dhaka	B.1.617.2	1
23026	T	C	synonymous_variant	Cys	488	Cys	2020-08-18	Khulna	B.1.1	2021-11-19	Chattogram	B.1.617.2	3
23029	C	T	synonymous_variant	Tyr	489	Tyr	2020-05-24	Dhaka	B.1.1.25	2021-10-25	Dhaka	AY.122	20
23030	T	C	missense_variant	Phe	490	Leu	2020-07-29	Dhaka	B.1.1	2021-10-02	Dhaka	AY.39	2
23031	T	C	missense_variant	Phe	490	Ser	2020-07-01	Khulna	B.1.1.25	2021-11-20	Dhaka	B.1.617.2	2
23033	C	A	missense_variant	Pro	491	Thr	2021-05-18	Chattogram	B.1.351.3	2021-05-18	Chattogram	B.1.351.3	1
23035	T	C	synonymous_variant	Pro	491	Pro	2021-06-03	Khulna	AY.54	2021-08-10	Chattogram	AY.54	6
23040	A	G	missense_variant	Gln	493	Arg	2021-12-08	Dhaka	BA.1.1	2022-03-06	Dhaka	BA.2	540
23042	T	C	missense_variant	Ser	494	Pro	2021-10-21	Chattogram	AY.58	2021-10-21	Chattogram	AY.58	1
23042	T	G	missense_variant	Ser	494	Ala	2021-10-06	Rajshahi	B.1.617.2	2021-10-06	Rajshahi	B.1.617.2	1
23043	C	T	missense_variant	Ser	494	Leu	2021-10-20	Dhaka	AY.39	2021-10-20	Dhaka	AY.39	1
23047	T	C	synonymous_variant	Tyr	495	Tyr	2021-07-08	Chattogram	B.1.617.2	2021-07-08	Chattogram	B.1.617.2	1
23048	G	A	missense_variant	Gly	496	Ser	2021-12-08	Dhaka	BA.1.1	2022-02-16	Barishal	BA.1.1	146
23050	T	G	synonymous_variant	Gly	496	Gly	2021-08-12	Dhaka	AY.122	2021-08-12	Dhaka	AY.122	1
23055	A	G	missense_variant	Gln	498	Arg	2021-12-08	Dhaka	BA.1.1	2022-03-06	Dhaka	BA.2	485
23058	C	G	missense_variant	Pro	499	Arg	2021-09-16	Rajshahi	AY.4.4	2021-12-29	Dhaka	AY.4.4	8
23063	A	T	missense_variant	Asn	501	Tyr	2020-12-31	Sylhet	B.1.1.7	2022-03-06	Dhaka	BA.2	906
23064	A	C	missense_variant	Asn	501	Thr	2021-09-12	Dhaka	AY.131	2022-02-08	Dhaka	AY.131	309
23075	T	C	missense_variant	Tyr	505	His	2021-12-08	Dhaka	BA.1.1	2022-03-06	Dhaka	BA.2	484
23077	C	T	synonymous_variant	Tyr	505	Tyr	2021-09-12	Khulna	AY.61	2021-09-12	Khulna	AY.61	1
23084	T	C	missense_variant	Tyr	508	His	2021-11-08	Dhaka	AY.127	2022-01-04	Dhaka	AY.131	3
23086	C	T	synonymous_variant	Tyr	508	Tyr	2021-06-01	Dhaka	B.1.351.3	2021-11-29	Dhaka	B.1.617.2	18
23089	A	G	synonymous_variant	Arg	509	Arg	2022-03-02	Dhaka	BA.2	2022-03-02	Dhaka	BA.2	1
23092	A	G	synonymous_variant	Val	510	Val	2020-06-12	Rajshahi	B.1.1.25	2021-11-13	Dhaka	AY.44	3
23095	A	C	synonymous_variant	Val	511	Val	2021-10-09	Khulna	AY.127	2021-10-09	Khulna	AY.127	1
23095	A	G	synonymous_variant	Val	511	Val	2020-05-24	Dhaka	B.1.1.25	2020-06-07	Rangpur	B.1.1.25	2
23101	T	G	synonymous_variant	Leu	513	Leu	2020-06-02	Rangpur	B.1.1.25	2020-06-02	Rangpur	B.1.1.25	1
23103	C	T	missense_variant	Ser	514	Phe	2020-04-25	Dhaka	B.1	2021-08-28	Dhaka	B.1.617.2	5
23107	T	C	synonymous_variant	Phe	515	Phe	2021-08-09	Khulna	AY.122	2021-08-09	Khulna	AY.122	1
23108	G	C	missense_variant	Glu	516	Gln	2020-06-11	Khulna	B.1	2020-11-14	Dhaka	B.1.1.25	3
23108	G	T	stop_gained	Glu	516	*	2020-05-16	Dhaka	B.1.1.25	2020-05-16	Dhaka	B.1.1.25	1
23111	C	A	missense_variant	Leu	517	Ile	2020-05-16	Dhaka	B.1.1.25	2020-05-16	Dhaka	B.1.1.25	1
23112	T	C	missense_variant	Leu	517	Pro	2020-05-16	Dhaka	B.1.1.25	2020-05-16	Dhaka	B.1.1.25	1
23114	C	A	missense_variant	Leu	518	Ile	2020-06-16	Chattogram	B.1.36.8	2020-06-24	Sylhet	B.1.36.8	3
23114	C	T	synonymous_variant	Leu	518	Leu	2020-05-16	Dhaka	B.1.1.25	2021-12-06	Khulna	AY.122	7
23116	A	T	synonymous_variant	Leu	518	Leu	2020-05-16	Dhaka	B.1.1.25	2020-05-16	Dhaka	B.1.1.25	1
23117	C	A	missense_variant	His	519	Asn	2020-05-16	Dhaka	B.1.1.25	2020-05-16	Dhaka	B.1.1.25	1
23120	G	T	missense_variant	Ala	520	Ser	2020-05-16	Dhaka	B.1.1.25	2021-10-31	Dhaka	AY.112	7
23121	C	G	missense_variant	Ala	520	Gly	2021-08-12	Dhaka	B.1.617.2	2021-08-12	Dhaka	B.1.617.2	1
23122	A	C	synonymous_variant	Ala	520	Ala	2020-05-16	Dhaka	B.1.1.25	2020-05-16	Dhaka	B.1.1.25	1
23126	G	A	missense_variant	Ala	522	Thr	2020-05-16	Dhaka	B.1.1.25	2020-05-16	Dhaka	B.1.1.25	1
23126	G	T	missense_variant	Ala	522	Ser	2021-08-08	Khulna	AY.4.4	2021-08-08	Khulna	AY.4.4	1
23127	C	T	missense_variant	Ala	522	Val	2021-03-14	Dhaka	B.1.1	2021-08-08	Dhaka	B.1.617.2	2
23128	A	T	synonymous_variant	Ala	522	Ala	2021-07-24	Dhaka	B.1.617.2	2021-07-24	Dhaka	B.1.617.2	1
23132	G	T	missense_variant	Val	524	Phe	2020-05-16	Dhaka	B.1.1.25	2020-05-16	Dhaka	B.1.1.25	1
23136	G	T	missense_variant	Cys	525	Phe	2020-05-16	Dhaka	B.1.1.25	2020-05-16	Dhaka	B.1.1.25	1
23137	T	G	missense_variant	Cys	525	Trp	2020-05-16	Dhaka	B.1.1.25	2020-05-16	Dhaka	B.1.1.25	1
23149	G	T	missense_variant	Lys	529	Asn	2021-08-11	Dhaka	B.1.617.2	2021-08-11	Dhaka	B.1.617.2	1
23152	T	C	synonymous_variant	Ser	530	Ser	2020-11-04	Sylhet	B.1.1.89	2020-11-04	Sylhet	B.1.1.89	1
23185	C	T	synonymous_variant	Phe	541	Phe	2021-07-04	Rangpur	AY.61	2021-09-25	Dhaka	B.1.617.2	8
23191	C	T	synonymous_variant	Phe	543	Phe	2020-07-14	Chattogram	B.1.1.25	2021-12-04	Rangpur	B.1.617.2	4
23195	G	T	missense_variant	Gly	545	Cys	2021-05-18	Dhaka	B.1.351	2021-05-18	Dhaka	B.1.351	1
23202	C	A	missense_variant	Thr	547	Lys	2021-12-06	Dhaka	BA.1	2022-02-19	Khulna	BA.1	202
23202	C	T	missense_variant	Thr	547	Ile	2020-04-29	Dhaka	B.1.1.25	2021-12-01	Rajshahi	AY.131	3
23215	T	C	synonymous_variant	Val	551	Val	2020-08-21	Rajshahi	B.1.1.25	2020-08-21	Rajshahi	B.1.1.25	1
23218	T	C	synonymous_variant	Leu	552	Leu	2021-04-16	Dhaka	B.1.351.3	2021-04-16	Dhaka	B.1.351.3	1
23222	G	C	missense_variant	Glu	554	Gln	2021-03-27	Barishal	B.1.351.3	2021-09-29	Khulna	B.1.617.2	4
23224	G	T	missense_variant	Glu	554	Asp	2021-09-12	Mymensingh	AY.122	2021-09-12	Mymensingh	AY.122	1
23230	C	A	missense_variant	Asn	556	Lys	2021-10-07	Chattogram	AY.102	2021-11-03	Rangpur	AY.127	2
23230	C	T	synonymous_variant	Asn	556	Asn	2020-04-29	Dhaka	B.1	2020-04-29	Dhaka	B.1	2
23236	G	T	missense_variant	Lys	558	Asn	2020-12-01	Dhaka	B.1.1.25	2021-09-06	Rangpur	AY.122	2
23240	C	A	missense_variant	Leu	560	Met	2021-07-13	Dhaka	B.1.617.2	2021-07-13	Dhaka	B.1.617.2	1
23243	C	T	missense_variant	Pro	561	Ser	2021-09-18	Rajshahi	B.1.617.2	2021-09-18	Rajshahi	B.1.617.2	1
23248	C	T	synonymous_variant	Phe	562	Phe	2020-08-24	Chattogram	B.1.36.8	2021-11-20	Dhaka	AY.131	11
23257	T	C	synonymous_variant	Phe	565	Phe	2021-07-15	Dhaka	AY.40	2021-07-15	Dhaka	AY.40	1
23265	A	G	missense_variant	Asp	568	Gly	2021-04-04	Chattogram	B.1.1.7	2021-04-04	Chattogram	B.1.1.7	1
23266	C	T	synonymous_variant	Asp	568	Asp	2021-12-16	Dhaka	AY.131	2021-12-16	Dhaka	AY.131	1
23268	T	G	missense_variant	Ile	569	Ser	2020-04-29	Dhaka	B.1	2020-04-29	Dhaka	B.1	2
23271	C	A	missense_variant	Ala	570	Asp	2020-12-31	Sylhet	B.1.1.7	2021-07-03	Chattogram	B.1.1.7	86
23277	C	T	missense_variant	Thr	572	Ile	2021-06-19	Sylhet	B.1.617.2	2021-09-20	Dhaka	AY.127	9
23280	C	T	missense_variant	Thr	573	Ile	2020-12-10	Rangpur	B.1.1.25	2021-09-01	Dhaka	B.1.617.2	2
23281	T	C	synonymous_variant	Thr	573	Thr	2020-06-16	Dhaka	B.1.1	2021-09-02	Rajshahi	AY.122.4	2
23282	G	T	missense_variant	Asp	574	Tyr	2020-06-07	Rangpur	B.1.1.25	2020-06-07	Rangpur	B.1.1.25	1
23287	T	C	synonymous_variant	Ala	575	Ala	2021-02-26	Dhaka	B.1.1.318	2021-12-03	Dhaka	AY.127	43
23290	C	T	synonymous_variant	Val	576	Val	2021-03-09	Dhaka	B.1.351.3	2021-03-09	Dhaka	B.1.351.3	1
23291	C	T	missense_variant	Arg	577	Cys	2020-05-16	Rajshahi	B.1.1	2020-05-16	Rajshahi	B.1.1	1
23299	A	G	synonymous_variant	Pro	579	Pro	2021-06-29	Rangpur	B.1.617.2	2021-10-21	Chattogram	AY.58	2
23299	A	T	synonymous_variant	Pro	579	Pro	2021-11-10	Dhaka	B.1.617.2	2021-11-12	Dhaka	B.1.617.2	2
23309	G	T	stop_gained	Glu	583	*	2021-05-18	Chattogram	B.1.351.3	2021-05-18	Chattogram	B.1.351.3	1
23311	G	T	missense_variant	Glu	583	Asp	2021-06-17	Dhaka	B.1.617.2	2021-10-30	Khulna	B.1.617.2	3
23315	C	T	missense_variant	Leu	585	Phe	2021-11-25	Dhaka	AY.4.4	2021-11-25	Dhaka	AY.4.4	1
23320	C	T	synonymous_variant	Asp	586	Asp	2020-05-10	Chattogram	A	2021-01-18	Dhaka	B.1.1.25	2
23324	A	T	missense_variant	Thr	588	Ser	2020-07-21	Chattogram	B.1.1.25	2020-07-21	Chattogram	B.1.1.25	2
23329	A	T	synonymous_variant	Pro	589	Pro	2020-06-20	Rajshahi	B.1.1.25	2020-06-27	Dhaka	B.1.1.25	2
23341	T	C	synonymous_variant	Gly	593	Gly	2021-08-21	Sylhet	B.1.617.2	2021-08-21	Sylhet	B.1.617.2	1
23342	G	A	missense_variant	Gly	594	Ser	2020-07-06	Barishal	B.1.1.25	2020-07-07	Khulna	B.1.1.25	2
23350	T	C	synonymous_variant	Ser	596	Ser	2021-01-18	Dhaka	B.1.1.25	2021-01-18	Dhaka	B.1.1.25	1
23371	T	C	synonymous_variant	Asn	603	Asn	2021-10-28	Dhaka	AY.39	2021-10-28	Dhaka	AY.39	1
23374	T	C	synonymous_variant	Thr	604	Thr	2021-11-23	Chattogram	B.1.617.2	2021-11-23	Chattogram	B.1.617.2	1
23377	T	C	synonymous_variant	Ser	605	Ser	2021-10-06	Dhaka	AY.127	2021-11-02	Dhaka	AY.127	4
23379	A	G	missense_variant	Asn	606	Ser	2021-04-03	Chattogram	B.1.1.7	2021-04-15	Dhaka	B.1.351.3	2
23380	C	T	synonymous_variant	Asn	606	Asn	2021-02-18	Dhaka	P.1.14	2021-08-26	Dhaka	B.1.617.2	9
23383	G	T	missense_variant	Gln	607	His	2021-12-06	Khulna	AY.122	2021-12-06	Khulna	AY.122	1
23383	G	A	synonymous_variant	Gln	607	Gln	2021-01-23	Dhaka	B.1.1.25	2021-01-23	Dhaka	B.1.1.25	1
23398	T	C	synonymous_variant	Tyr	612	Tyr	2021-07-09	Khulna	B.1.617.2	2021-07-09	Khulna	B.1.617.2	1
23401	G	T	missense_variant	Gln	613	His	2020-06-28	Dhaka	B.1.1.25	2021-12-25	Khulna	AY.102	9
23401	G	A	synonymous_variant	Gln	613	Gln	2020-11-09	Dhaka	D.2	2020-11-09	Dhaka	D.2	1
23403	A	G	missense_variant	Asp	614	Gly	2020-03-30	Khulna	B.1	2022-03-06	Dhaka	BA.2	4612
23409	A	G	missense_variant	Asn	616	Ser	2022-01-10	Dhaka	BA.1.1	2022-01-10	Dhaka	BA.1.1	1
23410	C	T	synonymous_variant	Asn	616	Asn	2021-04-06	Dhaka	B.1.351.3	2021-07-03	Dhaka	B.1.617.2	2
23416	A	T	synonymous_variant	Thr	618	Thr	2021-04-13	Dhaka	B.1.351.3	2022-01-08	Dhaka	AY.131	4
23422	C	T	synonymous_variant	Val	620	Val	2020-07-21	Chattogram	B.1.1.25	2021-07-06	Dhaka	AY.65	3
23423	C	T	missense_variant	Pro	621	Ser	2021-05-26	Sylhet	B.1.351.3	2021-05-26	Sylhet	B.1.351.3	1
23426	G	T	missense_variant	Val	622	Phe	2020-11-25	Sylhet	B.1.1.25	2021-10-17	Chattogram	B.1.617.2	5
23430	C	T	missense_variant	Ala	623	Val	2021-08-24	Chattogram	AY.65	2021-08-24	Chattogram	AY.65	1
23431	T	C	synonymous_variant	Ala	623	Ala	2021-04-29	Dhaka	B.1.351.3	2022-01-03	Dhaka	AY.131	8
23435	C	T	missense_variant	His	625	Tyr	2021-08-12	Dhaka	B.1.617.2	2021-08-12	Dhaka	B.1.617.2	1
23447	C	G	missense_variant	Leu	629	Val	2021-05-27	Dhaka	B.1.617.2	2021-05-27	Dhaka	B.1.617.2	1
23449	T	C	synonymous_variant	Leu	629	Leu	2021-10-07	Dhaka	B.1.617.2	2021-10-07	Dhaka	B.1.617.2	1
23451	C	G	missense_variant	Thr	630	Ser	2021-07-13	Khulna	AY.20	2021-07-13	Khulna	AY.20	1
23457	C	G	missense_variant	Thr	632	Ser	2021-10-19	Dhaka	B.1.617.2	2021-10-19	Dhaka	B.1.617.2	1
23481	C	A	missense_variant	Ser	640	Tyr	2020-08-26	Chattogram	B.1.1.25	2020-08-26	Chattogram	B.1.1.25	1
23481	C	T	missense_variant	Ser	640	Phe	2021-03-16	Sylhet	B.1.1.7	2021-09-14	Dhaka	B.1.617.2	2
23484	A	G	missense_variant	Asn	641	Ser	2021-09-04	Dhaka	AY.102	2021-12-11	Khulna	AY.102	6
23486	G	T	missense_variant	Val	642	Phe	2021-03-13	Dhaka	B.1.1.7	2021-07-25	Khulna	AY.20	2
23487	T	G	missense_variant	Val	642	Gly	2020-08-31	Dhaka	B.1.1.25	2020-08-31	Dhaka	B.1.1.25	1
23489	T	C	missense_variant	Phe	643	Leu	2021-12-20	Khulna	BA.1	2022-02-03	Dhaka	BA.1	7
23501	G	T	missense_variant	Ala	647	Ser	2020-09-06	Barishal	B.1.1.25	2021-07-14	Rajshahi	B.1.617.2	2
23506	C	T	synonymous_variant	Gly	648	Gly	2021-07-31	Dhaka	B.1.617.2	2021-07-31	Dhaka	B.1.617.2	1
23509	T	C	synonymous_variant	Cys	649	Cys	2021-12-28	Chattogram	AY.127	2021-12-28	Chattogram	AY.127	1
23510	T	C	synonymous_variant	Leu	650	Leu	2022-01-29	Khulna	BA.2	2022-01-29	Khulna	BA.2	1
23518	G	A	synonymous_variant	Gly	652	Gly	2020-06-17	Rajshahi	B.1.1.25	2020-06-17	Rajshahi	B.1.1.25	1
23520	C	T	missense_variant	Ala	653	Val	2020-06-29	Khulna	B.1.1.25	2020-07-11	Dhaka	B.1.1.25	3
23522	G	C	missense_variant	Glu	654	Gln	2020-06-17	Chattogram	B.1.1.59	2021-11-08	Dhaka	AY.127	2
23523	A	T	missense_variant	Glu	654	Val	2020-07-18	Chattogram	B.1.1.25	2020-07-18	Chattogram	B.1.1.25	1
23525	C	T	missense_variant	His	655	Tyr	2020-07-12	Dhaka	B.1	2022-03-06	Dhaka	BA.2	602
23533	C	T	synonymous_variant	Asn	657	Asn	2020-12-26	Chattogram	B.1.1.25	2020-12-26	Chattogram	B.1.1.25	1
23534	A	G	missense_variant	Asn	658	Asp	2020-09-26	Mymensingh	B.1.1.25	2021-02-16	Khulna	B.1.1.25	3
23536	C	A	missense_variant	Asn	658	Lys	2021-10-18	Rajshahi	B.1.617.2	2021-10-18	Rajshahi	B.1.617.2	1
23536	C	T	synonymous_variant	Asn	658	Asn	2020-07-20	Dhaka	B.1.1.25	2020-07-20	Dhaka	B.1.1.25	1
23539	A	G	synonymous_variant	Ser	659	Ser	2021-05-29	Rajshahi	B.1.617.2	2021-05-29	Rajshahi	B.1.617.2	1
23541	A	T	missense_variant	Tyr	660	Phe	2020-04-29	Dhaka	B.1.1.25	2021-08-28	Rajshahi	B.1.617.2	5
23542	T	C	synonymous_variant	Tyr	660	Tyr	2021-11-17	Dhaka	B.1.617.2	2021-11-17	Dhaka	B.1.617.2	1
23545	G	T	missense_variant	Glu	661	Asp	2021-05-24	Dhaka	B.1.351.3	2021-06-10	Rajshahi	B.1.351.3	2
23545	G	A	synonymous_variant	Glu	661	Glu	2020-07-18	Sylhet	B.1.1	2020-07-19	Sylhet	B.1.1	2
23551	C	T	synonymous_variant	Asp	663	Asp	2020-11-02	Chattogram	B.1.1.25	2020-11-02	Chattogram	B.1.1.25	1
23557	C	A	synonymous_variant	Pro	665	Pro	2021-08-21	Dhaka	AY.16	2021-08-28	Dhaka	AY.16	2
23557	C	T	synonymous_variant	Pro	665	Pro	2020-06-24	Sylhet	B.1.36.16	2021-11-09	Dhaka	AY.121	3
23560	T	C	synonymous_variant	Ile	666	Ile	2021-11-11	Dhaka	AY.39	2021-11-11	Dhaka	AY.39	1
23563	T	C	synonymous_variant	Gly	667	Gly	2020-05-20	Dhaka	B.1.1	2020-07-24	Rajshahi	B.1.1	7
23572	A	T	synonymous_variant	Ile	670	Ile	2022-02-20	Sylhet	BA.2	2022-02-20	Sylhet	BA.2	1
23575	C	T	synonymous_variant	Cys	671	Cys	2021-05-20	Chattogram	B.1.1.7	2021-11-06	Dhaka	B.1.617.2	2
23577	C	T	missense_variant	Ala	672	Val	2021-03-16	Dhaka	B.1.351	2021-06-17	Dhaka	B.1.351	8
23580	G	C	missense_variant	Ser	673	Thr	2021-10-06	Rajshahi	B.1.617.2	2021-10-09	Dhaka	B.1.617.2	2
23586	A	G	missense_variant	Gln	675	Arg	2020-06-18	Dhaka	B.1.1.25	2021-01-07	Rajshahi	B.1.1.25	9
23587	G	C	missense_variant	Gln	675	His	2020-09-17	Chattogram	B.1.1.25	2021-10-25	Chattogram	AY.122	22
23587	G	T	missense_variant	Gln	675	His	2020-06-02	Rangpur	B.1.1.25	2021-10-31	Dhaka	AY.112	9
23589	C	T	missense_variant	Thr	676	Ile	2020-12-24	Dhaka	B.1.1.25	2021-06-16	Sylhet	B.1.351	4
23592	A	G	missense_variant	Gln	677	Arg	2021-11-02	Rajshahi	AY.86	2021-11-02	Rajshahi	AY.86	1
23592	A	T	missense_variant	Gln	677	Leu	2021-09-26	Mymensingh	AY.127	2021-11-15	Rangpur	AY.127	4
23593	G	C	missense_variant	Gln	677	His	2021-03-11	Sylhet	B.1.525	2021-09-21	Chattogram	B.1.617.2	23
23593	G	T	missense_variant	Gln	677	His	2020-06-19	Dhaka	B.1.1.25	2021-08-31	Rajshahi	B.1.617.2	15
23595	C	T	missense_variant	Thr	678	Ile	2020-12-26	Dhaka	B.1.1.25	2021-07-12	Dhaka	B.1.617.2	2
23596	T	G	synonymous_variant	Thr	678	Thr	2020-05-31	Mymensingh	B.1.1.25	2020-05-31	Mymensingh	B.1.1.25	1
23597	A	T	missense_variant	Asn	679	Tyr	2021-03-23	Dhaka	B.1.351.3	2021-03-23	Dhaka	B.1.351.3	1
23599	T	A	missense_variant	Asn	679	Lys	2020-10-14	Dhaka	B.1.1.25	2020-10-14	Dhaka	B.1.1.25	1
23599	T	G	missense_variant	Asn	679	Lys	2020-07-19	Chattogram	B.1.1.25	2022-03-06	Dhaka	BA.2	601
23600	T	A	missense_variant	Ser	680	Thr	2021-10-07	Dhaka	AY.122	2021-10-07	Dhaka	AY.122	1
23601	C	T	missense_variant	Ser	680	Phe	2021-08-20	Barishal	B.1.617.2	2021-12-06	Khulna	AY.122	3
23602	T	C	synonymous_variant	Ser	680	Ser	2021-07-01	Chattogram	B.1.617.2	2021-07-01	Chattogram	B.1.617.2	1
23602	T	G	synonymous_variant	Ser	680	Ser	2021-11-24	Dhaka	AY.61	2021-12-14	Chattogram	AY.61	2
23604	C	A	missense_variant	Pro	681	His	2020-11-23	Chattogram	B.1.36.8	2022-03-06	Dhaka	BA.2	722
23604	C	G	missense_variant	Pro	681	Arg	2020-06-28	Dhaka	B.1.1.25	2022-02-08	Dhaka	AY.131	2464
23604	C	T	missense_variant	Pro	681	Leu	2021-06-16	Sylhet	B.1.351	2021-06-16	Sylhet	B.1.351	1
23606	C	A	synonymous_variant	Arg	682	Arg	2020-11-16	Sylhet	B.1.1.25	2020-11-16	Sylhet	B.1.1.25	1
23608	G	A	synonymous_variant	Arg	682	Arg	2021-08-11	Dhaka	B.1.617.2	2021-08-11	Dhaka	B.1.617.2	1
23608	G	T	synonymous_variant	Arg	682	Arg	2020-04-30	Dhaka	B.1.1.25	2021-09-05	Khulna	AY.122	13
23611	G	A	synonymous_variant	Arg	683	Arg	2020-05-26	Chattogram	B.1.36.16	2021-08-29	Khulna	B.1.617.2	2
23611	G	T	synonymous_variant	Arg	683	Arg	2021-04-04	Chattogram	B.1.351.3	2021-06-29	Rangpur	B.1.617.2	4
23612	G	A	missense_variant	Ala	684	Thr	2021-07-13	Dhaka	B.1.617.2	2021-07-13	Dhaka	B.1.617.2	1
23612	G	T	missense_variant	Ala	684	Ser	2020-07-18	Chattogram	B.1.1.25	2020-07-18	Chattogram	B.1.1.25	1
23613	C	T	missense_variant	Ala	684	Val	2020-12-24	Dhaka	B.1.1.25	2020-12-24	Dhaka	B.1.1.25	1
23623	A	G	synonymous_variant	Val	687	Val	2021-07-01	Dhaka	B.1.1.318	2021-07-01	Dhaka	B.1.1.318	1
23624	G	A	missense_variant	Ala	688	Thr	2021-11-28	Dhaka	AY.131	2021-11-28	Dhaka	AY.131	1
23625	C	T	missense_variant	Ala	688	Val	2021-08-16	Dhaka	B.1.617.2	2022-01-11	Dhaka	BA.2	8
23629	T	C	synonymous_variant	Ser	689	Ser	2021-06-21	Dhaka	AY.122	2021-08-18	Barishal	AY.122	5
23630	C	A	missense_variant	Gln	690	Lys	2021-09-18	Dhaka	B.1.617.2	2021-09-18	Dhaka	B.1.617.2	1
23635	C	G	synonymous_variant	Ser	691	Ser	2021-07-07	Barishal	B.1.617.2	2021-07-12	Barishal	B.1.617.2	2
23635	C	T	synonymous_variant	Ser	691	Ser	2020-05-21	Dhaka	B.1.159	2021-09-06	Rangpur	AY.122	7
23638	C	T	synonymous_variant	Ile	692	Ile	2020-06-28	Dhaka	B.1.1.25	2021-11-20	Sylhet	AY.127	8
23643	C	T	missense_variant	Ala	694	Val	2021-09-14	Dhaka	AY.23.1	2021-10-09	Rajshahi	AY.23.1	2
23649	C	G	missense_variant	Thr	696	Ser	2020-04-05	Dhaka	B.1.1	2020-04-05	Dhaka	B.1.1	1
23653	G	T	missense_variant	Met	697	Ile	2020-06-19	Dhaka	B.1.1.25	2020-06-19	Dhaka	B.1.1.25	1
23655	C	T	missense_variant	Ser	698	Leu	2020-07-20	Chattogram	B.1.1.25	2021-07-26	Barishal	B.1.617.2	2
23664	C	T	missense_variant	Ala	701	Val	2020-08-31	Dhaka	B.1.1.25	2022-02-08	Dhaka	BA.1	408
23671	T	G	missense_variant	Asn	703	Lys	2021-05-18	Dhaka	B.1.1	2021-05-18	Dhaka	B.1.1	1
23673	C	A	stop_gained	Ser	704	*	2021-05-18	Dhaka	B.1.351	2021-05-18	Dhaka	B.1.351	1
23674	A	T	synonymous_variant	Ser	704	Ser	2021-08-01	Dhaka	B.1.617.2	2021-08-01	Dhaka	B.1.617.2	1
23683	C	T	synonymous_variant	Tyr	707	Tyr	2021-09-05	Rajshahi	B.1.617.2	2021-10-17	Dhaka	AY.4.4	2
23707	C	T	synonymous_variant	Pro	715	Pro	2021-06-07	Chattogram	B.1.617.2	2021-11-06	Dhaka	B.1.617.2	5
23709	C	T	missense_variant	Thr	716	Ile	2020-12-31	Sylhet	B.1.1.7	2022-01-08	Dhaka	AY.131	88
23713	T	C	synonymous_variant	Asn	717	Asn	2021-11-21	Chattogram	AY.131	2021-11-21	Chattogram	AY.131	1
23716	T	C	synonymous_variant	Phe	718	Phe	2021-10-06	Dhaka	AY.127	2021-10-06	Dhaka	AY.127	1
23731	C	T	synonymous_variant	Thr	723	Thr	2021-07-29	Dhaka	AY.122	2021-08-26	Chattogram	AY.122	2
23734	A	G	synonymous_variant	Thr	724	Thr	2021-07-01	Rangpur	AY.10	2021-07-01	Rangpur	AY.10	1
23740	T	C	synonymous_variant	Ile	726	Ile	2021-10-03	Rajshahi	AY.102	2021-10-03	Rajshahi	AY.102	1
23746	A	T	synonymous_variant	Pro	728	Pro	2021-08-08	Rajshahi	B.1.617.2	2021-08-08	Rajshahi	B.1.617.2	1
23758	C	T	synonymous_variant	Thr	732	Thr	2021-05-11	Chattogram	B.1.1.318	2022-02-16	Rajshahi	BA.2	3
23761	G	T	missense_variant	Lys	733	Asn	2021-05-18	Dhaka	B.1.351	2021-05-18	Dhaka	B.1.351	1
23765	T	G	missense_variant	Ser	735	Ala	2021-08-02	Dhaka	B.1.617.2	2021-08-02	Dhaka	B.1.617.2	1
23781	T	C	missense_variant	Met	740	Thr	2021-08-02	Dhaka	AY.91	2021-08-02	Dhaka	AY.91	1
23797	T	C	synonymous_variant	Asp	745	Asp	2020-07-11	Dhaka	B.1.1.25	2020-07-11	Dhaka	B.1.1.25	1
23802	C	T	missense_variant	Thr	747	Ile	2021-07-29	Dhaka	B.1.617.2	2021-11-22	Barishal	AY.131	3
23803	T	G	synonymous_variant	Thr	747	Thr	2021-03-16	Dhaka	B.1.1.7	2021-03-16	Dhaka	B.1.1.7	1
23804	G	C	missense_variant	Glu	748	Gln	2021-07-30	Rajshahi	AY.4.4	2021-07-30	Rajshahi	AY.4.4	1
23812	C	T	synonymous_variant	Ser	750	Ser	2020-07-19	Chattogram	B.1.1.25	2020-07-20	Chattogram	B.1.1.25	2
23815	T	C	synonymous_variant	Asn	751	Asn	2021-01-30	Dhaka	B.1.1.25	2021-02-01	Dhaka	B.1.1.25	2
23822	T	C	synonymous_variant	Leu	754	Leu	2020-07-06	Barishal	B.1.1.25	2020-07-06	Barishal	B.1.1.25	1
23843	A	G	missense_variant	Thr	761	Ala	2022-02-26	Dhaka	BA.2	2022-02-26	Dhaka	BA.2	1
23854	C	A	missense_variant	Asn	764	Lys	2021-12-06	Dhaka	BA.1	2022-03-06	Dhaka	BA.2	597
23854	C	T	synonymous_variant	Asn	764	Asn	2021-01-06	Sylhet	B.1.1.25	2021-08-03	Dhaka	AY.122.4	6
23856	G	T	missense_variant	Arg	765	Leu	2021-05-02	Dhaka	B.1.525	2021-05-02	Dhaka	B.1.525	1
23857	T	C	synonymous_variant	Arg	765	Arg	2021-10-17	Dhaka	B.1.617.2	2021-10-17	Dhaka	B.1.617.2	2
23868	G	T	missense_variant	Gly	769	Val	2020-04-20	Dhaka	B.1	2021-04-06	Dhaka	B.1.1.318	9
23873	G	T	missense_variant	Ala	771	Ser	2020-07-19	Chattogram	B.1.1.25	2020-07-19	Chattogram	B.1.1.25	1
23877	T	C	missense_variant	Val	772	Ala	2022-02-16	Khulna	BA.2	2022-02-16	Khulna	BA.2	1
23897	C	A	missense_variant	Gln	779	Lys	2021-07-18	Chattogram	AY.102	2021-08-16	Rajshahi	B.1.617.2	2
23898	A	G	missense_variant	Gln	779	Arg	2020-12-22	Dhaka	B.1.1.25	2020-12-22	Dhaka	B.1.1.25	1
23900	G	C	missense_variant	Glu	780	Gln	2021-04-01	Chattogram	B.1.1.7	2021-04-01	Chattogram	B.1.1.7	1
23909	G	T	missense_variant	Ala	783	Ser	2020-06-14	Khulna	B.1.36.8	2020-06-18	Dhaka	B.1.1.25	2
23922	A	T	missense_variant	Gln	787	Leu	2020-06-30	Barishal	B.1.1.25	2020-07-04	Dhaka	B.1.1.25	4
23923	A	T	missense_variant	Gln	787	His	2021-06-20	Sylhet	B.1.617.2	2021-06-20	Sylhet	B.1.617.2	1
23927	T	A	missense_variant	Tyr	789	Asn	2020-06-30	Barishal	B.1.1.25	2020-07-04	Dhaka	B.1.1.25	4
23929	C	T	synonymous_variant	Tyr	789	Tyr	2021-07-02	Dhaka	B.1.617.2	2022-01-05	Dhaka	BA.1.1	16
23931	A	T	missense_variant	Lys	790	Ile	2021-10-26	Rajshahi	B.1.617.2	2021-10-26	Rajshahi	B.1.617.2	1
23934	C	T	missense_variant	Thr	791	Ile	2020-06-07	Rangpur	B.1.1.25	2020-06-07	Rangpur	B.1.1.25	1
23935	A	G	synonymous_variant	Thr	791	Thr	2021-09-11	Chattogram	AY.102	2021-09-11	Chattogram	AY.102	1
23941	A	T	synonymous_variant	Pro	793	Pro	2021-01-27	Sylhet	B.1.1.25	2021-01-27	Sylhet	B.1.1.25	1
23945	A	G	missense_variant	Lys	795	Glu	2021-07-08	Dhaka	B.1.617.2	2021-07-08	Dhaka	B.1.617.2	1
23948	G	C	missense_variant	Asp	796	His	2021-02-26	Dhaka	B.1.1.318	2021-11-08	Dhaka	AY.131	33
23948	G	T	missense_variant	Asp	796	Tyr	2021-03-14	Dhaka	B.1.351.3	2022-03-06	Dhaka	BA.2	601
23952	T	G	missense_variant	Phe	797	Cys	2020-04-29	Dhaka	B.1	2020-04-29	Rajshahi	B.1	2
23955	G	A	missense_variant	Gly	798	Asp	2022-01-05	Khulna	BA.2	2022-03-02	Dhaka	BA.2	65
23957	G	A	missense_variant	Gly	799	Ser	2020-04-29	Dhaka	B.1	2020-04-29	Rajshahi	B.1	2
23959	T	C	synonymous_variant	Gly	799	Gly	2021-09-25	Dhaka	AY.102	2021-11-06	Dhaka	AY.102	4
23970	C	T	missense_variant	Ser	803	Leu	2020-06-30	Sylhet	B.1.1.25	2020-07-04	Dhaka	B.1.1.25	2
23978	T	G	missense_variant	Leu	806	Val	2021-07-15	Chattogram	AY.91	2021-07-15	Chattogram	AY.91	1
23987	C	T	missense_variant	Pro	809	Ser	2021-07-15	Dhaka	AY.102	2021-07-15	Dhaka	AY.102	1
23996	C	T	missense_variant	Pro	812	Ser	2020-08-31	Sylhet	B.1.1.25	2021-11-19	Rajshahi	B.1.617.2	5
23997	C	T	missense_variant	Pro	812	Leu	2021-12-05	Khulna	AY.122	2021-12-25	Dhaka	AY.122	5
24010	A	G	synonymous_variant	Ser	816	Ser	2021-08-11	Dhaka	B.1.617.2	2021-10-21	Dhaka	AY.127	4
24014	A	G	missense_variant	Ile	818	Val	2020-12-11	Dhaka	B.1.1.25	2021-09-02	Mymensingh	AY.122	2
24023	C	T	synonymous_variant	Leu	821	Leu	2020-07-06	Barishal	B.1.1.25	2021-10-11	Chattogram	AY.102	2
24031	C	T	synonymous_variant	Phe	823	Phe	2021-07-25	Dhaka	AY.20	2021-07-25	Dhaka	AY.20	1
24034	C	T	synonymous_variant	Asn	824	Asn	2020-05-21	Dhaka	B.1.1.25	2021-08-26	Dhaka	B.1.617.2	5
24040	G	T	synonymous_variant	Val	826	Val	2021-06-11	Dhaka	B.1.351.3	2021-10-02	Dhaka	AY.4.4	3
24044	C	T	missense_variant	Leu	828	Phe	2021-08-07	Dhaka	AY.4.4	2021-08-07	Dhaka	AY.4.4	1
24053	G	T	missense_variant	Ala	831	Ser	2021-06-21	Dhaka	B.1.617.2	2021-06-21	Dhaka	B.1.617.2	1
24054	C	T	missense_variant	Ala	831	Val	2021-04-01	Dhaka	B.1.351.3	2021-04-01	Dhaka	B.1.351.3	1
24055	T	C	synonymous_variant	Ala	831	Ala	2021-03-28	Chattogram	B.1.1.7	2021-12-19	Dhaka	AY.131	2
24061	C	T	synonymous_variant	Phe	833	Phe	2021-12-30	Khulna	AY.131	2021-12-30	Khulna	AY.131	1
24062	A	G	missense_variant	Ile	834	Val	2020-07-14	Rangpur	B.1.36.16	2020-10-16	Chattogram	B.1.1.25	3
24063	T	G	missense_variant	Ile	834	Ser	2021-06-07	Dhaka	B.1.1.318	2021-06-07	Dhaka	B.1.1.318	1
24064	C	T	synonymous_variant	Ile	834	Ile	2021-08-25	Rajshahi	B.1.617.2	2021-08-25	Rajshahi	B.1.617.2	1
24065	A	G	missense_variant	Lys	835	Glu	2020-05-21	Chattogram	B.1.1	2020-05-21	Chattogram	B.1.1	1
24071	T	C	missense_variant	Tyr	837	His	2021-07-15	Dhaka	AY.40	2021-07-15	Dhaka	AY.40	1
24086	G	A	missense_variant	Gly	842	Ser	2021-12-18	Sylhet	AY.127	2021-12-18	Sylhet	AY.127	1
24089	G	A	missense_variant	Asp	843	Asn	2021-04-01	Dhaka	B.1.351.3	2021-04-01	Dhaka	B.1.351.3	1
24090	A	G	missense_variant	Asp	843	Gly	2020-06-29	Khulna	B.1.1.25	2020-06-29	Khulna	B.1.1.25	1
24091	T	C	synonymous_variant	Asp	843	Asp	2021-08-25	Rajshahi	B.1.617.2	2021-08-25	Rajshahi	B.1.617.2	1
24095	G	T	missense_variant	Ala	845	Ser	2021-05-13	Chattogram	B.1.351.3	2021-12-22	Dhaka	B.1.617.2	5
24096	C	T	missense_variant	Ala	845	Val	2021-04-15	Dhaka	B.1.351.3	2021-08-04	Dhaka	B.1.617.2	2
24098	G	T	missense_variant	Ala	846	Ser	2020-08-31	Rangpur	B.1.1	2021-10-12	Dhaka	AY.127	2
24099	C	T	missense_variant	Ala	846	Val	2021-07-15	Rajshahi	B.1.617.2	2021-12-20	Khulna	AY.131	5
24106	C	T	synonymous_variant	Asp	848	Asp	2021-12-01	Dhaka	AY.131	2022-02-19	Dhaka	BA.2	6
24109	C	A	synonymous_variant	Leu	849	Leu	2021-09-07	Sylhet	B.1.617.2	2022-01-02	Rangpur	AY.102	10
24109	C	T	synonymous_variant	Leu	849	Leu	2021-08-18	Dhaka	B.1.617.2	2021-08-18	Dhaka	B.1.617.2	1
24116	G	T	missense_variant	Ala	852	Ser	2021-08-20	Dhaka	B.1.617.2	2021-08-20	Dhaka	B.1.617.2	1
24124	G	T	missense_variant	Lys	854	Asn	2020-10-08	Dhaka	B.1.1.25	2021-08-10	Dhaka	B.1.617.2	2
24124	G	A	synonymous_variant	Lys	854	Lys	2021-08-07	Dhaka	AY.95	2021-08-12	Barishal	B.1.617.2	2
24130	C	A	missense_variant	Asn	856	Lys	2021-12-06	Dhaka	BA.1	2022-02-19	Khulna	BA.1	203
24130	C	T	synonymous_variant	Asn	856	Asn	2020-11-23	Chattogram	B.1.36.8	2021-10-18	Khulna	AY.4.4	7
24133	C	A	synonymous_variant	Gly	857	Gly	2021-09-19	Chattogram	B.1.617.2	2021-09-19	Chattogram	B.1.617.2	1
24138	C	T	missense_variant	Thr	859	Ile	2021-07-03	Dhaka	AY.102	2021-08-26	Dhaka	B.1.617.2	7
24147	C	A	missense_variant	Pro	862	Gln	2021-05-18	Chattogram	B.1.351.3	2021-05-18	Chattogram	B.1.351.3	1
24154	G	A	synonymous_variant	Leu	864	Leu	2021-08-04	Chattogram	B.1.617.2	2021-08-04	Chattogram	B.1.617.2	1
24157	C	T	synonymous_variant	Leu	865	Leu	2020-05-31	Mymensingh	B.1.1.25	2020-05-31	Mymensingh	B.1.1.25	1
24170	A	G	missense_variant	Ile	870	Val	2021-09-30	Barishal	AY.4.4	2021-09-30	Barishal	AY.4.4	1
24173	G	T	missense_variant	Ala	871	Ser	2021-04-19	Dhaka	B.1.1.7	2021-04-19	Dhaka	B.1.1.7	1
24174	C	T	missense_variant	Ala	871	Val	2020-10-17	Dhaka	B.1.1.25	2020-10-17	Dhaka	B.1.1.25	2
24181	C	T	synonymous_variant	Tyr	873	Tyr	2020-06-07	Rangpur	B.1.1.25	2020-07-07	Khulna	B.1.1.25	4
24187	T	A	synonymous_variant	Ser	875	Ser	2021-01-17	Sylhet	B.1.1.25	2021-01-17	Sylhet	B.1.1.25	1
24193	G	A	synonymous_variant	Leu	877	Leu	2021-08-05	Rajshahi	B.1.617.2	2021-08-09	Khulna	B.1.617.2	2
24193	G	T	synonymous_variant	Leu	877	Leu	2020-05-03	Dhaka	B.1.1.25	2021-11-25	Dhaka	B.1.617.2	11
24196	A	G	synonymous_variant	Leu	878	Leu	2021-06-16	Dhaka	AY.122	2021-06-16	Dhaka	AY.122	1
24197	G	T	missense_variant	Ala	879	Ser	2020-07-21	Chattogram	B.1.1.25	2021-12-18	Khulna	AY.122	114
24198	C	T	missense_variant	Ala	879	Val	2021-12-27	Khulna	B.1.617.2	2021-12-27	Khulna	B.1.617.2	1
24199	G	T	synonymous_variant	Ala	879	Ala	2020-04-29	Dhaka	B.1	2020-05-24	Chattogram	B.1	2
24208	C	T	synonymous_variant	Ile	882	Ile	2020-04-29	Dhaka	B.1	2020-04-29	Rajshahi	B.1	2
24219	G	T	missense_variant	Trp	886	Leu	2021-04-04	Chattogram	B.1.1.7	2021-05-20	Chattogram	B.1.1.7	2
24223	C	T	synonymous_variant	Thr	887	Thr	2020-07-07	Khulna	B.1.36.16	2021-12-21	Dhaka	AY.131	2
24224	T	C	missense_variant	Phe	888	Leu	2021-03-11	Sylhet	B.1.525	2021-06-15	Sylhet	B.1.525	20
24229	T	C	synonymous_variant	Gly	889	Gly	2021-08-12	Dhaka	AY.122	2021-08-12	Dhaka	AY.122	1
24231	C	T	missense_variant	Ala	890	Val	2021-09-10	Dhaka	B.1.617.2	2021-09-10	Dhaka	B.1.617.2	1
24236	G	T	missense_variant	Ala	892	Ser	2021-08-03	Dhaka	AY.4.4	2021-08-03	Dhaka	AY.4.4	1
24240	C	T	missense_variant	Ala	893	Val	2022-01-08	Rajshahi	BA.2	2022-01-08	Rajshahi	BA.2	1
24257	G	T	missense_variant	Ala	899	Ser	2021-04-06	Dhaka	B.1.351.3	2021-04-06	Dhaka	B.1.351.3	1
24290	G	T	stop_gained	Gly	910	*	2021-05-19	Dhaka	None	2021-05-19	Dhaka	None	1
24291	G	A	missense_variant	Gly	910	Glu	2020-11-04	Dhaka	B.1.351.3	2020-11-04	Dhaka	B.1.351.3	1
24298	A	T	synonymous_variant	Thr	912	Thr	2021-05-13	Rajshahi	B.1.617.2	2021-10-06	Rajshahi	B.1.617.2	53
24305	G	A	missense_variant	Val	915	Ile	2020-06-21	Barishal	B.1.1	2020-06-26	Barishal	B.1.1.25	2
24307	T	C	synonymous_variant	Val	915	Val	2021-04-06	Dhaka	B.1.351.3	2021-04-06	Dhaka	B.1.351.3	2
24328	G	C	missense_variant	Leu	922	Phe	2022-02-07	Dhaka	BA.2	2022-02-07	Dhaka	BA.2	1
24331	T	A	synonymous_variant	Ile	923	Ile	2021-07-03	Dhaka	B.1.617.2	2021-07-03	Dhaka	B.1.617.2	2
24332	G	T	missense_variant	Ala	924	Ser	2021-08-12	Rajshahi	AY.23.1	2021-08-12	Rajshahi	AY.23.1	1
24334	C	T	synonymous_variant	Ala	924	Ala	2020-05-03	Dhaka	B.1	2022-01-09	Barishal	AY.131	7
24337	C	T	synonymous_variant	Asn	925	Asn	2021-07-18	Dhaka	AY.20	2021-07-18	Dhaka	AY.20	1
24348	G	C	missense_variant	Ser	929	Thr	2021-06-02	Khulna	AY.4.4	2022-01-04	Rangpur	B.1.617.2	198
24348	G	T	missense_variant	Ser	929	Ile	2021-10-24	Dhaka	AY.4.4	2021-10-24	Dhaka	AY.4.4	1
24351	C	T	missense_variant	Ala	930	Val	2021-07-13	Chattogram	B.1.617.2	2021-07-13	Chattogram	B.1.617.2	1
24352	T	A	synonymous_variant	Ala	930	Ala	2021-11-01	Chattogram	B.1.617.2	2021-11-01	Chattogram	B.1.617.2	1
24353	A	G	missense_variant	Ile	931	Val	2021-12-21	Dhaka	AY.131	2021-12-21	Dhaka	AY.131	1
24357	G	T	missense_variant	Gly	932	Val	2021-09-02	Rajshahi	AY.122	2021-09-02	Rajshahi	AY.122	1
24362	A	G	missense_variant	Ile	934	Val	2021-09-30	Rajshahi	B.1.617.2	2021-09-30	Rajshahi	B.1.617.2	1
24368	G	C	missense_variant	Asp	936	His	2021-09-01	Dhaka	AY.4.4	2021-09-01	Dhaka	AY.4.4	1
24368	G	T	missense_variant	Asp	936	Tyr	2020-05-02	Rangpur	B.1	2021-08-18	Dhaka	AY.125	5
24369	A	G	missense_variant	Asp	936	Gly	2022-01-03	Dhaka	AY.131	2022-01-03	Dhaka	AY.131	1
24370	C	A	missense_variant	Asp	936	Glu	2021-11-14	Rangpur	AY.4.4	2022-01-04	Rangpur	B.1.617.2	3
24370	C	T	synonymous_variant	Asp	936	Asp	2020-07-12	Dhaka	B.1.1.25	2022-02-28	Dhaka	BA.2	7
24372	C	T	missense_variant	Ser	937	Leu	2021-03-16	Dhaka	B.1.351.3	2021-03-16	Dhaka	B.1.351.3	1
24374	C	A	missense_variant	Leu	938	Ile	2020-07-21	Chattogram	B.1.1	2021-12-13	Dhaka	AY.125	3
24374	C	T	missense_variant	Leu	938	Phe	2021-11-13	Dhaka	B.1.617.2	2022-01-03	Dhaka	BA.1	2
24378	C	A	missense_variant	Ser	939	Tyr	2020-05-23	Dhaka	B.1.1.25	2020-05-23	Dhaka	B.1.1.25	1
24378	C	T	missense_variant	Ser	939	Phe	2020-05-11	Dhaka	B.1.1.25	2021-07-12	Sylhet	B.1.617.2	6
24381	CCA	C	frameshift_variant	Thr	941	fs	2021-06-08	Rajshahi	B.1.351.3	2021-06-08	Rajshahi	B.1.351.3	1
24381	C	T	missense_variant	Ser	940	Phe	2020-12-25	Mymensingh	B.1.1.25	2021-11-23	Chattogram	B.1.617.2	3
24382	C	T	synonymous_variant	Ser	940	Ser	2020-12-02	Dhaka	B.1.1.25	2021-10-26	Rajshahi	AY.127	37
24383	A	G	missense_variant	Thr	941	Ala	2020-07-18	Sylhet	B.1.1.25	2020-07-18	Sylhet	B.1.1.25	1
24386	G	T	missense_variant	Ala	942	Ser	2021-08-29	Khulna	AY.91	2021-08-29	Khulna	AY.91	1
24387	C	T	missense_variant	Ala	942	Val	2020-10-05	Dhaka	B.1.1.25	2020-10-05	Dhaka	B.1.1.25	2
24388	A	T	synonymous_variant	Ala	942	Ala	2021-06-16	Barishal	B.1.617.2	2021-06-16	Barishal	B.1.617.2	1
24398	G	A	missense_variant	Gly	946	Arg	2021-12-13	Dhaka	AY.125	2021-12-13	Dhaka	AY.125	1
24400	A	G	synonymous_variant	Gly	946	Gly	2021-04-15	Dhaka	B.1.1.318	2021-05-05	Dhaka	B.1.1.318	3
24402	A	T	missense_variant	Lys	947	Ile	2022-02-16	Rangpur	BA.2	2022-02-16	Rangpur	BA.2	1
24406	T	C	synonymous_variant	Leu	948	Leu	2020-07-18	Sylhet	B.1.1	2020-07-19	Sylhet	B.1.1	2
24406	T	G	synonymous_variant	Leu	948	Leu	2022-03-02	Dhaka	BA.2	2022-03-02	Dhaka	BA.2	1
24410	G	A	missense_variant	Asp	950	Asn	2021-04-27	Dhaka	B.1.617.2	2022-02-08	Dhaka	AY.131	2163
24418	C	T	synonymous_variant	Val	952	Val	2021-05-29	Dhaka	B.1.617.2	2021-09-06	Rajshahi	B.1.617.2	12
24424	A	T	missense_variant	Gln	954	His	2021-12-06	Dhaka	BA.1	2022-03-06	Dhaka	BA.2	599
24430	A	T	synonymous_variant	Ala	956	Ala	2021-10-23	Dhaka	B.1.617.2	2021-10-23	Dhaka	B.1.617.2	1
24442	C	T	synonymous_variant	Asn	960	Asn	2021-03-18	Dhaka	B.1.351.3	2021-03-18	Dhaka	B.1.351.3	1
24448	T	C	synonymous_variant	Leu	962	Leu	2021-08-06	Dhaka	B.1.617.2	2021-08-08	Barishal	B.1.617.2	2
24454	A	G	synonymous_variant	Lys	964	Lys	2021-10-06	Sylhet	AY.127	2021-10-06	Sylhet	AY.127	1
24469	T	A	missense_variant	Asn	969	Lys	2021-12-06	Dhaka	BA.1	2022-03-06	Dhaka	BA.2	599
24499	T	C	synonymous_variant	Asp	979	Asp	2020-07-15	Rajshahi	B.1.1.25	2020-07-15	Rajshahi	B.1.1.25	1
24503	C	T	missense_variant	Leu	981	Phe	2021-12-06	Dhaka	BA.1	2022-02-19	Khulna	BA.1	202
24506	T	G	missense_variant	Ser	982	Ala	2020-12-31	Sylhet	B.1.1.7	2021-07-03	Chattogram	B.1.1.7	86
24517	C	T	synonymous_variant	Asp	985	Asp	2021-08-26	Dhaka	B.1.617.2	2021-09-16	Chattogram	B.1.617.2	6
24523	T	C	synonymous_variant	Val	987	Val	2021-07-14	Rajshahi	AY.122	2021-11-10	Rajshahi	AY.122	4
24529	T	C	synonymous_variant	Ala	989	Ala	2021-08-11	Barishal	B.1.617.2	2021-10-04	Rajshahi	B.1.617.2	2
24535	G	A	synonymous_variant	Val	991	Val	2021-10-17	Dhaka	AY.14	2021-10-17	Dhaka	AY.14	1
24535	G	T	synonymous_variant	Val	991	Val	2020-07-18	Chattogram	B.1.1.25	2021-07-31	Rajshahi	B.1.617.2	2
24550	G	A	synonymous_variant	Leu	996	Leu	2022-02-10	Dhaka	BA.2	2022-02-10	Dhaka	BA.2	1
24565	T	A	synonymous_variant	Leu	1001	Leu	2021-09-01	Dhaka	AY.4.4	2021-09-01	Dhaka	AY.4.4	1
24580	A	G	synonymous_variant	Thr	1006	Thr	2022-01-29	Rajshahi	BA.2	2022-01-29	Rajshahi	BA.2	1
24580	A	T	synonymous_variant	Thr	1006	Thr	2022-01-11	Dhaka	BA.1	2022-01-11	Dhaka	BA.1	1
24588	C	T	missense_variant	Thr	1009	Ile	2021-09-19	Dhaka	B.1.617.2	2021-10-24	Dhaka	AY.4.4	2
24603	G	A	missense_variant	Arg	1014	Lys	2021-07-13	Dhaka	B.1.617.2	2021-07-13	Dhaka	B.1.617.2	1
24614	A	G	missense_variant	Ile	1018	Val	2020-11-20	Dhaka	B.1.1.25	2020-11-20	Dhaka	B.1.1.25	1
24616	C	T	synonymous_variant	Ile	1018	Ile	2021-01-24	Dhaka	B.1.1.25	2021-09-01	Dhaka	AY.100	2
24620	G	T	missense_variant	Ala	1020	Ser	2021-05-08	Dhaka	B.1.351.3	2021-11-02	Rajshahi	AY.86	5
24621	C	T	missense_variant	Ala	1020	Val	2021-06-18	Dhaka	B.1.617.2	2021-12-13	Khulna	AY.131	3
24624	C	T	missense_variant	Ser	1021	Phe	2021-04-27	Khulna	B.1.617.2	2021-05-01	Khulna	B.1.617.2	4
24642	C	T	missense_variant	Thr	1027	Ile	2021-02-18	Dhaka	P.1.14	2021-02-18	Dhaka	P.1.14	1
24667	A	G	synonymous_variant	Gly	1035	Gly	2021-11-29	Dhaka	AY.127	2021-12-01	Dhaka	AY.127	2
24667	A	T	synonymous_variant	Gly	1035	Gly	2021-12-19	Dhaka	AY.131	2021-12-19	Dhaka	AY.131	1
24675	A	G	missense_variant	Lys	1038	Arg	2021-03-16	Dhaka	B.1.351.3	2021-05-18	Chattogram	B.1.351.3	2
24685	T	C	synonymous_variant	Asp	1041	Asp	2020-06-18	Dhaka	B.1.1.25	2020-12-12	Dhaka	B.1.1.25	8
24712	G	A	missense_variant	Met	1050	Ile	2021-08-12	Dhaka	B.1.617.2	2021-08-12	Dhaka	B.1.617.2	1
24721	T	A	synonymous_variant	Pro	1053	Pro	2021-12-27	Rajshahi	AY.127	2021-12-27	Rajshahi	AY.127	1
24721	T	C	synonymous_variant	Pro	1053	Pro	2021-07-12	Rajshahi	AY.122	2022-02-07	Dhaka	BA.1	2
24727	A	G	synonymous_variant	Ser	1055	Ser	2021-09-02	Rajshahi	B.1.617.2	2021-09-02	Rajshahi	B.1.617.2	1
24733	T	A	synonymous_variant	Pro	1057	Pro	2020-10-28	Dhaka	B.1.36.16	2020-10-28	Dhaka	B.1.36.16	1
24733	T	G	synonymous_variant	Pro	1057	Pro	2021-07-23	Dhaka	B.1.617.2	2021-07-23	Dhaka	B.1.617.2	1
24736	T	C	synonymous_variant	His	1058	His	2020-07-31	Dhaka	B.1.1	2020-07-31	Dhaka	B.1.1	1
24745	C	T	synonymous_variant	Val	1061	Val	2021-04-27	Dhaka	B.1.617.2	2021-12-04	Rangpur	B.1.617.2	540
24748	C	T	synonymous_variant	Phe	1062	Phe	2021-03-11	Sylhet	B.1.525	2021-09-10	Dhaka	AY.121	22
24751	G	T	missense_variant	Leu	1063	Phe	2021-07-01	Chattogram	B.1.617.2	2021-09-03	Chattogram	AY.4.4	3
24755	G	T	missense_variant	Val	1065	Leu	2020-05-27	Rangpur	B.1.1.25	2020-05-27	Rangpur	B.1.1.25	1
24757	G	T	synonymous_variant	Val	1065	Val	2021-07-05	Chattogram	AY.58	2021-10-21	Chattogram	AY.58	4
24764	G	A	missense_variant	Val	1068	Ile	2021-05-08	Chattogram	B.1.351.3	2022-01-22	Sylhet	BA.2	2
24764	G	C	missense_variant	Val	1068	Leu	2022-02-22	Dhaka	BA.2	2022-02-22	Dhaka	BA.2	1
24764	G	T	missense_variant	Val	1068	Phe	2020-04-29	Dhaka	B.1.1.25	2020-05-18	Barishal	B.1.1.25	2
24769	T	C	synonymous_variant	Pro	1069	Pro	2021-07-13	Dhaka	B.1.617.2	2021-07-13	Dhaka	B.1.617.2	1
24772	A	G	synonymous_variant	Ala	1070	Ala	2021-11-20	Chattogram	B.1.617.2	2021-11-20	Chattogram	B.1.617.2	1
24774	A	G	missense_variant	Gln	1071	Arg	2021-12-19	Chattogram	AY.131	2021-12-27	Chattogram	AY.131	3
24782	A	C	missense_variant	Asn	1074	His	2020-07-12	Dhaka	B.1.1.25	2020-07-12	Dhaka	B.1.1.25	1
24786	T	A	missense_variant	Phe	1075	Tyr	2021-05-18	Chattogram	B.1.351.3	2021-05-18	Chattogram	B.1.351.3	2
24794	G	T	missense_variant	Ala	1078	Ser	2021-04-07	Dhaka	B.1.351	2021-08-25	Rajshahi	AY.102	2
24795	C	T	missense_variant	Ala	1078	Val	2021-01-19	Dhaka	B.1.1.25	2021-03-21	Chattogram	B.1.1.25	3
24796	T	A	synonymous_variant	Ala	1078	Ala	2021-08-24	Khulna	AY.29	2021-08-24	Khulna	AY.29	1
24800	G	T	missense_variant	Ala	1080	Ser	2021-07-30	Dhaka	B.1.617.2	2021-07-30	Dhaka	B.1.617.2	1
24803	A	G	missense_variant	Ile	1081	Val	2021-11-13	Dhaka	B.1.617.2	2021-11-13	Dhaka	B.1.617.2	1
24812	G	C	missense_variant	Asp	1084	His	2020-06-28	Dhaka	B.1.1.25	2020-06-28	Dhaka	B.1.1.25	1
24812	G	T	missense_variant	Asp	1084	Tyr	2020-05-31	Mymensingh	B.1.1.25	2020-05-31	Mymensingh	B.1.1.25	2
24815	G	A	missense_variant	Gly	1085	Arg	2021-11-13	Khulna	AY.65	2021-11-16	Chattogram	AY.65	3
24815	G	T	stop_gained	Gly	1085	*	2021-08-19	Dhaka	B.1.617.2	2021-08-19	Dhaka	B.1.617.2	1
24816	G	T	missense_variant	Gly	1085	Val	2021-08-19	Dhaka	B.1.617.2	2021-08-19	Dhaka	B.1.617.2	1
24821	G	T	missense_variant	Ala	1087	Ser	2020-05-03	Dhaka	B.1.1.25	2020-05-03	Dhaka	B.1.1.25	1
24834	G	A	missense_variant	Arg	1091	His	2020-05-30	Barishal	B.1.1.25	2021-01-16	Dhaka	B.1.1.25	2
24841	T	G	synonymous_variant	Gly	1093	Gly	2021-08-18	Dhaka	B.1.617.2	2021-08-18	Dhaka	B.1.617.2	1
24856	T	C	synonymous_variant	Asn	1098	Asn	2021-09-01	Dhaka	AY.4.4	2021-11-23	Dhaka	AY.131	2
24859	C	T	synonymous_variant	Gly	1099	Gly	2021-04-06	Dhaka	B.1.351.3	2021-11-13	Dhaka	B.1.617.2	2
24862	A	G	synonymous_variant	Thr	1100	Thr	2020-12-31	Sylhet	B.1.1.25	2021-01-27	Sylhet	B.1.1.25	2
24863	C	T	missense_variant	His	1101	Tyr	2020-07-18	Barishal	B.1.1.25	2021-08-29	Dhaka	B.1.617.2	5
24865	C	T	synonymous_variant	His	1101	His	2020-07-06	Barishal	B.1.1.25	2021-11-13	Dhaka	B.1.617.2	4
24872	G	C	missense_variant	Val	1104	Leu	2021-05-27	Dhaka	B.1.617.2	2021-05-27	Dhaka	B.1.617.2	1
24872	G	T	missense_variant	Val	1104	Leu	2020-06-01	Dhaka	B.1.1.25	2021-12-02	Rajshahi	AY.20	38
24887	T	C	missense_variant	Phe	1109	Leu	2020-04-28	Dhaka	B.1.1.25	2020-04-28	Dhaka	B.1.1.25	1
24892	T	C	synonymous_variant	Tyr	1110	Tyr	2022-01-22	Chattogram	BA.2	2022-02-26	Dhaka	BA.2	9
24899	C	A	missense_variant	Gln	1113	Lys	2021-08-01	Dhaka	AY.4.4	2022-02-17	Chattogram	BA.2	2
24903	T	C	missense_variant	Ile	1114	Thr	2021-08-15	Chattogram	AY.43	2021-08-29	Khulna	AY.4.4	2
24904	C	T	synonymous_variant	Ile	1114	Ile	2020-07-24	Chattogram	B.1.1.25	2021-12-18	Sylhet	AY.127	5
24907	T	C	synonymous_variant	Ile	1115	Ile	2021-03-14	Dhaka	B.1.1.25	2021-03-14	Dhaka	B.1.1.25	4
24910	T	C	synonymous_variant	Thr	1116	Thr	2020-06-18	Dhaka	B.1.1	2021-09-30	Mymensingh	B.1.617.2	2
24912	C	T	missense_variant	Thr	1117	Ile	2020-11-12	Sylhet	B.1.1.25	2021-12-29	Dhaka	AY.4.4	16
24913	A	T	synonymous_variant	Thr	1117	Thr	2021-06-05	Dhaka	B.1.617.2	2021-09-14	Dhaka	AY.127	9
24914	G	C	missense_variant	Asp	1118	His	2020-12-31	Sylhet	B.1.1.7	2021-07-15	Dhaka	B.1.617.2	96
24914	G	T	missense_variant	Asp	1118	Tyr	2020-10-05	Dhaka	B.1.1.25	2021-10-06	Rajshahi	B.1.617.2	63
24919	C	T	synonymous_variant	Asn	1119	Asn	2020-06-21	Barishal	B.1.1.25	2021-09-02	Dhaka	AY.33.1	4
24923	T	C	missense_variant	Phe	1121	Leu	2021-04-19	Dhaka	B.1.351.3	2021-04-19	Dhaka	B.1.351.3	1
24926	G	T	missense_variant	Val	1122	Leu	2020-11-23	Chattogram	B.1.36.8	2021-10-05	Sylhet	B.1.617.2	3
24931	T	C	synonymous_variant	Ser	1123	Ser	2021-12-25	Khulna	AY.102	2021-12-25	Khulna	AY.102	1
24933	G	T	missense_variant	Gly	1124	Val	2021-08-04	Barishal	B.1.617.2	2021-11-30	Khulna	AY.102	4
24934	T	C	synonymous_variant	Gly	1124	Gly	2020-07-21	Chattogram	B.1.1.25	2021-06-28	Chattogram	B.1.617.2	2
24937	C	T	synonymous_variant	Asn	1125	Asn	2021-06-16	Sylhet	B.1.351	2021-06-16	Sylhet	B.1.351	1
24942	A	T	missense_variant	Asp	1127	Val	2021-11-05	Dhaka	AY.122	2021-11-05	Dhaka	AY.122	1
24955	A	G	synonymous_variant	Gly	1131	Gly	2021-07-28	Chattogram	B.1.617.2	2021-07-28	Chattogram	B.1.617.2	1
24956	A	G	missense_variant	Ile	1132	Val	2021-04-19	Dhaka	B.1.351.3	2021-04-19	Dhaka	B.1.351.3	1
24961	C	T	synonymous_variant	Val	1133	Val	2021-10-04	Dhaka	AY.111	2021-10-04	Dhaka	AY.111	1
24962	A	G	missense_variant	Asn	1134	Asp	2021-09-09	Dhaka	AY.4.4	2021-09-09	Dhaka	AY.4.4	1
24967	C	T	synonymous_variant	Asn	1135	Asn	2021-11-22	Khulna	AY.4.4	2021-11-22	Khulna	AY.4.4	1
24970	A	G	synonymous_variant	Thr	1136	Thr	2020-06-17	Chattogram	B.1.1.25	2020-06-27	Chattogram	B.1.1.25	3
24979	T	A	missense_variant	Asp	1139	Glu	2022-02-08	Dhaka	AY.131	2022-02-08	Dhaka	AY.131	1
24983	T	C	synonymous_variant	Leu	1141	Leu	2021-06-30	Dhaka	B.1.617.2	2021-06-30	Dhaka	B.1.617.2	1
24984	T	G	missense_variant	Leu	1141	Trp	2021-06-02	Chattogram	B.1.617.2	2021-11-14	Dhaka	B.1.617.2	66
24989	C	T	missense_variant	Pro	1143	Ser	2022-02-12	Dhaka	BA.2	2022-02-12	Dhaka	BA.2	1
24991	T	A	synonymous_variant	Pro	1143	Pro	2021-09-07	Dhaka	AY.127	2021-09-07	Dhaka	AY.127	1
24992	G	C	missense_variant	Glu	1144	Gln	2021-10-07	Dhaka	B.1.617.2	2021-10-26	Dhaka	AY.122	2
24998	G	C	missense_variant	Asp	1146	His	2021-07-15	Dhaka	B.1.617.2	2021-07-15	Dhaka	B.1.617.2	1
24999	A	T	missense_variant	Asp	1146	Val	2022-01-03	Dhaka	BA.2	2022-01-03	Dhaka	BA.2	1
25000	C	A	missense_variant	Asp	1146	Glu	2021-06-29	Dhaka	B.1.617.2	2021-06-29	Dhaka	B.1.617.2	1
25000	C	T	synonymous_variant	Asp	1146	Asp	2020-10-10	Dhaka	B.1.1.25	2022-03-06	Dhaka	BA.2	544
25006	C	T	synonymous_variant	Phe	1148	Phe	2021-03-16	Dhaka	B.1.1.25	2022-02-02	Khulna	BA.2	2
25009	G	A	synonymous_variant	Lys	1149	Lys	2021-08-17	Dhaka	B.1.617.2	2021-09-12	Rajshahi	B.1.617.2	4
25012	G	T	missense_variant	Glu	1150	Asp	2021-08-05	Chattogram	B.1.617.2	2021-12-20	Dhaka	AY.131	5
25012	G	A	synonymous_variant	Glu	1150	Glu	2021-07-14	Dhaka	AY.122	2021-07-14	Dhaka	AY.122	1
25019	G	T	missense_variant	Asp	1153	Tyr	2021-09-13	Rajshahi	AY.19	2022-02-21	Chattogram	BA.2	11
25025	T	C	missense_variant	Tyr	1155	His	2021-04-15	Dhaka	B.1.351.3	2021-04-15	Dhaka	B.1.351.3	1
25046	C	G	missense_variant	Pro	1162	Ala	2021-09-11	Chattogram	AY.102	2021-09-11	Chattogram	AY.102	1
25046	C	T	missense_variant	Pro	1162	Ser	2021-05-10	Chattogram	B.1.351.3	2022-01-14	Rajshahi	BA.2	7
25047	C	T	missense_variant	Pro	1162	Leu	2020-08-31	Rangpur	B.1.1.25	2021-04-19	Dhaka	B.1.351.3	2
25049	G	C	missense_variant	Asp	1163	His	2021-04-03	Dhaka	B.1.351.3	2021-04-03	Dhaka	B.1.351.3	1
25053	T	C	missense_variant	Val	1164	Ala	2020-12-31	Sylhet	B.1.1.7	2020-12-31	Sylhet	B.1.1.7	1
25062	G	T	missense_variant	Gly	1167	Val	2020-04-29	Dhaka	B.1.1.25	2021-09-08	Mymensingh	AY.125	3
25066	C	T	synonymous_variant	Asp	1168	Asp	2021-08-05	Barishal	B.1.617.2	2021-08-05	Barishal	B.1.617.2	1
25075	C	T	synonymous_variant	Gly	1171	Gly	2021-06-26	Dhaka	B.1.617.2	2021-08-18	Khulna	B.1.617.2	7
25078	T	C	synonymous_variant	Ile	1172	Ile	2021-06-08	Rajshahi	B.1.1.318	2021-06-08	Rajshahi	B.1.1.318	1
25081	T	C	synonymous_variant	Asn	1173	Asn	2020-11-25	Sylhet	B.1.1.25	2020-11-30	Sylhet	B.1.1.25	2
25088	G	T	missense_variant	Val	1176	Phe	2021-02-18	Dhaka	P.1.14	2021-12-18	Khulna	AY.122	7
25096	C	T	synonymous_variant	Asn	1178	Asn	2021-09-01	Khulna	AY.102	2021-12-25	Dhaka	AY.122	8
25115	C	A	missense_variant	Arg	1185	Ser	2021-05-18	Dhaka	B.1.351.3	2021-05-18	Dhaka	B.1.351.3	1
25116	G	A	missense_variant	Arg	1185	His	2020-07-18	Sylhet	B.1.1.25	2021-10-19	Dhaka	AY.102	3
25123	T	C	synonymous_variant	Asn	1187	Asn	2021-08-30	Dhaka	AY.4	2021-08-30	Dhaka	AY.4	1
25135	G	T	missense_variant	Lys	1191	Asn	2020-05-24	Chattogram	B.1.1	2020-07-19	Chattogram	B.1.36.8	6
25138	T	C	synonymous_variant	Asn	1192	Asn	2020-05-10	Dhaka	B.1	2021-12-18	Khulna	AY.122	4
25147	A	C	missense_variant	Glu	1195	Asp	2021-06-21	Rangpur	AY.53	2021-09-08	Chattogram	B.1.617.2	2
25148	T	A	missense_variant	Ser	1196	Thr	2021-07-06	Chattogram	B.1.617.2	2021-11-02	Khulna	AY.39	7
25150	T	C	synonymous_variant	Ser	1196	Ser	2021-07-24	Khulna	B.1.617.2	2021-07-24	Khulna	B.1.617.2	1
25153	C	T	synonymous_variant	Leu	1197	Leu	2021-10-20	Dhaka	AY.39	2021-10-20	Dhaka	AY.39	1
25156	C	T	synonymous_variant	Ile	1198	Ile	2021-06-17	Dhaka	B.1.351	2021-10-06	Rajshahi	B.1.617.2	2
25160	C	G	missense_variant	Leu	1200	Val	2021-03-27	Chattogram	B.1.351.3	2021-03-27	Chattogram	B.1.351.3	1
25160	C	T	missense_variant	Leu	1200	Phe	2021-08-19	Dhaka	B.1.617.2	2021-08-19	Dhaka	B.1.617.2	1
25162	C	A	synonymous_variant	Leu	1200	Leu	2021-09-08	Khulna	AY.4.4	2022-02-02	Dhaka	BA.1	2
25163	C	A	missense_variant	Gln	1201	Lys	2021-09-08	Khulna	AY.4.4	2022-02-02	Dhaka	BA.1	2
25165	A	T	missense_variant	Gln	1201	His	2020-08-12	Chattogram	B.1.1.25	2021-04-03	Dhaka	B.1.351.3	4
25167	A	C	missense_variant	Glu	1202	Ala	2021-12-18	Khulna	AY.122	2021-12-18	Khulna	AY.122	1
25169	C	T	missense_variant	Leu	1203	Phe	2021-06-29	Dhaka	AY.122	2021-06-29	Dhaka	AY.122	1
25173	GA	G	frameshift_variant	Lys	1205	fs	2021-06-16	Rajshahi	B.1.617.2	2021-06-16	Rajshahi	B.1.617.2	1
25177	G	T	missense_variant	Lys	1205	Asn	2021-03-31	Chattogram	B.1.1.7	2021-07-14	Dhaka	B.1.617.2	2
25183	G	T	missense_variant	Glu	1207	Asp	2021-07-07	Dhaka	B.1.617.2	2021-09-23	Sylhet	B.1.617.2	2
25184	C	G	missense_variant	Gln	1208	Glu	2021-04-07	Khulna	B.1.351.3	2021-04-07	Khulna	B.1.351.3	1
25190	A	G	missense_variant	Ile	1210	Val	2021-06-17	Dhaka	B.1.617.2	2021-06-17	Dhaka	B.1.617.2	1
25207	C	T	synonymous_variant	Tyr	1215	Tyr	2020-12-31	Dhaka	B.1.1.25	2021-11-01	Dhaka	AY.131	2
25209	T	C	missense_variant	Ile	1216	Thr	2021-10-09	Dhaka	B.1.617.2	2021-10-09	Dhaka	B.1.617.2	1
25217	G	T	missense_variant	Gly	1219	Cys	2020-04-05	Dhaka	B.1.1	2021-06-17	Barishal	AY.4.4	2
25218	G	T	missense_variant	Gly	1219	Val	2020-08-31	Sylhet	B.1.1.25	2020-08-31	Sylhet	B.1.1.25	1
25228	T	G	synonymous_variant	Ala	1222	Ala	2020-06-30	Mymensingh	B.1.1.25	2020-08-13	Dhaka	B.1.1.25	6
25229	G	A	missense_variant	Gly	1223	Ser	2021-11-23	Dhaka	B.1.617.2	2021-11-23	Dhaka	B.1.617.2	1
25231	C	T	synonymous_variant	Gly	1223	Gly	2021-12-13	Khulna	AY.131	2021-12-13	Khulna	AY.131	1
25235	A	T	missense_variant	Ile	1225	Phe	2021-07-31	Dhaka	B.1.617.2	2021-07-31	Dhaka	B.1.617.2	1
25237	T	C	synonymous_variant	Ile	1225	Ile	2021-06-08	Rajshahi	B.1.351.3	2021-06-08	Rajshahi	B.1.351.3	1
25240	C	T	synonymous_variant	Ala	1226	Ala	2021-11-01	Dhaka	B.1.617.2	2021-11-08	Khulna	B.1.617.2	2
25243	A	G	missense_variant	Ile	1227	Met	2021-06-29	Rangpur	B.1.617.2	2021-06-29	Rangpur	B.1.617.2	1
25244	G	C	missense_variant	Val	1228	Leu	2021-06-17	Chattogram	B.1.1.318	2021-06-20	Chattogram	B.1.1.318	2
25244	G	T	missense_variant	Val	1228	Leu	2021-05-10	Dhaka	B.1.351.3	2021-08-14	Barishal	B.1.617.2	3
25249	G	A	missense_variant	Met	1229	Ile	2020-12-02	Dhaka	B.1.1.25	2020-12-03	Dhaka	B.1.1.25	2
25249	G	T	missense_variant	Met	1229	Ile	2020-10-05	Dhaka	B.1.1.25	2021-09-22	Khulna	AY.102	4
25250	G	T	missense_variant	Val	1230	Leu	2020-12-02	Dhaka	B.1.1.25	2022-01-10	Mymensingh	AY.131	2
25252	G	C	synonymous_variant	Val	1230	Val	2021-07-08	Dhaka	AY.54	2021-07-14	Dhaka	AY.54	2
25252	G	T	synonymous_variant	Val	1230	Val	2021-11-13	Dhaka	B.1.617.2	2021-11-13	Dhaka	B.1.617.2	1
25254	C	T	missense_variant	Thr	1231	Ile	2021-06-05	Dhaka	AY.122	2021-06-05	Dhaka	AY.122	1
25259	A	G	missense_variant	Met	1233	Val	2021-09-09	Dhaka	B.1.617.2	2021-09-12	Dhaka	B.1.617.2	2
25261	G	T	missense_variant	Met	1233	Ile	2020-11-25	Sylhet	B.1.1.25	2020-11-30	Sylhet	B.1.1.25	2
25262	C	T	missense_variant	Leu	1234	Phe	2021-07-07	Barishal	AY.122	2021-07-07	Barishal	AY.122	1
25266	G	T	missense_variant	Cys	1235	Phe	2021-08-15	Chattogram	B.1.617.2	2022-01-05	Khulna	AY.131	4
25267	C	T	synonymous_variant	Cys	1235	Cys	2021-12-13	Khulna	AY.131	2021-12-13	Khulna	AY.131	1
25269	G	A	missense_variant	Cys	1236	Tyr	2021-05-18	Chattogram	B.1.351.3	2021-05-18	Chattogram	B.1.351.3	1
25269	G	T	missense_variant	Cys	1236	Phe	2021-08-07	Dhaka	AY.122	2021-08-07	Dhaka	AY.122	1
25273	G	C	missense_variant	Met	1237	Ile	2020-07-10	Dhaka	B.1.36.16	2021-12-27	Dhaka	AY.131	2
25273	G	T	missense_variant	Met	1237	Ile	2020-05-20	Dhaka	B.1.36.8	2021-10-06	Dhaka	AY.122	4
25276	C	A	synonymous_variant	Thr	1238	Thr	2021-02-26	Dhaka	B.1.1.318	2021-07-01	Dhaka	B.1.1.318	35
25276	C	T	synonymous_variant	Thr	1238	Thr	2021-12-02	Rajshahi	AY.20	2021-12-02	Rajshahi	AY.20	1
25278	G	C	missense_variant	Ser	1239	Thr	2020-12-27	Khulna	B.1.1.25	2020-12-27	Khulna	B.1.1.25	1
25290	G	T	missense_variant	Cys	1243	Phe	2020-12-01	Dhaka	B.1.1.25	2021-12-03	Rajshahi	AY.131	4
25294	C	A	synonymous_variant	Leu	1244	Leu	2021-08-07	Dhaka	B.1.617.2	2021-08-07	Dhaka	B.1.617.2	1
25299	G	T	missense_variant	Gly	1246	Val	2021-06-07	Chattogram	B.1.617.2	2022-02-20	Chattogram	BA.2	3
25302	G	C	missense_variant	Cys	1247	Ser	2020-10-23	Chattogram	B.1.1.25	2020-10-24	Chattogram	B.1.1.25	2
25302	G	T	missense_variant	Cys	1247	Phe	2020-08-12	Chattogram	B.1.1.25	2021-12-04	Rangpur	B.1.617.2	42
25305	G	A	missense_variant	Cys	1248	Tyr	2021-08-15	Chattogram	AY.43	2021-08-15	Chattogram	AY.43	1
25305	G	T	missense_variant	Cys	1248	Phe	2021-09-15	Rajshahi	B.1.617.2	2021-09-30	Mymensingh	B.1.617.2	2
25308	C	T	missense_variant	Ser	1249	Phe	2021-08-05	Barishal	AY.122	2021-08-05	Barishal	AY.122	1
25309	T	C	synonymous_variant	Ser	1249	Ser	2021-12-01	Dhaka	AY.131	2021-12-01	Dhaka	AY.131	1
25311	G	T	missense_variant	Cys	1250	Phe	2020-06-30	Dhaka	B.1.1.25	2021-08-17	Dhaka	B.1.617.2	5
25314	G	T	missense_variant	Gly	1251	Val	2021-07-10	Dhaka	AY.122.4	2021-07-10	Dhaka	AY.122.4	2
25317	C	T	missense_variant	Ser	1252	Phe	2020-08-12	Chattogram	B.1.1.25	2021-07-01	Chattogram	AY.71	2
25320	G	T	missense_variant	Cys	1253	Phe	2021-10-21	Dhaka	AY.131	2021-10-21	Dhaka	AY.131	1
25321	C	T	synonymous_variant	Cys	1253	Cys	2021-08-23	Khulna	B.1.617.2	2021-09-26	Khulna	B.1.617.2	2
25323	G	C	missense_variant	Cys	1254	Ser	2021-03-14	Dhaka	B.1.351.3	2021-03-14	Dhaka	B.1.351.3	1
25327	A	T	missense_variant	Lys	1255	Asn	2021-03-14	Dhaka	B.1.351	2021-03-14	Dhaka	B.1.351	1
25327	A	G	synonymous_variant	Lys	1255	Lys	2021-08-05	Dhaka	B.1.617.2	2021-08-05	Dhaka	B.1.617.2	1
25336	A	T	missense_variant	Glu	1258	Asp	2021-12-23	Khulna	AY.127	2021-12-27	Dhaka	AY.127	2
25337	G	T	missense_variant	Asp	1259	Tyr	2021-03-15	Dhaka	B.1.1.25	2021-03-15	Dhaka	B.1.1.25	1
25339	C	T	synonymous_variant	Asp	1259	Asp	2020-06-30	Barishal	B.1.1.25	2021-11-22	Dhaka	AY.4.4	14
25340	G	T	missense_variant	Asp	1260	Tyr	2021-08-28	Khulna	AY.4.4	2021-10-26	Rajshahi	B.1.617.2	2
25342	C	T	synonymous_variant	Asp	1260	Asp	2021-11-12	Rajshahi	AY.122	2021-12-08	Dhaka	AY.122	4
25344	C	T	missense_variant	Ser	1261	Phe	2021-10-19	Dhaka	AY.102	2021-10-19	Dhaka	AY.102	1
25345	T	C	synonymous_variant	Ser	1261	Ser	2021-02-16	Khulna	B.1.1.25	2021-02-16	Khulna	B.1.1.25	1
25346	G	A	missense_variant	Glu	1262	Lys	2021-07-07	Chattogram	B.1.617.2	2021-09-06	Dhaka	B.1.617.2	6
25349	C	A	missense_variant	Pro	1263	Thr	2021-07-27	Dhaka	AY.4.4	2021-11-22	Dhaka	AY.4.4	9
25350	C	G	missense_variant	Pro	1263	Arg	2021-11-01	Dhaka	B.1.617.2	2021-11-23	Dhaka	B.1.617.2	3
25350	C	T	missense_variant	Pro	1263	Leu	2021-03-15	Dhaka	B.1.1	2021-11-19	Rajshahi	AY.102	8
25352	G	A	missense_variant	Val	1264	Met	2020-04-29	Barishal	B.1.1	2020-04-29	Dhaka	B.1.1	2
25352	G	C	missense_variant	Val	1264	Leu	2020-06-17	Dhaka	B.1.1.25	2020-06-17	Dhaka	B.1.1.25	1
25352	G	T	missense_variant	Val	1264	Leu	2021-01-22	Dhaka	B.1.1.25	2022-01-26	Dhaka	BA.1	38
25354	G	T	synonymous_variant	Val	1264	Val	2021-11-21	Dhaka	AY.4.4	2021-11-28	Dhaka	B.1.617.2	2
25355	C	T	missense_variant	Leu	1265	Phe	2021-08-28	Dhaka	B.1.617.2	2021-11-07	Rajshahi	AY.127	2
25356	T	C	missense_variant	Leu	1265	Pro	2021-11-23	Dhaka	AY.127	2021-12-06	Chattogram	AY.127	2
25357	C	T	synonymous_variant	Leu	1265	Leu	2021-07-14	Dhaka	B.1.617.2	2021-08-12	Dhaka	B.1.617.2	4
25363	A	C	synonymous_variant	Gly	1267	Gly	2021-10-27	Khulna	AY.127	2021-10-27	Khulna	AY.127	1
25364	G	A	missense_variant	Val	1268	Ile	2021-08-08	Rajshahi	B.1.617.2	2021-08-08	Rajshahi	B.1.617.2	1
25369	A	G	synonymous_variant	Lys	1269	Lys	2020-07-18	Sylhet	B.1.1.25	2020-07-18	Sylhet	B.1.1.25	1
25383	A	G	splice_region_variant&stop_retained_variant	Ter	1274	Ter	2021-07-03	Chattogram	AY.125	2021-12-19	Chattogram	AY.4.2.3	10

## Sheet: ORF3a
NT-pos	NT_ref	NT_alt	EFFECT	AA_ref	AA_pos	AA_alt	First Appearance Date	First Appearance Location	First Appearance Linage	Last Appearance Date	Last Appearance Location	Last Appearance Linage	Frequency
25398	T	C	synonymous_variant	Asp	2	Asp	2021-10-14	Rajshahi	AY.127	2021-10-30	Rajshahi	AY.122	2
25407	G	T	missense_variant	Met	5	Ile	2021-05-18	Chattogram	B.1.351.3	2021-05-18	Chattogram	B.1.351.3	1
25408	A	G	missense_variant	Arg	6	Gly	2022-01-09	Dhaka	BA.1	2022-01-09	Dhaka	BA.1	1
25413	C	T	synonymous_variant	Ile	7	Ile	2021-03-09	Dhaka	B.1.351.3	2021-09-10	Chattogram	AY.91.1	18
25416	C	T	synonymous_variant	Phe	8	Phe	2020-06-18	Dhaka	B.1.1.25	2022-02-20	Dhaka	BA.2	22
25417	A	G	missense_variant	Thr	9	Ala	2021-09-27	Chattogram	AY.122	2021-10-25	Chattogram	AY.122	2
25417	A	T	missense_variant	Thr	9	Ser	2021-10-10	Rajshahi	B.1.617.2	2021-10-10	Rajshahi	B.1.617.2	1
25418	C	A	missense_variant	Thr	9	Lys	2021-09-12	Rajshahi	AY.102	2021-10-03	Dhaka	B.1.617.2	4
25420	A	G	missense_variant	Ile	10	Val	2020-08-21	Rajshahi	B.1.1.25	2020-08-21	Rajshahi	B.1.1.25	1
25422	T	C	synonymous_variant	Ile	10	Ile	2020-08-28	Chattogram	B.1.36.16	2020-08-28	Chattogram	B.1.36.16	1
25423	G	C	missense_variant	Gly	11	Arg	2020-12-05	Dhaka	B.1.1.25	2021-08-11	Dhaka	B.1.617.2	2
25424	G	C	missense_variant	Gly	11	Ala	2020-12-20	Rajshahi	B.1.1.25	2020-12-23	Rajshahi	B.1.1.25	2
25427	C	T	missense_variant	Thr	12	Ile	2021-05-24	Dhaka	B.1.351.3	2021-05-24	Dhaka	B.1.351.3	1
25429	G	A	missense_variant	Val	13	Ile	2021-12-27	Khulna	AY.131	2021-12-27	Khulna	AY.131	1
25429	G	T	missense_variant	Val	13	Leu	2020-05-14	Dhaka	B.1.1.25	2021-12-03	Rajshahi	B.1.617.2	8
25431	A	G	synonymous_variant	Val	13	Val	2022-02-22	Dhaka	BA.2	2022-02-22	Dhaka	BA.2	1
25432	AC	A	frameshift_variant	Thr	14	fs	2021-04-06	Dhaka	B.1.351	2021-04-06	Dhaka	B.1.351	1
25433	C	T	missense_variant	Thr	14	Ile	2021-08-28	Dhaka	B.1.617.2	2021-08-28	Dhaka	B.1.617.2	1
25437	GA	G	frameshift_variant	Lys	16	fs	2021-02-18	Sylhet	B.1.1.25	2021-03-16	Dhaka	B.1.351.3	2
25437	G	T	missense_variant	Leu	15	Phe	2021-01-04	Sylhet	B.1.1.7	2022-01-30	Dhaka	BA.2	6
25440	G	T	missense_variant	Lys	16	Asn	2020-05-20	Chattogram	B.1.1.25	2021-06-10	Sylhet	B.1.351	2
25442	A	G	missense_variant	Gln	17	Arg	2020-10-29	Chattogram	B.1.1.25	2020-10-29	Chattogram	B.1.1.25	1
25443	A	G	synonymous_variant	Gln	17	Gln	2021-08-02	Chattogram	AY.39	2021-08-02	Chattogram	AY.39	1
25444	G	C	missense_variant	Gly	18	Arg	2021-08-22	Khulna	AY.122	2021-09-01	Khulna	AY.122	2
25445	G	T	missense_variant	Gly	18	Val	2020-06-18	Dhaka	B.1.1	2021-12-12	Dhaka	B.1.617.2	4
25447	G	C	missense_variant	Glu	19	Gln	2021-12-19	Dhaka	AY.131	2021-12-19	Dhaka	AY.131	1
25449	A	C	missense_variant	Glu	19	Asp	2021-10-04	Dhaka	AY.111	2021-10-04	Dhaka	AY.111	1
25450	A	C	missense_variant	Ile	20	Leu	2020-07-16	Dhaka	B.1.1.25	2020-07-16	Dhaka	B.1.1.25	1
25450	A	G	missense_variant	Ile	20	Val	2020-08-15	Barishal	B.1.1.25	2020-10-03	Dhaka	B.1.1.25	2
25451	T	A	missense_variant	Ile	20	Asn	2021-08-16	Dhaka	B.1.617.2	2021-08-16	Dhaka	B.1.617.2	1
25451	T	C	missense_variant	Ile	20	Thr	2021-01-05	Rajshahi	B.1.1.25	2022-01-12	Dhaka	AY.131	23
25452	C	T	synonymous_variant	Ile	20	Ile	2020-07-01	Dhaka	B.1.1.25	2021-10-28	Dhaka	B.1.617.2	5
25454	A	G	missense_variant	Lys	21	Arg	2021-06-28	Chattogram	B.1.617.2	2021-12-19	Chattogram	AY.4.2.3	32
25455	G	T	missense_variant	Lys	21	Asn	2020-06-28	Dhaka	B.1.1.25	2022-01-12	Dhaka	AY.131	5
25456	G	T	missense_variant	Asp	22	Tyr	2020-06-15	Rajshahi	B.1.1.25	2021-01-17	Dhaka	B.1.1.7	4
25457	A	G	missense_variant	Asp	22	Gly	2021-10-17	Dhaka	AY.4.4	2021-10-17	Dhaka	AY.4.4	1
25459	G	GCTA	conservative_inframe_insertion	Thr	24	dup	2021-08-12	Dhaka	B.1.617.2	2021-08-12	Dhaka	B.1.617.2	1
25459	G	T	missense_variant	Ala	23	Ser	2021-01-17	Dhaka	B.1.1.7	2021-12-22	Dhaka	B.1.617.2	5
25460	C	T	missense_variant	Ala	23	Val	2020-06-28	Dhaka	B.1.1.25	2021-11-26	Barishal	AY.131	3
25461	T	C	synonymous_variant	Ala	23	Ala	2021-11-15	Chattogram	AY.102	2021-11-15	Chattogram	AY.102	1
25462	A	G	missense_variant	Thr	24	Ala	2021-07-03	Chattogram	AY.39	2021-07-03	Chattogram	AY.39	1
25463	C	T	missense_variant	Thr	24	Ile	2021-08-03	Dhaka	AY.122	2021-12-18	Sylhet	AY.127	2
25465	C	T	missense_variant	Pro	25	Ser	2020-05-06	Khulna	B.1	2020-05-06	Khulna	B.1	1
25468	T	A	missense_variant	Ser	26	Thr	2020-12-02	Dhaka	B.1.1.25	2020-12-03	Dhaka	B.1.1.25	2
25469	C	T	missense_variant	Ser	26	Leu	2021-04-27	Dhaka	B.1.617.2	2022-02-08	Dhaka	AY.131	2274
25471	G	T	missense_variant	Asp	27	Tyr	2021-03-16	Dhaka	B.1.1.25	2021-12-13	Dhaka	AY.125	4
25472	A	G	missense_variant	Asp	27	Gly	2020-07-22	Barishal	B.1.1.25	2020-07-22	Barishal	B.1.1.25	1
25473	T	A	missense_variant	Asp	27	Glu	2020-11-22	Chattogram	B.1.1.25	2021-01-20	Dhaka	B.1.1.25	2
25476	T	A	missense_variant	Phe	28	Leu	2021-06-05	Khulna	AY.4.4	2021-12-29	Dhaka	AY.4.4	113
25481	G	A	missense_variant	Arg	30	His	2021-07-12	Dhaka	B.1.617.2	2021-07-14	Dhaka	B.1.617.2	2
25482	C	T	synonymous_variant	Arg	30	Arg	2021-08-14	Rangpur	AY.100	2021-12-27	Rajshahi	AY.127	15
25483	G	A	missense_variant	Ala	31	Thr	2021-12-13	Dhaka	AY.125	2022-01-02	Rangpur	AY.102	2
25489	G	T	missense_variant	Ala	33	Ser	2020-12-17	Dhaka	B.1.1	2021-10-17	Chattogram	B.1.617.2	5
25493	C	T	missense_variant	Thr	34	Met	2022-02-07	Dhaka	BA.1	2022-02-07	Dhaka	BA.1	1
25494	G	A	synonymous_variant	Thr	34	Thr	2022-02-17	Chattogram	BA.2	2022-02-17	Chattogram	BA.2	1
25494	G	T	synonymous_variant	Thr	34	Thr	2020-05-03	Chattogram	B.1.36.16	2021-02-03	Dhaka	B.1.1.25	49
25495	A	T	missense_variant	Ile	35	Leu	2020-07-19	Chattogram	B.1.1.25	2020-07-19	Chattogram	B.1.1.25	1
25500	G	A	synonymous_variant	Pro	36	Pro	2021-07-23	Mymensingh	B.1.617.2	2022-01-22	Dhaka	BA.2	2
25501	A	G	missense_variant	Ile	37	Val	2021-06-17	Dhaka	B.1.617.2	2021-06-17	Dhaka	B.1.617.2	1
25502	T	C	missense_variant	Ile	37	Thr	2020-09-13	Khulna	B.1.1.25	2022-01-02	Rangpur	AY.102	11
25503	A	G	missense_variant	Ile	37	Met	2021-09-06	Barishal	AY.122	2021-09-06	Barishal	AY.122	1
25504	C	G	missense_variant	Gln	38	Glu	2020-05-03	Dhaka	B.1.1.25	2020-12-12	Chattogram	B.1.1.25	13
25505	A	G	missense_variant	Gln	38	Arg	2020-11-29	Dhaka	B.1.1.25	2021-01-17	Sylhet	B.1.1.25	2
25505	A	T	missense_variant	Gln	38	Leu	2020-05-10	Chattogram	A	2020-05-10	Chattogram	A	1
25507	G	A	missense_variant	Ala	39	Thr	2021-07-27	Mymensingh	B.1.617.2	2021-10-12	Dhaka	AY.16	2
25509	C	T	synonymous_variant	Ala	39	Ala	2021-01-06	Sylhet	B.1.1.25	2021-11-03	Barishal	AY.102	3
25511	C	T	missense_variant	Ser	40	Leu	2020-05-09	Chattogram	B.1.36.16	2021-12-19	Chattogram	AY.4.2.3	8
25513	C	G	missense_variant	Leu	41	Val	2021-07-31	Rajshahi	AY.122	2021-07-31	Rajshahi	AY.122	1
25513	C	T	missense_variant	Leu	41	Phe	2021-05-19	Dhaka	None	2021-11-02	Khulna	AY.39	5
25514	T	C	missense_variant	Leu	41	Pro	2021-01-30	Dhaka	B.1.1.25	2021-02-01	Dhaka	B.1.1.25	2
25517	C	T	missense_variant	Pro	42	Leu	2020-06-30	Khulna	B.1.1.25	2022-01-11	Rajshahi	B.1.617.2	6
25518	T	C	synonymous_variant	Pro	42	Pro	2021-07-31	Dhaka	AY.127	2021-12-29	Khulna	AY.127	60
25520	T	C	missense_variant	Phe	43	Ser	2021-09-12	Khulna	AY.84	2021-12-10	Khulna	AY.102	6
25521	C	T	synonymous_variant	Phe	43	Phe	2020-06-17	Rajshahi	B.1.1.25	2022-01-23	Chattogram	BA.2	32
25522	G	A	missense_variant	Gly	44	Arg	2020-07-16	Dhaka	B.1.1.25	2020-07-16	Dhaka	B.1.1.25	1
25523	G	T	missense_variant	Gly	44	Val	2021-10-06	Dhaka	AY.127	2021-11-02	Dhaka	AY.127	3
25526	G	T	missense_variant	Trp	45	Leu	2020-07-07	Khulna	B.1.1.25	2021-11-21	Chattogram	AY.122	5
25531	A	G	missense_variant	Ile	47	Val	2022-01-10	Dhaka	BA.1	2022-01-10	Dhaka	BA.1	1
25534	G	T	missense_variant	Val	48	Phe	2020-06-20	Rajshahi	B.1.1.25	2021-10-29	Rajshahi	AY.122	4
25537	G	T	missense_variant	Gly	49	Cys	2022-01-10	Dhaka	AY.131	2022-01-10	Dhaka	AY.131	1
25538	G	C	missense_variant	Gly	49	Ala	2021-09-06	Dhaka	B.1.617.2	2021-09-06	Dhaka	B.1.617.2	1
25538	G	T	missense_variant	Gly	49	Val	2020-06-03	Mymensingh	B.1.1.25	2022-01-03	Rajshahi	AY.127	128
25540	G	A	missense_variant	Val	50	Ile	2020-05-17	Dhaka	B.1.1.25	2021-10-04	Khulna	B.1.617.2	6
25540	G	T	missense_variant	Val	50	Phe	2020-11-09	Dhaka	D.2	2021-08-14	Dhaka	B.1.617.2	3
25542	T	A	synonymous_variant	Val	50	Val	2021-06-08	Rajshahi	B.1.351.3	2021-06-08	Rajshahi	B.1.351.3	1
25544	C	A	missense_variant	Ala	51	Glu	2021-10-19	Khulna	AY.122	2021-12-04	Khulna	AY.122	7
25546	C	T	missense_variant	Leu	52	Phe	2020-07-19	Chattogram	B.1.36.8	2021-11-06	Khulna	AY.127	4
25549	C	T	missense_variant	Leu	53	Phe	2021-03-30	Dhaka	B.1.351.3	2021-11-19	Rajshahi	B.1.617.2	8
25551	T	C	synonymous_variant	Leu	53	Leu	2021-10-26	Rajshahi	AY.91	2021-10-26	Rajshahi	AY.91	1
25552	G	T	missense_variant	Ala	54	Ser	2020-06-17	Rajshahi	B.1.1.25	2021-11-01	Chattogram	B.1.617.2	11
25553	C	T	missense_variant	Ala	54	Val	2020-12-31	Sylhet	B.1.466.1	2021-12-18	Khulna	AY.122	52
25555	G	A	missense_variant	Val	55	Ile	2020-12-15	Dhaka	B.1.1.25	2020-12-15	Dhaka	B.1.1.25	2
25555	G	T	missense_variant	Val	55	Phe	2020-06-14	Mymensingh	B.1.1.25	2021-07-14	Dhaka	B.1.617.2	6
25556	T	C	missense_variant	Val	55	Ala	2020-06-19	Mymensingh	B.1.1.25	2021-07-11	Dhaka	AY.122.4	2
25557	T	C	synonymous_variant	Val	55	Val	2021-03-14	Dhaka	B.1.351	2021-05-23	Dhaka	B.1.351	7
25563	G	C	missense_variant	Gln	57	His	2021-01-18	Dhaka	B.1.1.25	2021-01-19	Sylhet	B.1	2
25563	G	T	missense_variant	Gln	57	His	2020-05-02	Rangpur	B.1	2021-11-22	Khulna	AY.122	466
25564	A	C	missense_variant	Ser	58	Arg	2022-01-08	Rangpur	BA.1.1	2022-01-21	Chattogram	BA.1.1	9
25564	A	G	missense_variant	Ser	58	Gly	2020-12-22	Dhaka	B.1.1.25	2020-12-22	Dhaka	B.1.1.25	1
25565	G	A	missense_variant	Ser	58	Asn	2020-09-01	Dhaka	B.1	2020-09-01	Dhaka	B.1	1
25566	C	T	synonymous_variant	Ser	58	Ser	2021-07-24	Dhaka	B.1.617.2	2021-07-24	Dhaka	B.1.617.2	2
25567	G	A	missense_variant	Ala	59	Thr	2021-03-14	Dhaka	B.1.351.3	2021-04-08	Dhaka	B.1.351.3	9
25572	C	T	synonymous_variant	Ser	60	Ser	2020-07-01	Dhaka	B.1.1	2021-05-08	Dhaka	B.1.351.3	4
25574	A	T	missense_variant	Lys	61	Ile	2021-04-04	Chattogram	B.1.351.3	2021-04-04	Chattogram	B.1.351.3	1
25575	A	C	missense_variant	Lys	61	Asn	2021-07-17	Dhaka	AY.122	2021-07-17	Dhaka	AY.122	1
25578	C	T	synonymous_variant	Ile	62	Ile	2021-09-16	Sylhet	AY.5	2021-09-16	Sylhet	AY.5	1
25579	A	T	missense_variant	Ile	63	Leu	2021-04-03	Chattogram	B.1.1.318	2021-04-03	Chattogram	B.1.1.318	1
25580	T	C	missense_variant	Ile	63	Thr	2021-11-01	Dhaka	B.1.617.2	2022-01-13	Dhaka	BA.1.1	3
25583	C	T	missense_variant	Thr	64	Ile	2020-07-07	Khulna	B.1.1.25	2021-10-12	Dhaka	AY.122	3
25584	C	T	synonymous_variant	Thr	64	Thr	2020-06-18	Rajshahi	B.1.1.25	2022-03-06	Dhaka	BA.2	589
25585	C	T	missense_variant	Leu	65	Phe	2021-09-18	Rajshahi	AY.122	2021-09-18	Rajshahi	AY.122	1
25587	C	A	synonymous_variant	Leu	65	Leu	2021-08-26	Chattogram	AY.122	2021-08-26	Chattogram	AY.122	1
25587	C	T	synonymous_variant	Leu	65	Leu	2020-05-20	Chattogram	B.1.1.25	2021-11-13	Chattogram	AY.122	15
25590	A	T	missense_variant	Lys	66	Asn	2021-07-15	Dhaka	B.1.617.2	2021-07-15	Dhaka	B.1.617.2	1
25593	G	C	missense_variant	Lys	67	Asn	2021-08-09	Dhaka	AY.122	2021-12-02	Dhaka	AY.131	2
25593	G	T	missense_variant	Lys	67	Asn	2020-05-23	Dhaka	B.1.1.25	2021-06-29	Dhaka	B.1.1.318	6
25595	G	C	missense_variant	Arg	68	Thr	2021-10-17	Dhaka	B.1.617.2	2021-11-19	Rajshahi	AY.102	5
25595	G	T	missense_variant	Arg	68	Ile	2021-05-08	Dhaka	B.1.351.3	2022-01-22	Dhaka	BA.1	4
25596	A	T	missense_variant	Arg	68	Ser	2021-12-19	Dhaka	AY.131	2021-12-19	Dhaka	AY.131	1
25596	A	G	synonymous_variant	Arg	68	Arg	2020-11-28	Dhaka	B.1.1.25	2020-11-28	Dhaka	B.1.1.25	1
25597	T	C	missense_variant	Trp	69	Arg	2020-06-07	Rangpur	B.1.1.25	2021-01-18	Dhaka	B.1.1.25	2
25598	G	T	missense_variant	Trp	69	Leu	2020-06-01	Dhaka	B.1.1	2021-06-29	Rangpur	B.1.617.2	3
25599	G	T	missense_variant	Trp	69	Cys	2020-06-28	Dhaka	B.1.1.25	2021-11-01	Chattogram	B.1.617.2	13
25603	C	A	missense_variant	Leu	71	Ile	2021-10-03	Rajshahi	AY.102	2021-10-03	Rajshahi	AY.102	1
25603	C	T	synonymous_variant	Leu	71	Leu	2020-06-18	Dhaka	B.1.1.25	2021-10-05	Rajshahi	B.1.617.2	133
25609	C	A	missense_variant	Leu	73	Ile	2021-10-05	Sylhet	B.1.617.2	2021-10-05	Sylhet	B.1.617.2	1
25613	C	T	missense_variant	Ser	74	Phe	2021-07-26	Dhaka	B.1.617.2	2021-09-04	Dhaka	B.1.617.2	2
25614	C	T	synonymous_variant	Ser	74	Ser	2022-02-24	Dhaka	BA.2	2022-02-24	Dhaka	BA.2	1
25615	A	G	missense_variant	Lys	75	Glu	2020-04-30	Dhaka	B.1.1.25	2020-05-23	Rangpur	B.1.1.25	8
25617	G	T	missense_variant	Lys	75	Asn	2020-04-29	Dhaka	B.1.1.25	2021-08-24	Khulna	AY.122	9
25621	G	A	missense_variant	Val	77	Ile	2021-07-26	Barishal	B.1.617.2	2021-07-29	Barishal	B.1.617.2	2
25621	G	T	missense_variant	Val	77	Phe	2020-08-31	Rangpur	B.1.1.25	2021-12-13	Dhaka	AY.125	8
25623	T	G	synonymous_variant	Val	77	Val	2021-08-23	Dhaka	AY.127	2021-08-23	Dhaka	AY.127	1
25624	C	T	missense_variant	His	78	Tyr	2020-06-17	Rajshahi	B.1.1.25	2021-09-25	Mymensingh	AY.102	7
25626	C	T	synonymous_variant	His	78	His	2020-06-01	Dhaka	B.1.1.25	2021-10-07	Dhaka	AY.122	2
25630	G	A	missense_variant	Val	80	Ile	2021-09-03	Dhaka	B.1.617.2	2022-01-15	Khulna	AY.131	3
25631	T	C	missense_variant	Val	80	Ala	2020-07-11	Dhaka	B.1.1.25	2020-07-11	Dhaka	B.1.1.25	1
25641	G	T	missense_variant	Leu	83	Phe	2021-09-15	Dhaka	AY.127	2021-10-26	Rajshahi	AY.127	2
25642	C	A	missense_variant	Leu	84	Met	2021-04-06	Dhaka	B.1.351.3	2021-09-10	Dhaka	B.1.617.2	2
25642	C	T	synonymous_variant	Leu	84	Leu	2020-08-31	Sylhet	B.1.1.25	2020-08-31	Sylhet	B.1.1.25	1
25643	T	A	missense_variant	Leu	84	Gln	2022-01-26	Dhaka	BA.2	2022-01-26	Dhaka	BA.2	1
25644	G	T	synonymous_variant	Leu	84	Leu	2020-06-18	Dhaka	B.1.1.25	2021-07-28	Dhaka	B.1.617.2	6
25647	G	T	missense_variant	Leu	85	Phe	2021-10-25	Dhaka	AY.122	2021-11-02	Rajshahi	AY.112	3
25647	G	A	synonymous_variant	Leu	85	Leu	2020-06-26	Khulna	B.1	2020-11-12	Dhaka	B.1.1.25	7
25650	G	T	missense_variant	Leu	86	Phe	2021-11-29	Rangpur	B.1.617.2	2022-01-15	Rajshahi	AY.131	3
25650	G	A	synonymous_variant	Leu	86	Leu	2021-10-04	Khulna	B.1.617.2	2021-10-04	Khulna	B.1.617.2	1
25654	G	T	missense_variant	Val	88	Leu	2020-05-13	Dhaka	B.1.1	2021-12-23	Dhaka	AY.131	8
25655	T	C	missense_variant	Val	88	Ala	2021-06-27	Dhaka	AY.122	2021-12-19	Dhaka	AY.131	2
25658	C	T	missense_variant	Thr	89	Ile	2020-11-25	Sylhet	B.1.1.25	2021-09-03	Dhaka	AY.122	14
25660	G	C	missense_variant	Val	90	Leu	2021-09-19	Rangpur	AY.102	2021-09-19	Rangpur	AY.102	1
25660	G	T	missense_variant	Val	90	Phe	2021-08-12	Barishal	AY.33	2021-10-16	Sylhet	AY.127	4
25663	T	A	missense_variant	Tyr	91	Asn	2020-05-31	Dhaka	B.1.1.25	2020-05-31	Dhaka	B.1.1.25	1
25665	C	T	synonymous_variant	Tyr	91	Tyr	2020-07-24	Chattogram	B.1.1	2021-12-19	Dhaka	AY.131	2
25667	C	T	missense_variant	Ser	92	Leu	2021-03-31	Sylhet	B.1.525	2022-01-21	Barishal	BA.1.1	4
25672	C	T	missense_variant	Leu	94	Phe	2021-10-05	Dhaka	B.1.617.2	2021-11-23	Chattogram	B.1.617.2	2
25676	T	C	missense_variant	Leu	95	Ser	2021-07-15	Dhaka	AY.102	2021-07-15	Dhaka	AY.102	1
25677	G	T	missense_variant	Leu	95	Phe	2021-09-06	Rangpur	AY.122	2021-09-06	Rangpur	AY.122	1
25677	G	A	synonymous_variant	Leu	95	Leu	2021-09-02	Rajshahi	AY.102	2021-12-05	Dhaka	AY.131	3
25678	C	T	missense_variant	Leu	96	Phe	2021-07-14	Dhaka	B.1.617.2	2021-07-14	Dhaka	B.1.617.2	1
25680	C	A	synonymous_variant	Leu	96	Leu	2021-10-10	Khulna	AY.43	2021-10-10	Khulna	AY.43	1
25681	G	A	missense_variant	Val	97	Ile	2021-07-17	Rajshahi	B.1.617.2	2021-09-30	Barishal	AY.4.4	3
25687	G	C	missense_variant	Ala	99	Pro	2021-09-08	Dhaka	AY.122	2021-09-08	Dhaka	AY.122	1
25687	G	T	missense_variant	Ala	99	Ser	2020-12-24	Dhaka	B.1.36.16	2021-06-06	Chattogram	B.1.1.7	3
25688	C	T	missense_variant	Ala	99	Val	2020-05-13	Dhaka	B.1.1	2021-11-09	Chattogram	AY.127	6
25690	G	A	missense_variant	Gly	100	Ser	2021-10-08	Sylhet	AY.127	2021-10-08	Sylhet	AY.127	1
25690	G	T	missense_variant	Gly	100	Cys	2020-06-30	Dhaka	B.1.1.25	2021-10-12	Dhaka	AY.16	9
25693	C	T	missense_variant	Leu	101	Phe	2021-04-15	Dhaka	B.1.351.3	2021-08-24	Rajshahi	B.1.617.2	5
25694	T	C	missense_variant	Leu	101	Pro	2021-08-23	Khulna	AY.122	2021-08-23	Khulna	AY.122	1
25696	G	C	missense_variant	Glu	102	Gln	2021-07-13	Mymensingh	B.1.351.3	2022-01-01	Sylhet	AY.131	3
25699	G	GCCC	disruptive_inframe_insertion	Pro	104	dup	2021-08-03	Khulna	AY.4.4	2021-08-03	Khulna	AY.4.4	1
25699	G	A	missense_variant	Ala	103	Thr	2020-05-17	Dhaka	B.1.1.25	2021-11-15	Rangpur	AY.127	2
25699	G	C	missense_variant	Ala	103	Pro	2021-11-12	Rajshahi	AY.122	2021-12-08	Dhaka	AY.122	4
25699	G	T	missense_variant	Ala	103	Ser	2020-07-07	Khulna	B.1.36.16	2021-11-06	Dhaka	B.1.617.2	2
25701	C	T	synonymous_variant	Ala	103	Ala	2021-07-13	Khulna	B.1.617.2	2021-07-13	Khulna	B.1.617.2	1
25702	C	T	missense_variant	Pro	104	Ser	2020-12-19	Chattogram	B.1.1.25	2022-02-07	Dhaka	BA.1	6
25703	C	A	missense_variant	Pro	104	His	2020-06-29	Khulna	B.1.1.25	2020-06-29	Khulna	B.1.1.25	1
25703	C	G	missense_variant	Pro	104	Arg	2020-05-02	Rangpur	B.1	2020-05-02	Rangpur	B.1	1
25704	T	C	synonymous_variant	Pro	104	Pro	2022-01-19	Dhaka	BA.2	2022-01-19	Dhaka	BA.2	1
25706	T	C	missense_variant	Phe	105	Ser	2021-07-15	Dhaka	B.1.617.2	2021-07-15	Dhaka	B.1.617.2	1
25708	C	T	missense_variant	Leu	106	Phe	2021-02-08	Dhaka	B.1.1.25	2022-01-09	Rangpur	BA.1	10
25710	C	T	synonymous_variant	Leu	106	Leu	2020-06-20	Rajshahi	B.1.1.25	2022-01-01	Barishal	AY.131	8
25711	T	C	missense_variant	Tyr	107	His	2020-09-02	Chattogram	B.1.1.25	2022-01-10	Dhaka	AY.131	3
25713	T	C	synonymous_variant	Tyr	107	Tyr	2020-07-07	Khulna	B.1.1.25	2020-07-07	Khulna	B.1.1.25	2
25714	C	T	missense_variant	Leu	108	Phe	2020-04-29	Dhaka	B.1.1.25	2022-01-22	Dhaka	BA.1	62
25720	G	T	missense_variant	Ala	110	Ser	2021-07-16	Barishal	B.1.617.2	2021-12-27	Khulna	B.1.617.2	6
25721	C	T	missense_variant	Ala	110	Val	2021-03-14	Dhaka	B.1.1.25	2021-07-27	Dhaka	AY.122.4	6
25726	G	T	missense_variant	Val	112	Phe	2021-05-21	Dhaka	B.1.351.3	2021-10-22	Chattogram	AY.102	4
25728	C	T	synonymous_variant	Val	112	Val	2020-07-15	Dhaka	B.1.1.25	2022-01-06	Dhaka	BA.2	6
25731	C	T	synonymous_variant	Tyr	113	Tyr	2020-06-21	Barishal	B.1.1.25	2022-02-17	Chattogram	BA.2	8
25733	T	A	missense_variant	Phe	114	Tyr	2021-08-08	Khulna	AY.4.4	2021-08-08	Khulna	AY.4.4	1
25737	G	A	synonymous_variant	Leu	115	Leu	2021-04-03	Dhaka	B.1.351.3	2021-04-03	Dhaka	B.1.351.3	1
25740	G	T	missense_variant	Gln	116	His	2021-06-19	Dhaka	AY.125	2022-01-02	Rangpur	AY.102	64
25742	G	T	missense_variant	Ser	117	Ile	2021-08-10	Dhaka	B.1.617.2	2022-01-11	Dhaka	AY.131	12
25744	A	G	missense_variant	Ile	118	Val	2021-07-05	Chattogram	AY.58	2021-08-05	Dhaka	AY.122	2
25745	T	C	missense_variant	Ile	118	Thr	2021-07-07	Dhaka	AY.102	2021-07-07	Dhaka	AY.102	1
25747	A	T	missense_variant	Asn	119	Tyr	2020-07-28	Chattogram	B.1.1.25	2020-08-25	Chattogram	B.1.1.25	2
25751	T	G	missense_variant	Phe	120	Cys	2020-10-16	Chattogram	B.1.1.25	2020-10-16	Chattogram	B.1.1.25	1
25757	G	T	missense_variant	Arg	122	Ile	2020-12-22	Barishal	B.1.1.25	2021-12-12	Dhaka	AY.131	2
25769	G	A	missense_variant	Arg	126	Lys	2021-04-06	Chattogram	B.1.351.3	2021-04-06	Chattogram	B.1.351.3	1
25769	G	T	missense_variant	Arg	126	Met	2021-04-29	Rangpur	B.1.617.2	2021-04-29	Rangpur	B.1.617.2	1
25775	G	T	missense_variant	Trp	128	Leu	2021-07-04	Khulna	AY.100	2022-02-27	Dhaka	BA.2	6
25777	C	T	missense_variant	Leu	129	Phe	2020-06-28	Dhaka	B.1.1.25	2021-09-12	Khulna	B.1.617.2	3
25782	C	T	synonymous_variant	Cys	130	Cys	2020-10-05	Dhaka	B.1.1.25	2021-08-01	Dhaka	B.1.617.2	6
25783	T	A	missense_variant	Trp	131	Arg	2020-06-05	Dhaka	B.1	2020-06-05	Dhaka	B.1	1
25784	G	T	missense_variant	Trp	131	Leu	2021-08-17	Rajshahi	B.1.617.2	2021-11-20	Sylhet	AY.127	7
25785	G	C	missense_variant	Trp	131	Cys	2021-10-11	Dhaka	AY.127	2021-10-11	Dhaka	AY.127	1
25785	G	T	missense_variant	Trp	131	Cys	2020-09-21	Mymensingh	B.1.1.25	2021-08-30	Khulna	B.1.617.2	12
25786	A	C	missense_variant	Lys	132	Gln	2020-11-12	Sylhet	B.1.1.25	2021-01-29	Sylhet	B.1.1.25	9
25791	C	T	synonymous_variant	Cys	133	Cys	2021-01-21	Dhaka	B.1.1.25	2021-01-21	Dhaka	B.1.1.25	1
25792	C	T	missense_variant	Arg	134	Cys	2021-11-24	Dhaka	AY.131	2021-11-24	Dhaka	AY.131	1
25793	G	A	missense_variant	Arg	134	His	2020-08-21	Rajshahi	B.1.1.25	2021-08-01	Dhaka	B.1.617.2	2
25793	G	T	missense_variant	Arg	134	Leu	2021-12-29	Khulna	AY.131	2021-12-29	Khulna	AY.131	1
25797	C	T	synonymous_variant	Ser	135	Ser	2020-12-08	Chattogram	B.1.1.25	2020-12-08	Dhaka	B.1.1.25	2
25800	A	G	synonymous_variant	Lys	136	Lys	2021-08-25	Dhaka	B.1.617.2	2021-08-25	Dhaka	B.1.617.2	1
25803	C	T	synonymous_variant	Asn	137	Asn	2021-06-16	Barishal	B.1.617.2	2021-11-02	Dhaka	AY.127	2
25806	A	G	synonymous_variant	Pro	138	Pro	2021-07-08	Rajshahi	B.1.617.2	2021-09-30	Rajshahi	B.1.617.2	2
25807	T	C	synonymous_variant	Leu	139	Leu	2022-02-05	Sylhet	BA.2	2022-02-05	Sylhet	BA.2	1
25810	C	A	missense_variant	Leu	140	Ile	2021-08-05	Barishal	B.1.617.2	2021-08-05	Barishal	B.1.617.2	1
25810	C	T	missense_variant	Leu	140	Phe	2020-09-14	Barishal	B.1.1.25	2022-02-24	Dhaka	BA.2	6
25815	T	C	synonymous_variant	Tyr	141	Tyr	2021-02-20	Dhaka	B.1.1.7	2021-10-10	Dhaka	AY.4.4	5
25816	G	C	missense_variant	Asp	142	His	2020-04-29	Chattogram	B.1.1.175	2020-04-29	Dhaka	B.1.1.175	2
25820	C	T	missense_variant	Ala	143	Val	2020-12-04	Chattogram	B.1.1.25	2020-12-04	Chattogram	B.1.1.25	1
25824	C	T	synonymous_variant	Asn	144	Asn	2021-03-14	Dhaka	B.1.351	2021-10-06	Dhaka	B.1.617.2	6
25825	T	C	missense_variant	Tyr	145	His	2021-07-26	Dhaka	B.1.617.2	2021-11-06	Dhaka	AY.4.4	5
25827	T	C	synonymous_variant	Tyr	145	Tyr	2020-07-19	Chattogram	B.1.1.25	2021-11-16	Sylhet	AY.131	3
25831	C	T	missense_variant	Leu	147	Phe	2020-08-05	Mymensingh	B.1.1.25	2020-11-02	Dhaka	B.1.1.25	2
25833	T	C	synonymous_variant	Leu	147	Leu	2021-07-07	Khulna	B.1.617.2	2021-07-20	Dhaka	B.1.617.2	2
25833	T	G	synonymous_variant	Leu	147	Leu	2022-01-22	Dhaka	BA.1	2022-01-29	Rajshahi	BA.1	2
25836	C	T	synonymous_variant	Cys	148	Cys	2021-07-07	Khulna	B.1.617.2	2021-11-10	Rajshahi	B.1.617.2	3
25838	G	T	missense_variant	Trp	149	Leu	2020-07-19	Chattogram	B.1.1.25	2021-11-21	Dhaka	AY.131	2
25839	G	T	missense_variant	Trp	149	Cys	2021-10-03	Khulna	B.1.617.2	2021-10-06	Khulna	B.1.617.2	2
25842	T	C	synonymous_variant	His	150	His	2020-07-11	Dhaka	B.1.1.25	2020-07-11	Dhaka	B.1.1.25	1
25843	A	C	missense_variant	Thr	151	Pro	2020-06-07	Barishal	B.1.1.25	2020-06-07	Barishal	B.1.1.25	1
25844	C	T	missense_variant	Thr	151	Ile	2020-04-29	Dhaka	B.1.1	2021-12-12	Dhaka	B.1.617.2	42
25848	T	C	synonymous_variant	Asn	152	Asn	2020-05-20	Dhaka	B.1.1.25	2020-05-20	Dhaka	B.1.1.25	2
25855	G	C	missense_variant	Asp	155	His	2021-06-29	Rangpur	B.1.617.2	2021-06-29	Rangpur	B.1.617.2	2
25855	G	T	missense_variant	Asp	155	Tyr	2020-05-26	Chattogram	B.1.1.25	2022-01-26	Dhaka	BA.1	38
25860	T	C	synonymous_variant	Tyr	156	Tyr	2021-12-18	Sylhet	AY.127	2021-12-18	Sylhet	AY.127	1
25865	T	C	missense_variant	Ile	158	Thr	2021-12-15	Rajshahi	B.1.617.2	2021-12-20	Khulna	AY.102	2
25866	A	G	missense_variant	Ile	158	Met	2021-08-02	Dhaka	B.1.617.2	2021-08-02	Dhaka	B.1.617.2	1
25866	A	T	synonymous_variant	Ile	158	Ile	2021-09-25	Dhaka	AY.102	2021-11-06	Dhaka	AY.102	4
25867	C	T	missense_variant	Pro	159	Ser	2020-08-04	Dhaka	B.1.1.25	2020-08-04	Dhaka	B.1.1.25	1
25872	C	T	synonymous_variant	Tyr	160	Tyr	2021-10-06	Dhaka	AY.127	2021-11-02	Dhaka	AY.127	3
25884	T	C	synonymous_variant	Thr	164	Thr	2021-08-08	Mymensingh	AY.122	2021-09-28	Dhaka	AY.102	6
25886	C	T	missense_variant	Ser	165	Phe	2021-03-22	Dhaka	B.1.1.7	2021-12-22	Dhaka	AY.4.4	4
25889	C	T	missense_variant	Ser	166	Leu	2020-07-21	Chattogram	B.1.36.16	2021-10-31	Dhaka	B.1.617.2	5
25894	G	A	missense_variant	Val	168	Ile	2021-08-23	Mymensingh	B.1.617.2	2021-08-23	Mymensingh	B.1.617.2	1
25895	T	C	missense_variant	Val	168	Ala	2021-09-20	Dhaka	B.1.617.2	2021-09-30	Dhaka	AY.4.4	2
25902	T	G	synonymous_variant	Thr	170	Thr	2021-08-12	Dhaka	B.1.617.2	2021-08-12	Dhaka	B.1.617.2	1
25904	C	T	missense_variant	Ser	171	Leu	2020-05-31	Mymensingh	B.1.1.25	2021-08-18	Chattogram	B.1.617.2	471
25906	G	C	missense_variant	Gly	172	Arg	2021-07-26	Barishal	B.1.617.2	2021-08-12	Dhaka	B.1.617.2	2
25906	G	T	missense_variant	Gly	172	Cys	2020-04-28	Dhaka	B.1.1.25	2021-11-10	Rajshahi	AY.122	28
25907	G	T	missense_variant	Gly	172	Val	2020-06-17	Chattogram	B.1.1.25	2021-04-24	Rajshahi	B.1.351	9
25910	A	G	missense_variant	Asp	173	Gly	2020-12-24	Dhaka	B.1.1.25	2021-09-28	Dhaka	AY.127	2
25913	G	A	missense_variant	Gly	174	Asp	2020-12-24	Dhaka	B.1.36.16	2021-01-24	Dhaka	B.1.1.25	3
25913	G	T	missense_variant	Gly	174	Val	2021-12-11	Chattogram	AY.102	2021-12-11	Chattogram	AY.102	1
25916	C	T	missense_variant	Thr	175	Ile	2020-05-23	Dhaka	B.1.1.25	2021-09-30	Barishal	AY.4.4	7
25919	C	A	missense_variant	Thr	176	Lys	2022-02-07	Dhaka	BA.1.1	2022-02-07	Dhaka	BA.1.1	1
25919	C	T	missense_variant	Thr	176	Ile	2021-11-01	Dhaka	AY.102	2021-11-08	Dhaka	AY.102	2
25922	G	T	missense_variant	Ser	177	Ile	2021-12-09	Dhaka	AY.127	2021-12-09	Dhaka	AY.127	1
25925	C	T	missense_variant	Pro	178	Leu	2021-12-02	Rajshahi	AY.4.4	2021-12-02	Rajshahi	AY.4.4	1
25927	ATTTCTG	A	disruptive_inframe_deletion	Ile	179	_Glu181	2021-09-19	Dhaka	B.1.617.2	2021-09-19	Dhaka	B.1.617.2	1
25928	T	C	missense_variant	Ile	179	Thr	2021-03-14	Dhaka	B.1.1	2021-03-14	Dhaka	B.1.1	1
25933	G	C	missense_variant	Glu	181	Gln	2022-01-09	Dhaka	BA.1	2022-01-09	Dhaka	BA.1	1
25934	A	C	missense_variant	Glu	181	Ala	2021-12-19	Chattogram	AY.4.2.3	2021-12-19	Chattogram	AY.4.2.3	1
25936	C	T	missense_variant	His	182	Tyr	2021-07-01	Rajshahi	B.1.617.2	2021-09-26	Rajshahi	AY.122	3
25942	T	C	missense_variant	Tyr	184	His	2021-09-10	Chattogram	AY.91.1	2021-09-10	Chattogram	AY.91.1	1
25947	G	C	missense_variant	Gln	185	His	2021-04-03	Chattogram	B.1.1.7	2021-09-27	Dhaka	AY.127	2
25947	G	T	missense_variant	Gln	185	His	2020-07-11	Dhaka	B.1.1.25	2021-08-13	Chattogram	AY.53	4
25951	G	A	missense_variant	Gly	187	Ser	2020-10-30	Chattogram	B.1.36.16	2021-11-12	Dhaka	B.1.617.2	36
25951	G	T	missense_variant	Gly	187	Cys	2021-08-17	Khulna	AY.102	2021-08-17	Khulna	AY.102	1
25954	G	T	missense_variant	Gly	188	Cys	2020-06-30	Sylhet	B.1.1.25	2021-03-16	Dhaka	B.1.1.25	4
25957	T	C	missense_variant	Tyr	189	His	2021-11-01	Rajshahi	AY.122	2021-11-10	Rajshahi	AY.122	2
25963	G	A	missense_variant	Glu	191	Lys	2021-05-18	Chattogram	B.1.351.3	2021-05-18	Chattogram	B.1.351.3	1
25969	T	A	missense_variant	Trp	193	Arg	2021-01-22	Dhaka	B.1.1.25	2021-03-16	Dhaka	B.1.1.25	4
25969	T	C	missense_variant	Trp	193	Arg	2020-12-24	Dhaka	B.1.1.25	2021-12-10	Khulna	AY.102	22
25970	G	T	missense_variant	Trp	193	Leu	2021-04-04	Dhaka	B.1.351.3	2021-09-10	Dhaka	B.1.617.2	4
25971	G	T	missense_variant	Trp	193	Cys	2020-09-06	Khulna	B.1.1.25	2020-09-06	Khulna	B.1.1.25	1
25972	G	C	missense_variant	Glu	194	Gln	2020-07-06	Barishal	B.1.1.25	2020-07-06	Barishal	B.1.1.25	1
25976	C	A	missense_variant	Ser	195	Tyr	2021-07-14	Chattogram	AY.14	2021-07-14	Chattogram	AY.14	1
25976	C	T	missense_variant	Ser	195	Phe	2021-08-09	Khulna	AY.122	2021-08-09	Khulna	AY.122	1
25983	A	G	synonymous_variant	Val	197	Val	2021-07-05	Dhaka	B.1.617.2	2022-01-03	Dhaka	BA.1	13
25995	T	C	synonymous_variant	Val	201	Val	2021-11-30	Rajshahi	B.1.617.2	2021-11-30	Rajshahi	B.1.617.2	1
25996	G	T	missense_variant	Val	202	Leu	2021-05-24	Dhaka	B.1.351.3	2021-11-09	Dhaka	AY.121	4
25997	T	C	missense_variant	Val	202	Ala	2020-06-30	Dhaka	B.1.1.25	2020-06-30	Mymensingh	B.1.1.25	2
25999	T	C	synonymous_variant	Leu	203	Leu	2021-12-23	Khulna	AY.127	2021-12-23	Khulna	AY.127	1
26004	C	T	synonymous_variant	His	204	His	2021-05-23	Chattogram	AY.39	2021-11-02	Khulna	AY.39	25
26007	T	G	missense_variant	Ser	205	Arg	2021-08-31	Dhaka	B.1.617.2	2021-08-31	Dhaka	B.1.617.2	1
26008	T	C	missense_variant	Tyr	206	His	2020-05-21	Dhaka	B.1.1.25	2020-05-21	Dhaka	B.1.1.25	1
26010	C	T	synonymous_variant	Tyr	206	Tyr	2021-11-22	Khulna	AY.4.4	2022-01-31	Chattogram	BA.1.1	4
26013	C	T	synonymous_variant	Phe	207	Phe	2020-12-11	Dhaka	B.1.1.25	2022-02-16	Rajshahi	BA.2	3
26017	T	C	missense_variant	Ser	209	Pro	2021-05-17	Chattogram	B.1.160	2021-05-17	Chattogram	B.1.160	1
26019	A	G	synonymous_variant	Ser	209	Ser	2021-08-28	Dhaka	B.1.617.2	2021-08-28	Dhaka	B.1.617.2	1
26020	G	T	missense_variant	Asp	210	Tyr	2021-04-06	Dhaka	B.1.351.3	2021-08-01	Chattogram	AY.14	3
26022	C	T	synonymous_variant	Asp	210	Asp	2020-06-30	Mymensingh	B.1.1.25	2020-07-04	Dhaka	B.1.1.25	2
26028	C	T	synonymous_variant	Tyr	212	Tyr	2020-05-16	Dhaka	B.1.36.16	2021-08-07	Dhaka	AY.122	5
26029	C	A	missense_variant	Gln	213	Lys	2020-07-20	Dhaka	B.1.1	2021-09-18	Rajshahi	AY.122	17
26034	G	A	synonymous_variant	Leu	214	Leu	2021-06-29	Dhaka	B.1.617.2	2021-11-06	Dhaka	B.1.617.2	2
26034	G	T	synonymous_variant	Leu	214	Leu	2021-11-06	Khulna	AY.127	2021-11-06	Khulna	AY.127	1
26042	C	G	missense_variant	Thr	217	Ser	2021-08-19	Dhaka	B.1.617.2	2021-08-19	Dhaka	B.1.617.2	1
26042	C	T	missense_variant	Thr	217	Ile	2020-07-17	Dhaka	B.1.1	2021-11-15	Rangpur	AY.127	6
26043	T	C	synonymous_variant	Thr	217	Thr	2021-08-05	Barishal	AY.122	2021-09-18	Rajshahi	AY.122	2
26045	A	G	missense_variant	Gln	218	Arg	2021-10-15	Rajshahi	AY.102	2021-10-15	Rajshahi	AY.102	1
26046	A	T	missense_variant	Gln	218	His	2021-09-27	Dhaka	AY.127	2021-09-27	Dhaka	AY.127	1
26046	A	G	synonymous_variant	Gln	218	Gln	2021-01-06	Sylhet	B.1.1.25	2021-12-13	Dhaka	AY.131	2
26049	G	C	missense_variant	Leu	219	Phe	2021-08-05	Barishal	AY.122	2021-08-05	Barishal	AY.122	1
26049	G	T	missense_variant	Leu	219	Phe	2020-06-30	Khulna	B.1.1.25	2020-07-02	Dhaka	B.1.1.25	2
26051	G	A	missense_variant	Ser	220	Asn	2020-06-18	Dhaka	B.1.1.25	2020-11-22	Sylhet	B.1.1.25	7
26054	C	A	missense_variant	Thr	221	Lys	2021-06-20	Sylhet	AY.127	2022-01-03	Rajshahi	AY.127	122
26058	C	T	synonymous_variant	Asp	222	Asp	2020-06-01	Dhaka	B.1.1.25	2021-10-28	Dhaka	AY.39	6
26060	C	A	missense_variant	Thr	223	Asn	2021-01-22	Dhaka	B.1.1.25	2021-03-16	Sylhet	B.1.1.7	2
26060	C	T	missense_variant	Thr	223	Ile	2020-08-26	Chattogram	B.1.1.315	2022-03-06	Dhaka	BA.2	415
26062	G	T	missense_variant	Gly	224	Cys	2020-12-04	Chattogram	B.1.1.25	2021-08-16	Barishal	B.1.617.2	4
26064	T	A	synonymous_variant	Gly	224	Gly	2021-06-28	Rangpur	B.1.617.2	2021-06-28	Rangpur	B.1.617.2	1
26065	G	A	missense_variant	Val	225	Ile	2021-10-01	Barishal	AY.43	2021-11-28	Chattogram	AY.122	4
26065	G	T	missense_variant	Val	225	Phe	2020-05-20	Chattogram	B.1.1.25	2021-11-10	Rajshahi	B.1.617.2	95
26071	C	T	missense_variant	His	227	Tyr	2021-02-08	Dhaka	B.1.1.25	2021-02-08	Dhaka	B.1.1.25	1
26078	C	T	missense_variant	Thr	229	Ile	2020-10-19	Chattogram	B.1.1.25	2021-09-07	Dhaka	AY.127	3
26079	C	T	synonymous_variant	Thr	229	Thr	2020-07-17	Dhaka	B.1.1	2021-07-24	Dhaka	B.1.617.2	3
26082	C	T	synonymous_variant	Phe	230	Phe	2020-05-24	Chattogram	B.1.1	2020-05-26	Chattogram	B.1.1	2
26085	C	A	missense_variant	Phe	231	Leu	2021-05-18	Dhaka	B.1.351	2021-05-18	Dhaka	B.1.351	1
26091	C	T	synonymous_variant	Tyr	233	Tyr	2021-11-23	Dhaka	B.1.617.2	2021-11-23	Dhaka	B.1.617.2	1
26094	T	C	synonymous_variant	Asn	234	Asn	2020-04-29	Dhaka	B.1.1	2020-05-18	Rangpur	B.1.1	2
26099	T	G	missense_variant	Ile	236	Ser	2020-07-31	Dhaka	B.1.1.25	2021-08-24	Dhaka	B.1.617.2	2
26101	G	T	missense_variant	Val	237	Phe	2021-11-23	Dhaka	B.1.617.2	2021-11-23	Dhaka	B.1.617.2	1
26104	G	T	missense_variant	Asp	238	Tyr	2021-05-29	Dhaka	AY.122	2021-12-25	Dhaka	AY.122	177
26106	T	C	synonymous_variant	Asp	238	Asp	2020-07-15	Dhaka	B.1.36.8	2020-07-15	Rajshahi	B.1.36.8	3
26107	G	A	missense_variant	Glu	239	Lys	2020-12-09	Dhaka	B.1.1.25	2020-12-09	Dhaka	B.1.1.25	1
26108	A	G	missense_variant	Glu	239	Gly	2021-11-24	Rajshahi	AY.131	2022-01-04	Rajshahi	AY.131	10
26109	G	T	missense_variant	Glu	239	Asp	2020-05-31	Mymensingh	B.1.1.25	2022-01-22	Sylhet	BA.1.1	5
26110	C	T	missense_variant	Pro	240	Ser	2020-06-30	Barishal	B.1.1.25	2021-01-18	Dhaka	B.1.1.25	3
26111	C	A	missense_variant	Pro	240	His	2021-09-13	Dhaka	AY.4.4	2021-09-13	Dhaka	AY.4.4	1
26111	C	T	missense_variant	Pro	240	Leu	2020-07-11	Dhaka	B.1.1.25	2021-02-17	Dhaka	B.1.466.1	4
26117	A	C	missense_variant	Glu	242	Ala	2020-05-31	Mymensingh	B.1.1.25	2020-05-31	Mymensingh	B.1.1.25	1
26118	A	G	synonymous_variant	Glu	242	Glu	2021-09-16	Sylhet	B.1.617.2	2021-09-16	Sylhet	B.1.617.2	1
26120	A	G	missense_variant	His	243	Arg	2021-08-22	Rajshahi	B.1.617.2	2021-12-31	Rajshahi	AY.131	5
26124	C	A	synonymous_variant	Val	244	Val	2021-08-25	Rajshahi	AY.16.1	2021-08-25	Rajshahi	AY.16.1	1
26124	C	T	synonymous_variant	Val	244	Val	2021-07-07	Barishal	AY.122	2021-07-07	Barishal	AY.122	1
26127	A	C	missense_variant	Gln	245	His	2021-08-17	Dhaka	B.1.617.2	2021-08-17	Dhaka	B.1.617.2	1
26135	C	T	missense_variant	Thr	248	Ile	2021-03-14	Dhaka	B.1.351.3	2021-03-14	Dhaka	B.1.351.3	1
26142	C	T	synonymous_variant	Asp	250	Asp	2021-08-26	Barishal	B.1.617.2	2021-08-26	Barishal	B.1.617.2	1
26143	G	T	missense_variant	Gly	251	Cys	2021-01-19	Dhaka	B.1.1.25	2021-01-19	Dhaka	B.1.1.25	2
26148	A	G	synonymous_variant	Ser	252	Ser	2021-10-05	Dhaka	AY.122	2021-10-30	Rajshahi	AY.122	2
26149	T	C	missense_variant	Ser	253	Pro	2021-02-18	Dhaka	P.1.14	2021-08-22	Chattogram	B.1.617.2	2
26150	C	G	missense_variant	Ser	253	Cys	2021-06-08	Rajshahi	B.1.1.318	2021-06-08	Rajshahi	B.1.1.318	1
26151	C	A	synonymous_variant	Ser	253	Ser	2021-01-23	Dhaka	B.1.1.25	2021-01-23	Dhaka	B.1.1.25	2
26151	C	T	synonymous_variant	Ser	253	Ser	2020-11-29	Sylhet	B.1.1.25	2022-01-08	Dhaka	AY.131	3
26152	G	C	missense_variant	Gly	254	Arg	2021-01-23	Dhaka	B.1.1.25	2021-01-23	Dhaka	B.1.1.25	1
26152	G	T	stop_gained	Gly	254	*	2020-06-20	Chattogram	B.1.1.25	2021-03-09	Dhaka	B.1.1.7	2
26153	G	T	missense_variant	Gly	254	Val	2021-05-31	Dhaka	AY.112	2021-06-05	Dhaka	B.1.617.2	2
26154	AGTT	A	conservative_inframe_deletion	Val	256	del	2020-07-06	Barishal	B.1.1	2021-09-12	Dhaka	B.1.617.2	6
26154	A	G	synonymous_variant	Gly	254	Gly	2021-11-30	Rajshahi	B.1.617.2	2021-11-30	Rajshahi	B.1.617.2	1
26157	TGTTAATCCAGTA	T	conservative_inframe_deletion	Val	256	_Val259	2020-07-19	Chattogram	B.1.1.25	2020-07-19	Chattogram	B.1.1.25	1
26157	TGTTA	T	frameshift_variant	Val	256	fs	2020-12-03	Dhaka	B.1.1.25	2020-12-24	Dhaka	B.1.36.16	6
26158	GTTA	G	disruptive_inframe_deletion	Val	256	_Asn257	2020-06-18	Dhaka	B.1.1.25	2020-07-15	Khulna	B.1.1.25	3
26158	G	T	missense_variant	Val	256	Phe	2021-08-18	Barishal	B.1.617.2	2021-08-18	Barishal	B.1.617.2	1
26160	TAATCCAGTA	T	disruptive_inframe_deletion	Asn	257	_Val259	2021-07-04	Rangpur	AY.61	2021-07-07	Rangpur	AY.61	2
26163	T	C	synonymous_variant	Asn	257	Asn	2021-10-05	Dhaka	AY.127	2021-10-05	Dhaka	AY.127	1
26164	C	T	missense_variant	Pro	258	Ser	2020-06-28	Dhaka	B.1.36.8	2020-06-28	Dhaka	B.1.36.8	1
26171	T	A	missense_variant	Met	260	Lys	2021-11-29	Dhaka	AY.127	2021-12-01	Dhaka	AY.127	2
26172	G	A	missense_variant	Met	260	Ile	2021-06-03	Dhaka	AY.100	2021-08-25	Dhaka	B.1.617.2	2
26172	G	T	missense_variant	Met	260	Ile	2021-12-12	Dhaka	AY.131	2021-12-12	Dhaka	AY.131	1
26174	A	T	missense_variant	Glu	261	Val	2021-08-01	Dhaka	AY.4.4	2021-08-01	Dhaka	AY.4.4	1
26176	C	T	missense_variant	Pro	262	Ser	2020-12-11	Dhaka	B.1.1.25	2020-12-11	Dhaka	B.1.1.25	1
26178	A	T	synonymous_variant	Pro	262	Pro	2021-07-24	Dhaka	B.1.617.2	2021-07-24	Dhaka	B.1.617.2	2
26179	A	T	missense_variant	Ile	263	Phe	2021-09-16	Sylhet	B.1.617.2	2021-09-16	Sylhet	B.1.617.2	1
26182	T	C	missense_variant	Tyr	264	His	2021-10-05	Dhaka	B.1.617.2	2021-10-05	Dhaka	B.1.617.2	1
26185	G	A	missense_variant	Asp	265	Asn	2021-09-01	Dhaka	AY.100	2021-09-01	Dhaka	AY.100	1
26185	G	T	missense_variant	Asp	265	Tyr	2021-09-12	Rajshahi	B.1.617.2	2021-09-12	Rajshahi	B.1.617.2	1
26186	A	G	missense_variant	Asp	265	Gly	2020-07-07	Dhaka	B.1.36.22	2020-07-07	Dhaka	B.1.36.22	1
26189	A	G	missense_variant	Glu	266	Gly	2020-11-02	Dhaka	B.1.1.25	2020-11-02	Dhaka	B.1.1.25	1
26192	C	T	missense_variant	Pro	267	Leu	2021-07-25	Dhaka	B.1.617.2	2021-07-25	Dhaka	B.1.617.2	1
26196	G	T	synonymous_variant	Thr	268	Thr	2021-07-05	Dhaka	B.1.617.2	2021-10-12	Dhaka	AY.16	12
26199	G	A	synonymous_variant	Thr	269	Thr	2021-10-14	Dhaka	AY.121	2021-10-31	Dhaka	AY.121	4
26199	G	T	synonymous_variant	Thr	269	Thr	2020-06-14	Sylhet	B.1.1	2021-10-13	Dhaka	AY.65	6
26205	T	G	synonymous_variant	Thr	271	Thr	2020-10-26	Dhaka	B.1.1.25	2020-10-26	Dhaka	B.1.1.25	1
26208	C	T	synonymous_variant	Ser	272	Ser	2021-06-21	Sylhet	B.1.617.2	2021-11-06	Dhaka	AY.4.4	8
26209	G	A	missense_variant	Val	273	Met	2021-09-02	Khulna	AY.102	2021-09-02	Khulna	AY.102	1
26211	G	T	synonymous_variant	Val	273	Val	2020-05-31	Mymensingh	B.1.1.25	2021-10-28	Dhaka	B.1.617.2	72
26217	G	T	missense_variant	Leu	275	Phe	2021-03-09	Dhaka	B.1.351.3	2021-06-10	Barishal	B.1.351.3	13

## Sheet: ENVELOP
NT-pos	NT_ref	NT_alt	EFFECT	AA_ref	AA_pos	AA_alt	First Appearance Date	First Appearance Location	First Appearance Linage	Last Appearance Date	Last Appearance Location	Last Appearance Linage	Frequency
26256	C	T	synonymous_variant	Phe	4	Phe	2021-07-02	Dhaka	B.1.617.2	2022-02-20	Khulna	BA.2	8
26257	G	A	missense_variant	Val	5	Ile	2021-10-09	Dhaka	B.1.617.2	2021-10-09	Dhaka	B.1.617.2	1
26259	T	G	synonymous_variant	Val	5	Val	2020-06-30	Dhaka	B.1.1.25	2020-06-30	Dhaka	B.1.1.25	1
26262	G	C	synonymous_variant	Ser	6	Ser	2021-04-04	Chattogram	B.1.1.7	2021-05-20	Chattogram	B.1.1.7	2
26262	G	T	synonymous_variant	Ser	6	Ser	2021-01-19	Dhaka	B.1.1.25	2021-02-07	Dhaka	B.1.1.25	2
26268	G	T	missense_variant	Glu	8	Asp	2020-06-18	Dhaka	B.1.1.25	2020-06-18	Dhaka	B.1.1.25	1
26268	G	A	synonymous_variant	Glu	8	Glu	2021-02-16	Dhaka	B.1.1.7	2021-07-03	Chattogram	B.1.1.7	45
26270	C	T	missense_variant	Thr	9	Ile	2021-12-06	Dhaka	BA.1	2022-03-06	Dhaka	BA.2	598
26277	G	A	synonymous_variant	Thr	11	Thr	2021-06-22	Dhaka	AY.122	2021-06-22	Dhaka	AY.122	1
26278	T	G	missense_variant	Leu	12	Val	2021-09-03	Dhaka	B.1.617.2	2021-09-03	Dhaka	B.1.617.2	1
26286	T	C	synonymous_variant	Val	14	Val	2020-06-28	Barishal	B.1.1	2020-06-28	Barishal	B.1.1	1
26295	A	T	synonymous_variant	Val	17	Val	2020-10-23	Chattogram	B.1.1.25	2020-10-24	Chattogram	B.1.1.25	2
26299	C	T	missense_variant	Leu	19	Phe	2020-08-11	Chattogram	B.1.36.16	2020-08-11	Chattogram	B.1.36.16	1
26302	T	C	missense_variant	Phe	20	Leu	2020-06-07	Rangpur	B.1.1.25	2020-06-07	Rangpur	B.1.1.25	1
26305	C	T	missense_variant	Leu	21	Phe	2020-06-27	Dhaka	B.1.1.25	2021-06-15	Sylhet	B.1.525	20
26312	T	G	missense_variant	Phe	23	Cys	2021-09-22	Dhaka	AY.125	2021-10-03	Dhaka	AY.125	2
26313	C	T	synonymous_variant	Phe	23	Phe	2020-06-20	Barishal	B.1.1.25	2021-12-13	Dhaka	AY.125	8
26314	G	C	missense_variant	Val	24	Leu	2021-09-26	Dhaka	AY.122	2021-09-26	Dhaka	AY.122	1
26319	A	G	synonymous_variant	Val	25	Val	2020-06-12	Rajshahi	B.1.1.25	2020-06-12	Rajshahi	B.1.1.25	1
26322	C	T	synonymous_variant	Phe	26	Phe	2021-10-25	Dhaka	AY.131	2021-10-25	Dhaka	AY.131	1
26334	A	C	synonymous_variant	Thr	30	Thr	2021-08-12	Chattogram	AY.61	2021-08-12	Chattogram	AY.61	1
26340	C	T	synonymous_variant	Ala	32	Ala	2021-02-03	Dhaka	B.1.1.25	2021-12-04	Sylhet	AY.106	5
26356	C	T	stop_gained	Arg	38	*	2021-05-18	Dhaka	B.1.351	2021-05-18	Dhaka	B.1.351	1
26372	G	T	missense_variant	Cys	43	Phe	2021-07-31	Chattogram	AY.4.4	2021-07-31	Chattogram	AY.4.4	1
26373	C	T	synonymous_variant	Cys	43	Cys	2021-10-11	Dhaka	B.1.617.2	2021-10-11	Dhaka	B.1.617.2	1
26388	C	T	synonymous_variant	Asn	48	Asn	2020-12-27	Khulna	B.1.1.25	2022-02-05	Dhaka	BA.2	3
26389	G	T	missense_variant	Val	49	Leu	2020-12-02	Chattogram	B.1.36.16	2020-12-02	Chattogram	B.1.36.16	1
26391	G	T	synonymous_variant	Val	49	Val	2021-10-02	Dhaka	AY.102	2021-10-17	Chattogram	B.1.617.2	2
26408	C	T	missense_variant	Ser	55	Phe	2021-06-24	Dhaka	B.1.617.2	2021-07-30	Chattogram	AY.4.4	3
26416	G	C	missense_variant	Val	58	Leu	2021-05-27	Dhaka	B.1.525	2021-07-15	Chattogram	AY.91	2
26426	G	T	missense_variant	Arg	61	Leu	2022-02-20	Rajshahi	BA.2	2022-02-20	Rajshahi	BA.2	1
26428	G	T	missense_variant	Val	62	Phe	2021-03-16	Dhaka	B.1.1.7	2021-11-14	Dhaka	B.1.617.2	99
26430	T	C	synonymous_variant	Val	62	Val	2021-07-15	Dhaka	B.1.617.2	2021-07-15	Dhaka	B.1.617.2	1
26433	A	C	missense_variant	Lys	63	Asn	2021-05-19	Dhaka	None	2021-05-19	Dhaka	None	1
26439	G	T	synonymous_variant	Leu	65	Leu	2021-08-01	Dhaka	AY.61	2021-08-01	Dhaka	AY.61	1
26445	T	C	synonymous_variant	Ser	67	Ser	2021-09-06	Khulna	B.1.617.2	2021-09-06	Khulna	B.1.617.2	1
26447	C	T	missense_variant	Ser	68	Phe	2021-08-09	Chattogram	AY.122	2021-11-17	Chattogram	AY.102	2
26448	T	C	synonymous_variant	Ser	68	Ser	2020-11-25	Sylhet	B.1.1.25	2021-07-05	Dhaka	AY.122	3
26450	G	T	missense_variant	Arg	69	Ile	2021-09-12	Rajshahi	B.1.617.2	2021-09-12	Rajshahi	B.1.617.2	1
26455	C	T	missense_variant	Pro	71	Ser	2021-07-04	Dhaka	B.1.617.2	2021-07-04	Dhaka	B.1.617.2	1
26456	C	A	missense_variant	Pro	71	His	2020-08-31	Sylhet	B.1.1.25	2020-08-31	Sylhet	B.1.1.25	1
26456	C	T	missense_variant	Pro	71	Leu	2020-11-04	Dhaka	B.1.351.3	2021-07-13	Mymensingh	B.1.351.3	380
26458	G	A	missense_variant	Asp	72	Asn	2022-01-19	Rajshahi	BA.2	2022-02-07	Rajshahi	BA.2	2
26459	A	G	missense_variant	Asp	72	Gly	2021-08-16	Barishal	B.1.617.2	2021-10-16	Sylhet	AY.127	2
26461	C	T	missense_variant	Leu	73	Phe	2021-01-17	Sylhet	B.1.1.25	2021-11-16	Sylhet	AY.131	4
26464	C	T	synonymous_variant	Leu	74	Leu	2021-07-15	Dhaka	B.1.617.2	2021-12-26	Chattogram	AY.131	7
26469	C	A	synonymous_variant	Val	75	Val	2021-11-06	Dhaka	AY.91	2021-11-06	Dhaka	AY.91	1

## Sheet: MEMBRANE
NT-pos	NT_ref	NT_alt	EFFECT	AA_ref	AA_pos	AA_alt	First Appearance Date	First Appearance Location	First Appearance Linage	Last Appearance Date	Last Appearance Location	Last Appearance Linage	Frequency
26526	G	A	missense_variant	Ala	2	Thr	2021-07-05	Dhaka	B.1.617.2	2021-07-05	Dhaka	B.1.617.2	1
26526	G	T	missense_variant	Ala	2	Ser	2020-06-30	Khulna	B.1.1.25	2021-11-22	Khulna	AY.122	13
26527	C	T	missense_variant	Ala	2	Val	2020-04-25	Dhaka	B.1	2021-12-28	Dhaka	AY.127	29
26528	A	G	synonymous_variant	Ala	2	Ala	2020-06-03	Mymensingh	B.1.1.25	2020-06-03	Mymensingh	B.1.1.25	1
26528	A	T	synonymous_variant	Ala	2	Ala	2021-10-07	Dhaka	B.1.617.2	2021-10-07	Dhaka	B.1.617.2	1
26529	G	T	missense_variant	Asp	3	Tyr	2021-05-17	Chattogram	None	2021-05-17	Chattogram	None	1
26530	A	G	missense_variant	Asp	3	Gly	2021-12-06	Dhaka	BA.1	2022-02-28	Dhaka	BA.2	173
26532	T	A	missense_variant	Ser	4	Thr	2021-12-22	Rangpur	AY.131	2021-12-22	Rangpur	AY.131	1
26533	C	T	missense_variant	Ser	4	Phe	2020-06-24	Sylhet	B.1.1.25	2021-04-06	Dhaka	B.1.351.3	2
26537	C	T	synonymous_variant	Asn	5	Asn	2021-08-02	Dhaka	B.1.617.2	2021-10-30	Rajshahi	AY.102	3
26539	G	A	missense_variant	Gly	6	Asp	2021-09-02	Khulna	B.1.617.2	2021-09-28	Dhaka	AY.102	2
26549	C	T	synonymous_variant	Thr	9	Thr	2020-06-17	Barishal	B.1.1.25	2021-11-20	Chattogram	B.1.617.2	8
26550	G	A	missense_variant	Val	10	Ile	2020-07-10	Dhaka	B.1.1.25	2020-07-10	Dhaka	B.1.1.25	1
26551	T	C	missense_variant	Val	10	Ala	2020-06-18	Dhaka	B.1.1.25	2020-06-18	Dhaka	B.1.1.25	1
26567	G	T	missense_variant	Lys	15	Asn	2021-02-16	Dhaka	B.1.1.7	2021-09-30	Rajshahi	B.1.617.2	22
26571	C	A	missense_variant	Leu	17	Ile	2020-12-21	Chattogram	B.1.1.25	2020-12-22	Barishal	B.1.1.25	2
26571	C	T	missense_variant	Leu	17	Phe	2021-01-18	Dhaka	B.1.1.25	2021-01-18	Dhaka	B.1.1.25	1
26573	T	C	synonymous_variant	Leu	17	Leu	2021-09-28	Chattogram	AY.122	2021-09-28	Chattogram	AY.122	1
26574	G	C	missense_variant	Glu	18	Gln	2021-03-21	Dhaka	B.1.351.3	2021-03-21	Dhaka	B.1.351.3	1
26577	C	G	missense_variant	Gln	19	Glu	2021-12-06	Dhaka	BA.1	2022-03-06	Dhaka	BA.2	503
26579	A	G	synonymous_variant	Gln	19	Gln	2021-12-06	Khulna	AY.122	2021-12-06	Khulna	AY.122	1
26600	C	T	synonymous_variant	Phe	26	Phe	2020-06-01	Dhaka	B.1.1.25	2020-06-01	Dhaka	B.1.1.25	1
26601	C	A	missense_variant	Leu	27	Ile	2021-08-03	Chattogram	AY.61	2021-11-02	Rajshahi	AY.112	3
26604	T	C	missense_variant	Phe	28	Leu	2020-10-05	Dhaka	B.1.1.25	2021-01-27	Sylhet	B.1.1.25	11
26606	C	T	synonymous_variant	Phe	28	Phe	2020-07-06	Barishal	B.1.1.25	2022-01-04	Rajshahi	AY.131	3
26620	G	T	missense_variant	Cys	33	Phe	2020-10-08	Dhaka	B.1.1.25	2021-05-27	Dhaka	B.1.617.2	2
26625	C	T	synonymous_variant	Leu	35	Leu	2021-08-26	Dhaka	B.1.617.2	2021-10-26	Dhaka	AY.122	4
26633	T	C	synonymous_variant	Phe	37	Phe	2020-07-11	Dhaka	B.1.1.25	2020-07-11	Dhaka	B.1.1.25	1
26642	C	A	synonymous_variant	Ala	40	Ala	2020-06-03	Mymensingh	B.1.1.25	2020-07-15	Dhaka	B.1.1.25	3
26642	C	T	synonymous_variant	Ala	40	Ala	2020-09-10	Chattogram	B.1.36.16	2020-09-10	Chattogram	B.1.36.16	1
26645	C	T	synonymous_variant	Asn	41	Asn	2020-05-21	Dhaka	B.1.1.25	2021-05-21	Dhaka	B.1.351.3	9
26654	G	A	synonymous_variant	Arg	44	Arg	2020-12-22	Dhaka	B.1.1	2020-12-22	Dhaka	B.1.1	1
26663	T	C	synonymous_variant	Tyr	47	Tyr	2020-06-01	Dhaka	B.1.1.25	2020-06-01	Dhaka	B.1.1.25	1
26664	A	G	missense_variant	Ile	48	Val	2021-09-26	Chattogram	AY.122	2021-09-26	Chattogram	AY.122	1
26677	T	C	missense_variant	Ile	52	Thr	2021-01-27	Dhaka	B.1.1.25	2021-12-19	Rajshahi	B.1.617.2	3
26681	C	T	synonymous_variant	Phe	53	Phe	2020-06-28	Dhaka	B.1.1.25	2022-01-25	Dhaka	BA.2	60
26684	C	A	synonymous_variant	Leu	54	Leu	2021-11-20	Chattogram	B.1.617.2	2021-11-20	Chattogram	B.1.617.2	1
26690	G	T	synonymous_variant	Leu	56	Leu	2021-08-10	Dhaka	B.1.617.2	2021-08-10	Dhaka	B.1.617.2	1
26700	G	T	missense_variant	Val	60	Leu	2021-07-04	Dhaka	B.1.617.2	2021-07-04	Dhaka	B.1.617.2	1
26706	T	C	synonymous_variant	Leu	62	Leu	2021-08-01	Dhaka	B.1.617.2	2021-08-09	Rajshahi	B.1.617.2	2
26709	G	A	missense_variant	Ala	63	Thr	2021-12-06	Dhaka	BA.1	2022-03-06	Dhaka	BA.2	597
26719	T	C	missense_variant	Val	66	Ala	2021-06-28	Rangpur	B.1.617.2	2021-06-28	Rangpur	B.1.617.2	1
26720	G	T	synonymous_variant	Val	66	Val	2020-06-16	Chattogram	B.1.1.25	2020-06-16	Chattogram	B.1.1.25	1
26724	G	T	missense_variant	Ala	68	Ser	2021-09-06	Dhaka	B.1.617.2	2021-09-06	Dhaka	B.1.617.2	1
26726	T	A	synonymous_variant	Ala	68	Ala	2020-06-18	Rajshahi	B.1.1.25	2020-06-27	Chattogram	B.1.1.25	3
26727	G	A	missense_variant	Ala	69	Thr	2021-07-07	Dhaka	AY.24	2022-01-21	Chattogram	BA.2	3
26727	G	T	missense_variant	Ala	69	Ser	2021-08-02	Dhaka	B.1.617.2	2021-08-02	Dhaka	B.1.617.2	1
26728	C	T	missense_variant	Ala	69	Val	2021-10-20	Dhaka	B.1.617.2	2021-10-23	Dhaka	B.1.617.2	2
26730	G	A	missense_variant	Val	70	Ile	2021-12-02	Rajshahi	AY.20	2021-12-02	Rajshahi	AY.20	1
26730	G	C	missense_variant	Val	70	Leu	2021-09-02	Rajshahi	AY.122	2021-09-02	Rajshahi	AY.122	1
26730	G	T	missense_variant	Val	70	Phe	2020-05-26	Chattogram	B.1.1.25	2020-09-06	Khulna	B.1.1.25	4
26735	C	T	synonymous_variant	Tyr	71	Tyr	2020-05-03	Chattogram	B.1.36.16	2022-01-04	Rangpur	B.1.617.2	100
26748	A	G	missense_variant	Ile	76	Val	2021-07-17	Dhaka	B.1.617.2	2022-01-15	Rajshahi	AY.131	8
26750	C	T	synonymous_variant	Ile	76	Ile	2021-08-03	Dhaka	AY.4.4	2022-01-10	Barishal	BA.2	2
26753	C	T	synonymous_variant	Thr	77	Thr	2021-07-01	Chattogram	B.1.617.2	2021-07-01	Chattogram	B.1.617.2	1
26760	A	C	missense_variant	Ile	80	Leu	2021-08-24	Chattogram	AY.65	2021-08-24	Chattogram	AY.65	1
26763	G	T	missense_variant	Ala	81	Ser	2021-07-07	Chattogram	B.1.617.2	2021-07-07	Chattogram	B.1.617.2	1
26767	T	C	missense_variant	Ile	82	Thr	2021-02-26	Dhaka	B.1.1.318	2022-02-08	Dhaka	AY.131	2330
26768	C	T	synonymous_variant	Ile	82	Ile	2021-08-30	Chattogram	AY.39	2021-09-18	Chattogram	AY.122	4
26769	G	A	missense_variant	Ala	83	Thr	2021-07-27	Dhaka	B.1.617.2	2021-07-27	Dhaka	B.1.617.2	1
26774	G	T	missense_variant	Met	84	Ile	2020-07-05	Dhaka	B.1.1.25	2020-09-17	Chattogram	B.1.1.25	2
26775	G	T	missense_variant	Ala	85	Ser	2021-08-18	Dhaka	B.1.617.2	2021-08-18	Dhaka	B.1.617.2	1
26781	C	T	missense_variant	Leu	87	Phe	2021-06-18	Dhaka	B.1.617.2	2021-06-18	Dhaka	B.1.617.2	1
26786	A	G	synonymous_variant	Val	88	Val	2021-12-13	Dhaka	AY.125	2021-12-13	Dhaka	AY.125	1
26801	C	T	synonymous_variant	Leu	93	Leu	2020-06-26	Barishal	B.1.1.25	2022-01-02	Rangpur	AY.102	16
26810	C	T	synonymous_variant	Phe	96	Phe	2021-06-29	Rangpur	B.1.617.2	2021-06-29	Rangpur	B.1.617.2	1
26822	C	T	synonymous_variant	Phe	100	Phe	2021-06-02	Chattogram	B.1.617.2	2021-10-13	Dhaka	AY.33.1	3
26824	G	A	missense_variant	Arg	101	Lys	2021-08-04	Dhaka	AY.122	2021-08-04	Dhaka	AY.122	1
26826	C	T	synonymous_variant	Leu	102	Leu	2021-08-04	Dhaka	B.1.617.2	2021-08-17	Dhaka	B.1.617.2	3
26828	G	A	synonymous_variant	Leu	102	Leu	2021-09-06	Mymensingh	AY.102	2021-09-06	Mymensingh	AY.102	1
26828	G	T	synonymous_variant	Leu	102	Leu	2020-05-07	Dhaka	B.1.1.25	2021-10-10	Rajshahi	B.1.617.2	7
26834	G	A	synonymous_variant	Ala	104	Ala	2021-09-12	Khulna	B.1.617.2	2021-10-26	Rajshahi	AY.91	2
26834	G	T	synonymous_variant	Ala	104	Ala	2021-01-27	Sylhet	B.1.1.25	2021-01-27	Sylhet	B.1.1.25	1
26840	G	T	synonymous_variant	Thr	106	Thr	2021-01-18	Dhaka	B.1.1.25	2021-06-21	Sylhet	B.1.617.2	2
26842	G	A	missense_variant	Arg	107	His	2021-06-01	Sylhet	B.1.1.318	2021-10-24	Dhaka	B.1.617.2	3
26852	G	GGGTCTGGTGTACGCGTTCCATGTGGGGTCTGGTGTACGCGT	frameshift_variant	Ser	111	fs	2022-01-03	Dhaka	BA.1	2022-01-27	Dhaka	BA.1.1	2
26858	C	T	synonymous_variant	Phe	112	Phe	2021-03-16	Dhaka	B.1.1.7	2022-03-06	Dhaka	BA.2	405
26861	T	C	synonymous_variant	Asn	113	Asn	2020-10-10	Dhaka	B.1.1.25	2021-06-08	Rajshahi	B.1.1.318	2
26864	A	T	synonymous_variant	Pro	114	Pro	2021-11-01	Dhaka	AY.102	2021-11-25	Dhaka	B.1.617.2	4
26870	T	C	synonymous_variant	Thr	116	Thr	2021-06-02	Khulna	AY.4.4	2021-06-02	Khulna	AY.4.4	1
26873	C	T	synonymous_variant	Asn	117	Asn	2020-05-17	Dhaka	B.1.1.25	2021-08-04	Barishal	B.1.617.2	3
26882	C	T	synonymous_variant	Leu	120	Leu	2020-06-28	Dhaka	B.1.1	2021-04-11	Dhaka	B.1.351	3
26885	C	T	synonymous_variant	Asn	121	Asn	2020-06-30	Dhaka	B.1.1.25	2022-01-22	Dhaka	BA.1.1	18
26891	A	G	synonymous_variant	Pro	123	Pro	2021-06-18	Dhaka	B.1.617.2	2021-08-29	Khulna	B.1.617.2	8
26894	C	T	synonymous_variant	Leu	124	Leu	2021-06-17	Chattogram	B.1.1.318	2021-06-20	Chattogram	B.1.1.318	2
26895	C	T	missense_variant	His	125	Tyr	2020-06-12	Rajshahi	B.1.1.25	2021-12-07	Chattogram	AY.131	9
26902	C	G	missense_variant	Thr	127	Ser	2021-07-07	Khulna	B.1.617.2	2021-07-20	Dhaka	B.1.617.2	2
26903	T	C	synonymous_variant	Thr	127	Thr	2020-06-17	Chattogram	B.1.1.25	2022-01-08	Dhaka	AY.131	6
26907	C	T	synonymous_variant	Leu	129	Leu	2020-07-06	Barishal	B.1.1.25	2021-11-06	Dhaka	AY.91	2
26909	G	T	synonymous_variant	Leu	129	Leu	2021-02-16	Dhaka	B.1.1.25	2021-02-16	Dhaka	B.1.1.25	1
26912	C	T	synonymous_variant	Thr	130	Thr	2021-04-04	Chattogram	B.1.351.3	2021-04-04	Chattogram	B.1.351.3	1
26915	A	G	synonymous_variant	Arg	131	Arg	2021-05-14	Sylhet	B.1.351.3	2021-05-14	Sylhet	B.1.351.3	1
26918	G	T	synonymous_variant	Pro	132	Pro	2021-07-08	Dhaka	AY.122	2021-11-10	Rajshahi	AY.122	3
26927	A	T	missense_variant	Glu	135	Asp	2021-09-22	Rajshahi	AY.122	2021-09-22	Rajshahi	AY.122	1
26927	A	G	synonymous_variant	Glu	135	Glu	2020-06-04	Mymensingh	B.1.1.25	2022-03-03	Dhaka	BA.2	5
26929	G	A	missense_variant	Ser	136	Asn	2021-06-18	Dhaka	B.1.617.2	2021-06-18	Dhaka	B.1.617.2	1
26934	C	A	missense_variant	Leu	138	Ile	2021-07-12	Dhaka	B.1.617.2	2021-11-13	Rangpur	AY.65	2
26936	C	T	synonymous_variant	Leu	138	Leu	2021-06-16	Sylhet	B.1.617.2	2021-10-03	Dhaka	B.1.617.2	2
26937	G	A	missense_variant	Val	139	Ile	2021-05-21	Dhaka	B.1.351.3	2021-05-21	Dhaka	B.1.351.3	1
26942	C	T	synonymous_variant	Ile	140	Ile	2020-05-23	Khulna	B.1.1.25	2022-01-08	Dhaka	AY.131	3
26948	T	C	synonymous_variant	Ala	142	Ala	2020-07-07	Khulna	B.1.36.16	2020-07-07	Khulna	B.1.36.16	1
26951	G	T	synonymous_variant	Val	143	Val	2021-04-06	Dhaka	B.1.351.3	2021-10-13	Dhaka	AY.4.4	10
26952	A	G	missense_variant	Ile	144	Val	2021-09-16	Chattogram	AY.39	2021-09-17	Chattogram	AY.122	2
26960	T	C	synonymous_variant	Arg	146	Arg	2021-08-18	Dhaka	B.1.617.2	2021-08-18	Dhaka	B.1.617.2	1
26964	C	T	missense_variant	His	148	Tyr	2020-08-25	Chattogram	B.1.1.25	2020-08-25	Chattogram	B.1.1.25	1
26966	T	G	missense_variant	His	148	Gln	2021-09-11	Dhaka	B.1.617.2	2021-09-11	Dhaka	B.1.617.2	1
26981	A	C	synonymous_variant	Gly	153	Gly	2020-07-07	Dhaka	B.1.36.22	2020-07-07	Dhaka	B.1.36.22	1
26987	T	C	synonymous_variant	His	155	His	2020-08-12	Dhaka	B.1.1.25	2020-08-12	Dhaka	B.1.1.25	1
26994	C	T	missense_variant	Arg	158	Cys	2022-02-07	Dhaka	BA.1.1	2022-02-07	Dhaka	BA.1.1	1
26996	C	T	synonymous_variant	Arg	158	Arg	2020-10-05	Dhaka	B.1.1.25	2020-12-23	Dhaka	B.1.1.25	5
27005	C	T	synonymous_variant	Ile	161	Ile	2021-07-06	Dhaka	AY.65	2021-12-29	Khulna	AY.127	20
27008	G	C	missense_variant	Lys	162	Asn	2021-08-07	Chattogram	B.1.617.2	2021-08-07	Chattogram	B.1.617.2	1
27014	G	T	synonymous_variant	Leu	164	Leu	2021-04-19	Dhaka	B.1.351.3	2021-10-20	Dhaka	AY.39	4
27017	T	C	synonymous_variant	Pro	165	Pro	2021-09-02	Rajshahi	AY.122	2021-09-02	Rajshahi	AY.122	1
27038	A	T	synonymous_variant	Thr	172	Thr	2022-01-17	Dhaka	BA.1	2022-01-17	Dhaka	BA.1	1
27039	T	A	missense_variant	Ser	173	Thr	2022-01-17	Dhaka	BA.1	2022-01-17	Dhaka	BA.1	1
27040	C	A	stop_gained	Ser	173	*	2022-01-17	Dhaka	BA.1	2022-01-17	Dhaka	BA.1	1
27047	G	A	synonymous_variant	Thr	175	Thr	2021-05-24	Chattogram	B.1.351.3	2021-05-25	Chattogram	B.1.351.3	2
27047	G	T	synonymous_variant	Thr	175	Thr	2021-11-12	Rajshahi	AY.122	2021-11-12	Rajshahi	AY.122	1
27059	C	T	synonymous_variant	Tyr	179	Tyr	2020-10-23	Dhaka	B.1.1.25	2021-04-01	Dhaka	B.1.351.3	10
27068	A	G	synonymous_variant	Gly	182	Gly	2021-10-31	Barishal	AY.102	2021-10-31	Barishal	AY.102	1
27074	G	A	synonymous_variant	Ser	184	Ser	2021-04-05	Chattogram	B.1.351.3	2021-04-05	Chattogram	B.1.351.3	1
27074	G	T	synonymous_variant	Ser	184	Ser	2021-07-24	Dhaka	B.1.617.2	2021-11-13	Dhaka	AY.126	6
27077	G	T	missense_variant	Gln	185	His	2021-07-14	Dhaka	AY.122	2021-07-14	Dhaka	AY.122	1
27086	A	G	synonymous_variant	Ala	188	Ala	2021-08-02	Dhaka	AY.20	2021-08-16	Khulna	AY.106	2
27092	C	T	synonymous_variant	Asp	190	Asp	2020-07-10	Dhaka	B.1.36.16	2020-07-10	Dhaka	B.1.36.16	1
27095	A	T	synonymous_variant	Ser	191	Ser	2021-12-09	Khulna	AY.102	2021-12-11	Khulna	AY.102	2
27107	A	G	synonymous_variant	Ala	195	Ala	2021-11-01	Chattogram	B.1.617.2	2021-11-01	Chattogram	B.1.617.2	1
27110	C	T	synonymous_variant	Tyr	196	Tyr	2021-07-11	Chattogram	AY.65	2022-01-03	Dhaka	BA.2	2
27128	C	T	synonymous_variant	Gly	202	Gly	2021-08-13	Chattogram	B.1.617.2	2021-08-13	Chattogram	B.1.617.2	1
27131	C	T	synonymous_variant	Asn	203	Asn	2021-07-04	Chattogram	B.1.617.2	2021-10-14	Rajshahi	AY.4.4	3
27133	ATAAATT	A	stop_gained&disruptive_inframe_deletion	Tyr	204	_Leu206	2020-12-27	Dhaka	B.1	2020-12-27	Dhaka	B.1	1
27143	C	T	synonymous_variant	Asn	207	Asn	2020-11-09	Dhaka	D.2	2021-09-30	Dhaka	AY.4.4	7
27145	C	T	missense_variant	Thr	208	Ile	2021-07-14	Chattogram	B.1.617.2	2021-09-28	Dhaka	AY.127	3
27147	G	T	missense_variant	Asp	209	Tyr	2020-05-24	Dhaka	B.1.1.25	2022-01-15	Chattogram	BA.2	4
27151	A	G	missense_variant	His	210	Arg	2021-11-01	Dhaka	B.1.617.2	2021-11-01	Dhaka	B.1.617.2	1
27163	G	T	missense_variant	Ser	214	Ile	2021-04-06	Dhaka	B.1.351.3	2021-09-26	Dhaka	B.1.617.2	4
27167	C	T	synonymous_variant	Asp	215	Asp	2022-01-23	Dhaka	BA.2	2022-01-23	Dhaka	BA.2	1
27169	A	G	missense_variant	Asn	216	Ser	2022-01-26	Dhaka	BA.2	2022-01-26	Dhaka	BA.2	1

## Sheet: ORF6
NT-pos	NT_ref	NT_alt	EFFECT	AA_ref	AA_pos	AA_alt	First Appearance Date	First Appearance Location	First Appearance Linage	Last Appearance Date	Last Appearance Location	Last Appearance Linage	Frequency
27202	A	T	initiator_codon_variant	Met	1	?	2021-12-20	Khulna	AY.131	2021-12-20	Khulna	AY.131	1
27203	TGTTTCA	T	start_lost&disruptive_inframe_deletion	Met	1	_His3	2021-03-14	Dhaka	B.1.525	2021-04-06	Dhaka	B.1.525	3
27204	GTTT	G	conservative_inframe_deletion	Phe	2	del	2021-03-11	Sylhet	B.1.525	2021-06-03	Barishal	B.1.525	13
27204	G	T	start_lost	Met	1	?	2021-07-12	Sylhet	AY.4.4	2021-07-12	Sylhet	AY.4.4	1
27205	T	C	missense_variant	Phe	2	Leu	2020-07-12	Dhaka	B.1.1.25	2021-01-19	Dhaka	B.1.1.25	2
27206	T	C	missense_variant	Phe	2	Ser	2020-11-16	Sylhet	B.1.1.25	2021-07-08	Dhaka	B.1.617.2	2
27207	T	C	synonymous_variant	Phe	2	Phe	2020-11-08	Dhaka	B.1.1.25	2020-11-08	Dhaka	B.1.1.25	1
27213	C	T	synonymous_variant	Leu	4	Leu	2020-06-12	Rajshahi	B.1.1.25	2020-11-04	Sylhet	B.1.1.89	3
27214	G	A	missense_variant	Val	5	Ile	2022-02-20	Dhaka	BA.2	2022-02-20	Dhaka	BA.2	1
27214	G	T	missense_variant	Val	5	Phe	2020-05-31	Mymensingh	B.1.1.25	2020-07-21	Dhaka	B.1.1.25	2
27217	G	T	missense_variant	Asp	6	Tyr	2021-01-22	Dhaka	B.1.1.25	2021-03-16	Dhaka	B.1.1.25	4
27222	T	C	synonymous_variant	Phe	7	Phe	2020-07-22	Barishal	B.1.1.25	2020-07-22	Barishal	B.1.1.25	1
27230	C	T	missense_variant	Thr	10	Ile	2021-02-20	Dhaka	B.1.1.7	2021-02-20	Dhaka	B.1.1.7	1
27233	T	C	missense_variant	Ile	11	Thr	2020-06-01	Dhaka	B.1.1	2020-06-01	Dhaka	B.1.1	1
27236	C	T	missense_variant	Ala	12	Val	2021-05-12	Dhaka	B.1.351.3	2021-05-12	Dhaka	B.1.351.3	1
27240	G	T	missense_variant	Glu	13	Asp	2020-07-21	Dhaka	B.1.1.25	2020-07-21	Dhaka	B.1.1.25	2
27242	T	C	missense_variant	Ile	14	Thr	2021-08-05	Khulna	B.1.617.2	2021-08-05	Khulna	B.1.617.2	1
27245	T	C	missense_variant	Leu	15	Ser	2022-01-20	Chattogram	BA.1	2022-01-20	Chattogram	BA.1	1
27247	C	T	synonymous_variant	Leu	16	Leu	2020-11-19	Chattogram	B.1.1.25	2021-05-08	Dhaka	B.1.1.7	2
27250	A	T	missense_variant	Ile	17	Phe	2020-12-06	Chattogram	B.1.1.25	2020-12-12	Chattogram	B.1.1.25	2
27252	T	C	synonymous_variant	Ile	17	Ile	2021-06-29	Dhaka	AY.122	2021-08-09	Dhaka	AY.122	2
27259	A	C	synonymous_variant	Arg	20	Arg	2021-12-06	Dhaka	BA.1	2022-03-06	Dhaka	BA.2	597
27260	G	A	missense_variant	Arg	20	Lys	2021-05-19	Dhaka	B.1.617.2	2021-08-02	Dhaka	B.1.617.2	4
27261	G	T	missense_variant	Arg	20	Ser	2020-09-09	Chattogram	B.1.1.25	2021-09-03	Dhaka	B.1.617.2	2
27263	CTTTTAAAGTTTCCATTTGGAATCTTGA	C	disruptive_inframe_deletion	Phe	22	_Asp30	2020-07-15	Khulna	B.1.1.25	2022-01-08	Dhaka	BA.1	2
27263	C	T	missense_variant	Thr	21	Ile	2020-11-25	Sylhet	B.1.1.25	2021-12-07	Dhaka	AY.98.1	5
27267	T	C	synonymous_variant	Phe	22	Phe	2021-11-27	Dhaka	AY.131	2021-11-27	Dhaka	AY.131	1
27270	A	G	synonymous_variant	Lys	23	Lys	2020-12-05	Dhaka	B.1.1.25	2021-03-21	Chattogram	B.1.1.25	13
27275	C	T	missense_variant	Ser	25	Phe	2020-07-21	Chattogram	B.1.1.25	2020-07-21	Chattogram	B.1.1.25	1
27281	G	T	missense_variant	Trp	27	Leu	2020-05-09	Chattogram	B.1.36.16	2021-08-27	Dhaka	B.1.617.2	13
27285	T	C	synonymous_variant	Asn	28	Asn	2021-08-05	Barishal	B.1.617.2	2021-12-29	Dhaka	AY.131	2
27289	G	T	missense_variant	Asp	30	Tyr	2021-05-18	Chattogram	B.1.351.3	2021-05-18	Chattogram	B.1.351.3	1
27292	T	C	missense_variant	Tyr	31	His	2021-08-09	Dhaka	B.1.617.2	2021-08-09	Dhaka	B.1.617.2	1
27294	C	T	synonymous_variant	Tyr	31	Tyr	2021-08-23	Khulna	B.1.617.2	2021-12-09	Khulna	AY.4.4	4
27297	C	T	synonymous_variant	Ile	32	Ile	2021-07-26	Khulna	AY.84	2021-12-23	Dhaka	AY.84	15
27298	A	C	missense_variant	Ile	33	Leu	2021-08-22	Khulna	AY.122	2021-09-01	Khulna	AY.122	2
27303	C	T	synonymous_variant	Asn	34	Asn	2021-05-05	Dhaka	B.1.351.3	2021-05-05	Dhaka	B.1.351.3	1
27316	A	T	missense_variant	Asn	39	Tyr	2020-05-26	Chattogram	B.1.36.16	2020-05-26	Chattogram	B.1.36.16	1
27321	A	G	synonymous_variant	Leu	40	Leu	2021-10-06	Dhaka	B.1.617.2	2021-10-06	Dhaka	B.1.617.2	1
27327	G	T	missense_variant	Lys	42	Asn	2020-09-17	Chattogram	B.1.1.25	2021-05-19	Dhaka	None	21
27335	C	T	missense_variant	Thr	45	Ile	2021-08-18	Khulna	B.1.617.2	2021-08-18	Khulna	B.1.617.2	1
27337	G	A	missense_variant	Glu	46	Lys	2021-09-04	Dhaka	B.1.617.2	2021-09-04	Dhaka	B.1.617.2	1
27341	A	G	missense_variant	Asn	47	Ser	2021-11-23	Chattogram	AY.4.4	2021-12-02	Rajshahi	AY.4.4	2
27345	A	C	missense_variant	Lys	48	Asn	2021-07-05	Rangpur	AY.122	2021-10-12	Sylhet	AY.112	4
27348	T	C	synonymous_variant	Tyr	49	Tyr	2021-05-24	Dhaka	B.1.351.3	2021-05-24	Dhaka	B.1.351.3	1
27350	C	A	missense_variant	Ser	50	Tyr	2021-05-18	Dhaka	B.1.351	2021-05-18	Dhaka	B.1.351	1
27358	G	T	missense_variant	Asp	53	Tyr	2021-03-22	Dhaka	B.1.1.7	2021-03-22	Dhaka	B.1.1.7	1
27360	T	C	synonymous_variant	Asp	53	Asp	2021-07-10	Dhaka	AY.122	2021-07-19	Rajshahi	AY.122	2
27361	G	T	stop_gained	Glu	54	*	2021-04-30	Chattogram	B.1.1.7	2021-04-30	Chattogram	B.1.1.7	1
27364	G	C	missense_variant	Glu	55	Gln	2020-05-20	Dhaka	B.1.1.25	2020-12-22	Dhaka	B.1.1.25	2
27365	A	G	missense_variant	Glu	55	Gly	2020-06-30	Khulna	B.1.1.25	2020-08-08	Khulna	B.1.1.25	2
27366	G	T	missense_variant	Glu	55	Asp	2020-08-19	Dhaka	B.1.1.25	2020-08-19	Dhaka	B.1.1.25	1
27371	C	A	missense_variant	Pro	57	Gln	2021-05-18	Chattogram	B.1.351.3	2021-05-18	Chattogram	B.1.351.3	1
27371	C	T	missense_variant	Pro	57	Leu	2021-07-06	Chattogram	AY.102	2021-07-18	Chattogram	B.1.617.2	3
27379	A	G	missense_variant	Ile	60	Val	2020-10-05	Dhaka	B.1.1.25	2021-01-27	Sylhet	B.1.1.25	11
27381	TGATTAAACGA	T	stop_lost&conservative_inframe_deletion&splice_region_variant	Asp	61	_Ter62	2021-09-21	Chattogram	B.1.617.2	2021-09-21	Chattogram	B.1.617.2	1
27381	T	C	synonymous_variant	Ile	60	Ile	2021-08-29	Rajshahi	B.1.617.2	2022-02-02	Khulna	BA.2	2
27382	GA	G	frameshift_variant	Asp	61	fs	2021-09-18	Dhaka	B.1.617.2	2021-09-18	Dhaka	B.1.617.2	1
27382	G	A	missense_variant	Asp	61	Asn	2021-07-03	Khulna	B.1.617.2	2022-02-02	Khulna	BA.2	2
27382	G	C	missense_variant	Asp	61	His	2021-12-27	Dhaka	BA.2	2022-03-06	Dhaka	BA.2	392
27382	G	T	missense_variant	Asp	61	Tyr	2021-08-29	Rajshahi	B.1.617.2	2021-10-16	Chattogram	AY.5	2
27383	A	G	missense_variant	Asp	61	Gly	2021-08-29	Rajshahi	B.1.617.2	2021-08-29	Rajshahi	B.1.617.2	1
27383	A	T	missense_variant	Asp	61	Val	2021-08-01	Dhaka	AY.4.4	2022-03-06	Dhaka	BA.2	394
27384	T	TTCTC	frameshift_variant&stop_lost&splice_region_variant	Ter	62	fs	2021-08-29	Rajshahi	B.1.617.2	2021-08-29	Rajshahi	B.1.617.2	1
27384	T	C	synonymous_variant	Asp	61	Asp	2020-05-22	Dhaka	B.1.1.25	2022-03-06	Dhaka	BA.2	404

## Sheet: ORF7a
NT-pos	NT_ref	NT_alt	EFFECT	AA_ref	AA_pos	AA_alt	First Appearance Date	First Appearance Location	First Appearance Linage	Last Appearance Date	Last Appearance Location	Last Appearance Linage	Frequency
27398	A	G	missense_variant	Lys	2	Arg	2020-12-27	Khulna	B.1.1.25	2020-12-27	Khulna	B.1.1.25	1
27405	TC	T	frameshift_variant	Leu	5	fs	2022-02-05	Chattogram	BA.2	2022-02-05	Chattogram	BA.2	1
27406	C	T	missense_variant	Leu	5	Phe	2020-09-14	Barishal	B.1.1.25	2021-07-14	Dhaka	AY.122	3
27410	T	A	missense_variant	Phe	6	Tyr	2021-09-25	Rajshahi	AY.112	2021-09-25	Rajshahi	AY.112	1
27417	A	T	synonymous_variant	Ala	8	Ala	2020-12-24	Dhaka	B.1.1.25	2021-01-03	Dhaka	B.1.1.25	2
27418	C	A	missense_variant	Leu	9	Met	2022-01-20	Dhaka	BA.2	2022-01-20	Dhaka	BA.2	1
27418	C	T	synonymous_variant	Leu	9	Leu	2021-10-21	Sylhet	B.1.617.2	2021-10-21	Sylhet	B.1.617.2	1
27421	A	G	missense_variant	Ile	10	Val	2020-07-25	Dhaka	B.1.1.25	2020-07-25	Dhaka	B.1.1.25	1
27426	A	C	synonymous_variant	Thr	11	Thr	2020-07-01	Rajshahi	B.1.1.25	2020-07-01	Rajshahi	B.1.1.25	1
27428	T	C	missense_variant	Leu	12	Pro	2020-12-05	Dhaka	B.1.1.25	2021-01-14	Dhaka	B.1.1.25	2
27429	C	T	synonymous_variant	Leu	12	Leu	2020-09-14	Barishal	B.1.1.25	2020-09-14	Barishal	B.1.1.25	1
27430	GCTA	G	conservative_inframe_deletion	Thr	14	del	2021-07-14	Chattogram	AY.14	2021-07-14	Chattogram	AY.14	1
27430	GCTACTTGTGAGCTTTATCA	G	frameshift_variant	Cys	15	fs	2020-04-28	Dhaka	B.1.1.25	2020-04-28	Dhaka	B.1.1.25	1
27430	G	A	missense_variant	Ala	13	Thr	2021-07-24	Dhaka	AY.122	2021-07-24	Dhaka	AY.122	1
27432	T	C	synonymous_variant	Ala	13	Ala	2021-10-24	Chattogram	AY.102	2021-11-17	Chattogram	AY.102	2
27434	C	T	missense_variant	Thr	14	Ile	2020-07-11	Dhaka	B.1.1.25	2021-08-04	Chattogram	B.1.617.2	5
27440	A	G	missense_variant	Glu	16	Gly	2021-09-03	Chattogram	AY.102	2021-09-03	Chattogram	AY.102	1
27442	C	T	missense_variant	Leu	17	Phe	2020-06-29	Barishal	B.1.1.25	2021-09-10	Chattogram	B.1.617.2	3
27451	T	A	missense_variant	Tyr	20	Asn	2021-10-03	Dhaka	B.1.617.2	2021-10-03	Dhaka	B.1.617.2	1
27452	A	T	missense_variant	Tyr	20	Phe	2021-12-16	Dhaka	AY.131	2021-12-16	Dhaka	AY.131	1
27461	G	T	missense_variant	Cys	23	Phe	2020-07-22	Barishal	B.1.1.25	2020-07-22	Barishal	B.1.1.25	1
27463	G	T	missense_variant	Val	24	Phe	2021-07-24	Chattogram	AY.4.4	2021-12-04	Rangpur	B.1.617.2	4
27467	G	C	missense_variant	Arg	25	Thr	2021-06-08	Rajshahi	B.1.1.318	2021-10-09	Dhaka	AY.39	4
27467	G	T	missense_variant	Arg	25	Ile	2021-10-30	Khulna	B.1.617.2	2021-11-24	Dhaka	B.1.617.2	3
27468	A	G	synonymous_variant	Arg	25	Arg	2021-12-18	Sylhet	AY.127	2021-12-18	Sylhet	AY.127	1
27469	G	C	missense_variant	Gly	26	Arg	2021-03-29	Khulna	B.1.351.3	2021-03-29	Khulna	B.1.351.3	1
27470	GTACAACAGTACTTTTAAAAGAACCTTGCTCTTCTGGAACATACGAGGGCAATTCACCATTTCATCCTCTAGCTGATAACAAATTTGCACTGACTTGCTTTAGCACTCAATTTGCTTTTGCTTGTCCTGACGGCGTAAAACACGTCTATCAGTTACGTGCCAGATCAGTTTCACCTAAACTGTTCATCAGACAAGAGGAAGT	G	conservative_inframe_deletion	Thr	27	_Val93	2020-04-28	Dhaka	B.1.1.25	2020-05-06	Dhaka	B.1.1.25	2
27472	A	T	missense_variant	Thr	27	Ser	2021-10-05	Dhaka	AY.122	2021-10-05	Dhaka	AY.122	1
27473	C	A	missense_variant	Thr	27	Lys	2020-04-28	Dhaka	B.1.1.25	2020-04-28	Dhaka	B.1.1.25	1
27473	C	T	missense_variant	Thr	27	Ile	2021-04-19	Dhaka	B.1.1.7	2021-04-19	Dhaka	B.1.1.7	1
27475	A	T	missense_variant	Thr	28	Ser	2020-04-28	Dhaka	B.1.1.25	2020-04-28	Dhaka	B.1.1.25	1
27476	C	T	missense_variant	Thr	28	Ile	2020-04-28	Dhaka	B.1.1.25	2021-09-18	Chattogram	AY.122	14
27478	G	T	missense_variant	Val	29	Leu	2020-04-28	Dhaka	B.1.1.25	2021-07-25	Rangpur	AY.91	2
27479	T	C	missense_variant	Val	29	Ala	2021-11-20	Mymensingh	AY.131	2021-11-20	Mymensingh	AY.131	1
27480	A	C	synonymous_variant	Val	29	Val	2020-04-28	Dhaka	B.1.1.25	2020-04-28	Dhaka	B.1.1.25	1
27481	C	T	missense_variant	Leu	30	Phe	2020-04-28	Dhaka	B.1.1.25	2020-04-28	Dhaka	B.1.1.25	1
27483	T	C	synonymous_variant	Leu	30	Leu	2021-04-19	Dhaka	B.1.1.7	2021-04-19	Dhaka	B.1.1.7	1
27484	T	C	synonymous_variant	Leu	31	Leu	2020-07-14	Rangpur	B.1.36.16	2022-02-11	Dhaka	BA.2	10
27485	TAAAAGAACCTTGCTCTTCTGGAACATACGAGGGCAATTCACCATTTCATCCTCTAGCTGATAACAAA	C	frameshift_variant&missense_variant	Leu	31	fs	2020-04-28	Dhaka	B.1.1.25	2020-04-28	Dhaka	B.1.1.25	1
27493	C	T	missense_variant	Pro	34	Ser	2021-05-18	Dhaka	B.1.351.3	2021-08-09	Barishal	AY.102	4
27494	C	T	missense_variant	Pro	34	Leu	2020-06-29	Khulna	B.1.1.25	2022-02-28	Dhaka	BA.2	17
27496	T	A	missense_variant	Cys	35	Ser	2020-06-28	Dhaka	B.1.1.25	2020-06-28	Dhaka	B.1.1.25	1
27498	C	T	synonymous_variant	Cys	35	Cys	2021-09-01	Dhaka	AY.4.4	2021-09-01	Dhaka	AY.4.4	1
27503	C	A	missense_variant	Ser	37	Tyr	2021-08-04	Dhaka	AY.122	2021-08-05	Dhaka	AY.122	2
27503	C	T	missense_variant	Ser	37	Phe	2020-05-31	Mymensingh	B.1.1.25	2021-06-30	Dhaka	AY.102	2
27504	T	C	synonymous_variant	Ser	37	Ser	2021-09-04	Khulna	AY.102	2021-11-05	Dhaka	AY.39	5
27505	G	C	missense_variant	Gly	38	Arg	2020-11-08	Dhaka	B.1.1.25	2021-10-13	Dhaka	AY.4.4	2
27505	G	T	stop_gained	Gly	38	*	2021-03-14	Dhaka	B.1.351	2021-03-14	Dhaka	B.1.351	1
27506	G	A	missense_variant	Gly	38	Glu	2021-08-10	Dhaka	B.1.617.2	2021-08-10	Dhaka	B.1.617.2	1
27506	G	C	missense_variant	Gly	38	Ala	2021-04-19	Dhaka	B.1.351.3	2021-04-19	Dhaka	B.1.351.3	1
27506	G	T	missense_variant	Gly	38	Val	2021-09-19	Chattogram	B.1.617.2	2021-09-19	Chattogram	B.1.617.2	1
27509	C	T	missense_variant	Thr	39	Ile	2020-07-24	Chattogram	B.1.1.25	2021-08-24	Khulna	AY.29	5
27510	A	G	synonymous_variant	Thr	39	Thr	2021-05-27	Rangpur	B.1.351.3	2021-05-27	Rangpur	B.1.351.3	1
27511	T	C	missense_variant	Tyr	40	His	2021-11-23	Dhaka	AY.4.4	2021-11-23	Dhaka	AY.4.4	1
27513	C	T	synonymous_variant	Tyr	40	Tyr	2020-12-24	Dhaka	B.1.1.25	2021-11-06	Chattogram	AY.122	17
27514	G	T	stop_gained	Glu	41	*	2021-08-28	Dhaka	AY.65	2021-08-28	Dhaka	AY.65	1
27516	G	C	missense_variant	Glu	41	Asp	2020-07-31	Dhaka	B.1.1	2020-07-31	Dhaka	B.1.1	1
27517	G	A	missense_variant	Gly	42	Ser	2020-06-24	Dhaka	B.1.1.25	2020-06-24	Dhaka	B.1.1.25	1
27518	G	A	missense_variant	Gly	42	Asp	2021-08-12	Rajshahi	B.1.617.2	2021-08-12	Rajshahi	B.1.617.2	1
27518	G	T	missense_variant	Gly	42	Val	2020-06-07	Rangpur	B.1.1.25	2020-06-07	Rangpur	B.1.1.25	1
27519	C	T	synonymous_variant	Gly	42	Gly	2020-06-07	Rangpur	B.1.1.25	2020-06-07	Rangpur	B.1.1.25	1
27524	CACCATTTCATCCTCTAGCTGATAACAAATTTGCACTGACTTGCTTTAGCACTCAATTTGCTTTTGCTTGTCCTGACGGCGTAAAACACGTCTATCAGTTACGTGCCAGATCAGTTTCACCTAAACTGTTCATCAGACAAGAGGAAGTTCAAGAACTTTACT	C	frameshift_variant	Pro	45	fs	2020-05-12	Dhaka	B.1.1.121	2020-05-12	Dhaka	B.1.1.121	1
27524	C	T	missense_variant	Ser	44	Leu	2021-12-16	Dhaka	AY.131	2021-12-17	Dhaka	AY.131	2
27526	C	T	missense_variant	Pro	45	Ser	2021-08-28	Dhaka	B.1.617.2	2021-08-28	Dhaka	B.1.617.2	1
27527	C	T	missense_variant	Pro	45	Leu	2020-05-17	Dhaka	B.1.1.25	2021-12-23	Khulna	AY.127	5
27529	T	C	missense_variant	Phe	46	Leu	2021-06-08	Rajshahi	B.1.1.318	2022-01-31	Dhaka	BA.2	2
27530	TTCA	T	disruptive_inframe_deletion	His	47	del	2021-09-27	Chattogram	AY.122	2021-10-25	Chattogram	AY.122	2
27532	C	A	missense_variant	His	47	Asn	2020-11-15	Chattogram	B.1.1.25	2021-11-22	Khulna	AY.4.4	2
27532	C	T	missense_variant	His	47	Tyr	2021-08-22	Rajshahi	B.1.617.2	2021-12-12	Dhaka	B.1.617.2	6
27533	A	C	missense_variant	His	47	Pro	2021-08-05	Dhaka	B.1.617.2	2021-08-05	Dhaka	B.1.617.2	2
27535	C	T	missense_variant	Pro	48	Ser	2021-10-19	Khulna	AY.122	2021-10-19	Khulna	AY.122	1
27536	C	T	missense_variant	Pro	48	Leu	2021-10-17	Dhaka	AY.14	2021-10-17	Dhaka	AY.14	1
27538	C	A	missense_variant	Leu	49	Ile	2022-01-09	Dhaka	BA.1.1	2022-02-05	Dhaka	BA.1.1	4
27538	C	G	missense_variant	Leu	49	Val	2021-10-03	Rajshahi	AY.102	2021-10-03	Rajshahi	AY.102	1
27541	G	T	missense_variant	Ala	50	Ser	2020-08-20	Mymensingh	B.1.1.25	2020-08-20	Mymensingh	B.1.1.25	1
27542	C	T	missense_variant	Ala	50	Val	2021-12-27	Khulna	B.1.617.2	2021-12-27	Khulna	B.1.617.2	1
27545	A	G	missense_variant	Asp	51	Gly	2021-11-08	Mymensingh	B.1.617.2	2021-11-08	Mymensingh	B.1.617.2	1
27546	TAACAAATTTGCACTGACTTGCTTTAGCACTCAATTTGCTTTTGCTTGTCCTGACGGCGTAAAACACGTCTATCAGTTACGTGCCAGATCAGTTTCACCTAAACTGTTC	T	disruptive_inframe_deletion	Asn	52	_Phe87	2022-02-22	Rangpur	BA.2	2022-02-22	Rangpur	BA.2	1
27546	TAACAA	T	frameshift_variant	Asn	52	fs	2021-06-19	Dhaka	B.1.617.2	2021-06-19	Dhaka	B.1.617.2	1
27549	C	T	synonymous_variant	Asn	52	Asn	2020-12-22	Dhaka	B.1.1.25	2022-01-04	Rangpur	B.1.617.2	12
27552	ATTTGCACTGACTTGCTTTAGCACTCAATTTGCTTTTGCTTGTCCTGACGGCGTAAAACACGTCTATC	A	frameshift_variant	Phe	54	fs	2021-09-02	Dhaka	AY.33.1	2021-09-02	Dhaka	AY.33.1	1
27552	ATTTGCACTGACTTGCTTTAGCACTCAATTTGCTTTTGCTTGTCCTGACGGCGTAAAACACGTCTATCAGTTACGTGCCAGATCAG	A	frameshift_variant	Ala	55	fs	2021-08-30	Chattogram	AY.39	2021-08-30	Chattogram	AY.39	1
27554	TTGCACTGACTTGCTTTAGCACTCA	T	disruptive_inframe_deletion	Phe	54	_Gln62	2021-10-13	Dhaka	AY.33.1	2021-10-13	Dhaka	AY.33.1	1
27555	TGCACTGACTTGCTTTAGCACTCAATTTGCTTTTGCTTGTCCTGACGGCGTAAAACACGTCTATCAGTTACGTGCCAGATCAGTTTC	T	frameshift_variant	Ala	55	fs	2021-07-03	Chattogram	AY.39	2021-11-02	Khulna	AY.39	5
27555	T	G	missense_variant	Phe	54	Leu	2020-04-28	Dhaka	B.1.1.25	2020-04-28	Dhaka	B.1.1.25	1
27556	G	T	missense_variant	Ala	55	Ser	2021-08-17	Sylhet	B.1.617.2	2021-12-18	Sylhet	AY.127	10
27559	C	A	missense_variant	Leu	56	Met	2021-11-08	Dhaka	AY.127	2021-11-08	Dhaka	AY.127	1
27559	C	T	synonymous_variant	Leu	56	Leu	2021-03-16	Sylhet	B.1.1.7	2021-12-19	Dhaka	AY.131	7
27561	G	T	synonymous_variant	Leu	56	Leu	2021-06-19	Mymensingh	B.1.617.2	2021-11-10	Rajshahi	AY.122	11
27562	ACTTGCTT	A	frameshift_variant	Thr	57	fs	2020-04-28	Dhaka	B.1.1.25	2020-04-28	Dhaka	B.1.1.25	1
27567	CTTTAGCACTCAATTTGCTT	C	frameshift_variant	Phe	59	fs	2021-01-19	Dhaka	B.1.1.25	2021-01-19	Dhaka	B.1.1.25	1
27567	CTTTAGCACTCAATTTGCTTTTGCTTGTCCTGACGGCGTAAAACACGTCTA	C	frameshift_variant	Phe	59	fs	2021-12-04	Rangpur	B.1.617.2	2021-12-04	Rangpur	B.1.617.2	1
27567	C	T	synonymous_variant	Cys	58	Cys	2021-09-01	Dhaka	AY.4.4	2021-09-01	Dhaka	AY.4.4	1
27568	T	C	missense_variant	Phe	59	Leu	2021-08-11	Dhaka	B.1.617.2	2021-08-11	Dhaka	B.1.617.2	1
27572	G	A	missense_variant	Ser	60	Asn	2020-04-28	Dhaka	B.1.1.25	2020-04-28	Dhaka	B.1.1.25	1
27575	C	T	missense_variant	Thr	61	Ile	2021-09-04	Dhaka	B.1.617.2	2021-09-04	Dhaka	B.1.617.2	1
27577	CAATTTGCTTTTGCTTGTCCTGACGGCGTAAAACACGTCTATCAGT	C	disruptive_inframe_deletion	Gln	62	_Gln76	2021-12-14	Rajshahi	AY.131	2021-12-14	Rajshahi	AY.131	1
27577	CAATTTGCTTTTGCTTGTCCTGACGGCGT	C	frameshift_variant	Phe	63	fs	2022-01-05	Dhaka	AY.131	2022-01-05	Dhaka	AY.131	1
27577	CA	C	frameshift_variant	Gln	62	fs	2021-07-23	Dhaka	B.1.617.2	2021-07-23	Dhaka	B.1.617.2	1
27577	C	G	missense_variant	Gln	62	Glu	2020-07-06	Barishal	B.1.1.25	2020-07-06	Barishal	B.1.1.25	1
27577	C	T	stop_gained	Gln	62	*	2020-11-08	Dhaka	B.1.1.25	2021-11-29	Dhaka	B.1.617.2	11
27578	AATTTGCTTTTGCTTGTCCTGACGGCGTAAAACACGTCTATCAGTT	A	conservative_inframe_deletion	Phe	63	_Leu77	2022-01-03	Rajshahi	AY.131	2022-01-03	Rajshahi	AY.131	1
27578	AATT	A	disruptive_inframe_deletion	Gln	62	_Phe63	2021-02-16	Dhaka	B.1.351.3	2021-10-16	Chattogram	AY.5	6
27578	AATTT	A	frameshift_variant	Phe	63	fs	2022-01-15	Chattogram	BA.2	2022-01-15	Chattogram	BA.2	1
27578	A	G	missense_variant	Gln	62	Arg	2020-04-28	Dhaka	B.1.1.25	2020-04-28	Dhaka	B.1.1.25	1
27579	AT	A	frameshift_variant	Phe	63	fs	2022-02-21	Dhaka	BA.2	2022-02-21	Dhaka	BA.2	1
27579	A	C	missense_variant	Gln	62	His	2020-04-28	Dhaka	B.1.1.25	2020-04-28	Dhaka	B.1.1.25	1
27580	T	C	missense_variant	Phe	63	Leu	2020-07-31	Dhaka	B.1.1.25	2021-06-03	Dhaka	B.1.617.2	2
27581	T	A	missense_variant	Phe	63	Tyr	2020-04-28	Dhaka	B.1.1.25	2020-04-28	Dhaka	B.1.1.25	1
27582	T	C	synonymous_variant	Phe	63	Phe	2020-04-28	Dhaka	B.1.1.25	2021-09-10	Dhaka	B.1.617.2	2
27583	G	T	missense_variant	Ala	64	Ser	2020-04-28	Dhaka	B.1.1.25	2021-08-28	Barishal	AY.4.4	2
27584	C	T	missense_variant	Ala	64	Val	2020-04-28	Dhaka	B.1.1.25	2020-04-28	Dhaka	B.1.1.25	1
27585	T	G	synonymous_variant	Ala	64	Ala	2020-04-28	Dhaka	B.1.1.25	2020-04-28	Dhaka	B.1.1.25	1
27587	T	G	missense_variant	Phe	65	Cys	2020-04-28	Dhaka	B.1.1.25	2020-04-28	Dhaka	B.1.1.25	1
27588	T	A	missense_variant	Phe	65	Leu	2020-04-28	Dhaka	B.1.1.25	2020-04-28	Dhaka	B.1.1.25	1
27589	G	T	missense_variant	Ala	66	Ser	2021-09-22	Khulna	AY.102	2021-09-22	Khulna	AY.102	1
27590	C	T	missense_variant	Ala	66	Val	2021-05-03	Dhaka	B.1.351.3	2021-05-03	Dhaka	B.1.351.3	1
27591	T	G	synonymous_variant	Ala	66	Ala	2021-06-16	Chattogram	B.1.617.2	2021-06-30	Dhaka	B.1.617.2	2
27592	TGTCCTGACGGCGTAAAA	T	frameshift_variant	Cys	67	fs	2020-04-28	Dhaka	B.1.1.25	2020-04-28	Dhaka	B.1.1.25	1
27596	C	T	missense_variant	Pro	68	Leu	2021-09-21	Khulna	B.1.617.2	2021-09-21	Khulna	B.1.617.2	1
27600	C	T	synonymous_variant	Asp	69	Asp	2020-06-03	Mymensingh	B.1.1.25	2020-12-05	Dhaka	B.1.1.25	4
27603	C	A	synonymous_variant	Gly	70	Gly	2021-06-07	Dhaka	B.1.351.3	2021-06-09	Dhaka	B.1.351.3	2
27603	C	T	synonymous_variant	Gly	70	Gly	2021-06-18	Dhaka	B.1.617.2	2021-08-12	Chattogram	B.1.617.2	3
27604	G	A	missense_variant	Val	71	Ile	2021-07-06	Dhaka	AY.122	2021-08-05	Dhaka	AY.122	5
27604	G	T	missense_variant	Val	71	Leu	2021-04-24	Rajshahi	B.1.351	2021-04-24	Rajshahi	B.1.351	1
27610	C	T	missense_variant	His	73	Tyr	2020-04-28	Dhaka	B.1.1.25	2021-12-23	Dhaka	AY.131	4
27612	C	T	synonymous_variant	His	73	His	2020-04-28	Dhaka	B.1.1.25	2020-06-03	Mymensingh	B.1.1.25	2
27613	G	C	missense_variant	Val	74	Leu	2020-04-28	Dhaka	B.1.1.25	2020-04-28	Dhaka	B.1.1.25	1
27614	TCTATCAGTTACGTGCCAGATCAGTTTCAC	T	frameshift_variant	Tyr	75	fs	2021-06-16	Rajshahi	B.1.617.2	2021-06-16	Rajshahi	B.1.617.2	1
27614	T	A	missense_variant	Val	74	Asp	2020-04-28	Dhaka	B.1.1.25	2020-04-28	Dhaka	B.1.1.25	1
27615	C	T	synonymous_variant	Val	74	Val	2021-06-28	Chattogram	AY.54	2021-11-27	Chattogram	AY.102	2
27617	A	T	missense_variant	Tyr	75	Phe	2020-12-20	Sylhet	B.1.1.25	2020-12-20	Sylhet	B.1.1.25	1
27618	T	C	synonymous_variant	Tyr	75	Tyr	2020-04-28	Dhaka	B.1.1.25	2020-04-28	Dhaka	B.1.1.25	1
27619	C	T	stop_gained	Gln	76	*	2021-08-25	Dhaka	AY.92	2021-08-25	Dhaka	AY.92	1
27621	G	A	synonymous_variant	Gln	76	Gln	2020-04-28	Dhaka	B.1.1.25	2020-04-28	Dhaka	B.1.1.25	1
27622	T	G	missense_variant	Leu	77	Val	2020-04-28	Dhaka	B.1.1.25	2020-04-28	Dhaka	B.1.1.25	1
27622	T	C	synonymous_variant	Leu	77	Leu	2021-01-26	Dhaka	B.1.1.25	2021-01-26	Dhaka	B.1.1.25	1
27623	T	A	stop_gained	Leu	77	*	2020-04-28	Dhaka	B.1.1.25	2020-04-28	Dhaka	B.1.1.25	1
27624	A	G	synonymous_variant	Leu	77	Leu	2020-04-28	Dhaka	B.1.1.25	2020-04-28	Dhaka	B.1.1.25	1
27625	C	T	missense_variant	Arg	78	Cys	2020-04-28	Dhaka	B.1.1.25	2021-09-23	Sylhet	AY.84	2
27629	C	T	missense_variant	Ala	79	Val	2020-04-28	Dhaka	B.1.1.25	2021-04-03	Chattogram	B.1.1.7	2
27630	C	T	synonymous_variant	Ala	79	Ala	2020-04-28	Dhaka	B.1.1.25	2022-01-03	Rajshahi	AY.127	3
27632	GATCAGTTTCACCTAAACTGTTCATCAGACAAGAGGA	G	conservative_inframe_deletion	Ser	81	_Glu92	2020-04-28	Dhaka	B.1.1.25	2020-04-28	Dhaka	B.1.1.25	1
27632	G	C	missense_variant	Arg	80	Thr	2021-08-28	Dhaka	B.1.617.2	2021-11-30	Khulna	AY.102	2
27632	G	T	missense_variant	Arg	80	Ile	2021-06-07	Chattogram	B.1.617.2	2021-08-31	Dhaka	B.1.617.2	3
27633	ATCAGTT	A	conservative_inframe_deletion	Val	82	_Ser83	2020-07-28	Chattogram	B.1.1.25	2020-07-28	Chattogram	B.1.1.25	1
27636	A	T	synonymous_variant	Ser	81	Ser	2021-07-10	Dhaka	B.1.617.2	2021-07-10	Dhaka	B.1.617.2	1
27637	G	T	missense_variant	Val	82	Phe	2021-10-31	Chattogram	AY.131	2022-01-05	Chattogram	AY.131	5
27638	T	C	missense_variant	Val	82	Ala	2021-04-27	Dhaka	B.1.617.2	2022-02-08	Dhaka	AY.131	2132
27641	C	T	missense_variant	Ser	83	Leu	2021-05-26	Dhaka	B.1.351.3	2022-01-14	Rajshahi	BA.2	2
27643	C	T	missense_variant	Pro	84	Ser	2021-07-11	Dhaka	B.1.617.2	2022-01-09	Barishal	AY.131	8
27644	C	T	missense_variant	Pro	84	Leu	2021-07-13	Khulna	B.1.617.2	2022-01-03	Dhaka	AY.131	4
27649	C	T	synonymous_variant	Leu	86	Leu	2021-08-07	Dhaka	B.1.617.2	2021-09-26	Khulna	B.1.617.2	2
27654	C	T	synonymous_variant	Phe	87	Phe	2021-07-05	Chattogram	AY.58	2021-08-21	Khulna	B.1.617.2	3
27656	T	C	missense_variant	Ile	88	Thr	2021-07-14	Chattogram	AY.20	2021-08-08	Chattogram	AY.20	2
27657	C	T	synonymous_variant	Ile	88	Ile	2021-08-03	Khulna	B.1.617.2	2021-08-03	Khulna	B.1.617.2	1
27659	G	C	missense_variant	Arg	89	Thr	2021-08-29	Khulna	B.1.617.2	2021-08-29	Khulna	B.1.617.2	1
27659	G	T	missense_variant	Arg	89	Ile	2021-09-18	Chattogram	AY.122	2021-09-18	Chattogram	AY.122	1
27662	A	G	missense_variant	Gln	90	Arg	2021-10-14	Rajshahi	AY.127	2021-10-14	Rajshahi	AY.127	1
27665	A	T	missense_variant	Glu	91	Val	2021-06-03	Dhaka	B.1.351	2021-06-03	Dhaka	B.1.351	1
27667	G	T	stop_gained	Glu	92	*	2020-07-09	Chattogram	B.1.1.25	2020-07-09	Chattogram	B.1.1.25	1
27668	A	C	missense_variant	Glu	92	Ala	2022-02-17	Sylhet	BA.2	2022-02-17	Sylhet	BA.2	1
27669	A	C	missense_variant	Glu	92	Asp	2021-08-16	Rajshahi	B.1.617.2	2021-08-16	Rajshahi	B.1.617.2	1
27670	G	T	missense_variant	Val	93	Phe	2021-08-12	Dhaka	B.1.617.2	2021-08-12	Dhaka	B.1.617.2	1
27671	T	G	missense_variant	Val	93	Gly	2020-04-28	Dhaka	B.1.1.25	2020-04-28	Dhaka	B.1.1.25	1
27672	T	A	synonymous_variant	Val	93	Val	2020-12-03	Dhaka	B.1.1.25	2020-12-03	Dhaka	B.1.1.25	1
27673	C	A	missense_variant	Gln	94	Lys	2020-12-03	Dhaka	B.1.1.25	2020-12-03	Dhaka	B.1.1.25	1
27673	C	T	stop_gained	Gln	94	*	2021-09-11	Sylhet	AY.122	2021-09-11	Sylhet	AY.122	1
27674	A	T	missense_variant	Gln	94	Leu	2020-12-04	Dhaka	B.1.1.25	2020-12-04	Dhaka	B.1.1.25	1
27675	A	C	missense_variant	Gln	94	His	2020-07-19	Chattogram	B.1.1.25	2020-07-19	Chattogram	B.1.1.25	1
27676	G	A	missense_variant	Glu	95	Lys	2021-12-19	Chattogram	AY.4.2.3	2021-12-19	Chattogram	AY.4.2.3	1
27676	G	C	missense_variant	Glu	95	Gln	2021-04-24	Rajshahi	B.1.351	2021-04-24	Rajshahi	B.1.351	1
27679	C	T	missense_variant	Leu	96	Phe	2021-08-25	Sylhet	B.1.617.2	2022-01-26	Dhaka	BA.2	2
27680	T	A	missense_variant	Leu	96	His	2021-03-16	Dhaka	B.1.525	2021-03-16	Dhaka	B.1.525	1
27682	T	G	missense_variant	Tyr	97	Asp	2021-03-16	Dhaka	B.1.525	2021-03-16	Dhaka	B.1.525	1
27684	C	T	synonymous_variant	Tyr	97	Tyr	2021-02-07	Dhaka	B.1.1.25	2021-02-07	Dhaka	B.1.1.25	1
27686	C	T	missense_variant	Ser	98	Phe	2021-01-17	Dhaka	B.1.1.7	2021-03-16	Dhaka	B.1.1.7	4
27688	C	T	missense_variant	Pro	99	Ser	2021-05-20	Chattogram	B.1.1.7	2022-01-06	Chattogram	BA.1.1	6
27689	C	T	missense_variant	Pro	99	Leu	2021-03-25	Dhaka	B.1.1.7	2021-10-11	Khulna	AY.102	10
27691	AT	A	frameshift_variant	Ile	103	fs	2021-07-13	Dhaka	AY.100	2021-07-13	Dhaka	AY.100	1
27692	T	C	missense_variant	Ile	100	Thr	2021-08-08	Dhaka	B.1.617.2	2021-08-08	Dhaka	B.1.617.2	1
27702	T	C	synonymous_variant	Ile	103	Ile	2021-09-23	Sylhet	AY.84	2021-09-23	Sylhet	AY.84	2
27703	G	T	missense_variant	Val	104	Phe	2020-06-28	Dhaka	B.1.36.8	2021-10-21	Chattogram	B.1.617.2	13
27706	G	T	missense_variant	Ala	105	Ser	2021-11-22	Khulna	AY.4.4	2021-11-22	Khulna	AY.4.4	1
27707	C	T	missense_variant	Ala	105	Val	2020-06-18	Dhaka	B.1.1.25	2021-09-28	Khulna	AY.4.4	7
27708	G	A	synonymous_variant	Ala	105	Ala	2020-05-17	Dhaka	B.1.1.25	2022-02-16	Rajshahi	BA.2	2
27709	G	T	missense_variant	Ala	106	Ser	2020-12-12	Dhaka	B.1.1.25	2020-12-12	Dhaka	B.1.1.25	1
27711	A	C	synonymous_variant	Ala	106	Ala	2021-08-09	Rajshahi	B.1.617.2	2021-08-09	Rajshahi	B.1.617.2	1
27720	TATA	T	disruptive_inframe_deletion	Ile	110	del	2021-12-05	Khulna	AY.122	2021-12-25	Dhaka	AY.122	5
27721	A	G	missense_variant	Ile	110	Val	2021-10-15	Rajshahi	B.1.617.2	2021-10-19	Rajshahi	B.1.617.2	3
27722	T	TA	frameshift_variant	Thr	111	fs	2021-02-18	Sylhet	B.1.1.25	2021-04-19	Dhaka	B.1.351	3
27722	T	C	missense_variant	Ile	110	Thr	2021-01-19	Dhaka	B.1.1.25	2021-03-21	Chattogram	B.1.1.25	3
27723	A	G	missense_variant	Ile	110	Met	2021-01-17	Sylhet	B.1	2021-01-17	Sylhet	B.1	1
27731	G	T	missense_variant	Cys	113	Phe	2020-07-24	Chattogram	B.1.1.25	2020-07-24	Chattogram	B.1.1.25	1
27735	C	T	synonymous_variant	Phe	114	Phe	2020-04-29	Dhaka	B.1.1	2020-07-29	Dhaka	B.1.1	3
27739	C	T	missense_variant	Leu	116	Phe	2021-04-27	Dhaka	B.1.617.2	2021-12-27	Khulna	B.1.617.2	546
27741	CA	C	frameshift_variant	Arg	118	fs	2021-10-05	Khulna	AY.127	2021-10-05	Khulna	AY.127	1
27741	C	T	synonymous_variant	Leu	116	Leu	2020-07-18	Sylhet	B.1.1	2022-02-12	Dhaka	BA.2	6
27749	AGACAGAATGATTGAACTTTCATTAATTGACTTCTATTTG	A	gene_fusion		ORF7a&ORF7b		2021-06-07	Dhaka	B.1.351.3	2021-06-09	Dhaka	B.1.351.3	2
27752	C	G	missense_variant	Thr	120	Arg	2021-06-06	Dhaka	B.1.617.2	2021-06-06	Dhaka	B.1.617.2	1
27752	C	T	missense_variant	Thr	120	Ile	2020-06-28	Dhaka	B.1.1	2022-02-08	Dhaka	AY.131	2173
27753	A	T	synonymous_variant	Thr	120	Thr	2020-05-23	Dhaka	B.1.1.25	2020-05-23	Dhaka	B.1.1.25	1
27754	G	T	stop_gained	Glu	121	*	2020-11-25	Sylhet	B.1.1.25	2020-11-30	Sylhet	B.1.1.25	2
27755	A	T	missense_variant	Glu	121	Val	2020-05-12	Dhaka	B.1.1.121	2020-05-12	Dhaka	B.1.1.121	1
27758	GATTGAACTTT	G	frameshift_variant&stop_lost&splice_region_variant	Ter	122	fs	2021-10-10	Dhaka	AY.65	2021-10-10	Dhaka	AY.65	1
27758	G	T	stop_lost&splice_region_variant	Ter	122	Leuext*?	2021-07-17	Dhaka	B.1.617.2	2021-07-17	Dhaka	B.1.617.2	1
27759	A	G	stop_lost&splice_region_variant	Ter	122	Trpext*?	2021-07-11	Chattogram	B.1.617.2	2021-07-11	Chattogram	B.1.617.2	1

## Sheet: ORF7b
NT-pos	NT_ref	NT_alt	EFFECT	AA_ref	AA_pos	AA_alt	First Appearance Date	First Appearance Location	First Appearance Linage	Last Appearance Date	Last Appearance Location	Last Appearance Linage	Frequency
27760	T	A	missense_variant	Ile	2	Asn	2021-09-21	Barishal	AY.14	2021-09-21	Barishal	AY.14	1
27761	T	C	synonymous_variant	Ile	2	Ile	2021-09-21	Barishal	AY.14	2021-09-21	Barishal	AY.14	1
27762	G	A	missense_variant	Glu	3	Lys	2021-12-27	Khulna	B.1.617.2	2021-12-27	Khulna	B.1.617.2	1
27762	G	T	stop_gained	Glu	3	*	2021-02-13	Dhaka	B.1.1.25	2021-04-21	Dhaka	B.1.351	9
27763	A	C	missense_variant	Glu	3	Ala	2021-09-21	Rajshahi	B.1.617.2	2021-09-21	Rajshahi	B.1.617.2	1
27769	C	T	missense_variant	Ser	5	Leu	2020-04-29	Dhaka	B.1.1.25	2021-08-01	Dhaka	B.1.617.2	7
27777	G	T	missense_variant	Asp	8	Tyr	2020-11-02	Dhaka	B.1.1.25	2020-11-02	Dhaka	B.1.1.25	1
27786	TTG	T	frameshift_variant	Cys	12	fs	2022-01-22	Dhaka	BA.1	2022-01-22	Dhaka	BA.1	1
27788	G	T	missense_variant	Leu	11	Phe	2021-11-24	Dhaka	AY.61	2021-12-14	Chattogram	AY.61	2
27790	GCTTTTTAGC	G	conservative_inframe_deletion	Leu	14	_Phe16	2021-01-18	Dhaka	B.1.1.25	2021-01-18	Dhaka	B.1.1.25	1
27790	G	A	missense_variant	Cys	12	Tyr	2020-08-13	Chattogram	B.1.1.25	2020-08-13	Chattogram	B.1.1.25	1
27790	GCTTTTT	G	stop_gained&disruptive_inframe_deletion	Cys	12	_Leu14	2021-01-23	Dhaka	B.1.1.25	2021-01-23	Dhaka	B.1.1.25	1
27791	CT	C	frameshift_variant	Leu	14	fs	2021-03-16	Dhaka	B.1.351.3	2021-03-16	Dhaka	B.1.351.3	2
27794	TTTA	T	conservative_inframe_deletion	Leu	14	del	2021-08-30	Chattogram	AY.39	2021-08-30	Chattogram	AY.39	1
27794	TTTAGCC	T	disruptive_inframe_deletion	Leu	14	_Ala15	2020-12-02	Sylhet	B.1.1.25	2020-12-02	Sylhet	B.1.1.25	1
27794	T	C	synonymous_variant	Phe	13	Phe	2021-08-26	Barishal	B.1.617.2	2021-08-26	Barishal	B.1.617.2	1
27798	G	T	missense_variant	Ala	15	Ser	2021-04-19	Dhaka	B.1.1.7	2021-08-31	Chattogram	AY.4.4	3
27800	C	T	synonymous_variant	Ala	15	Ala	2021-08-26	Barishal	B.1.617.2	2022-02-22	Dhaka	BA.2	5
27801	T	C	missense_variant	Phe	16	Leu	2021-11-02	Rajshahi	B.1.617.2	2021-11-02	Rajshahi	B.1.617.2	2
27804	C	T	synonymous_variant	Leu	17	Leu	2020-07-19	Dhaka	B.1.1.25	2021-06-16	Dhaka	B.1.617.2	3
27806	G	T	synonymous_variant	Leu	17	Leu	2020-06-30	Barishal	B.1.1.25	2021-02-16	Barishal	B.1.1.25	3
27807	C	T	synonymous_variant	Leu	18	Leu	2021-12-06	Dhaka	BA.1	2022-03-06	Dhaka	BA.2	597
27812	C	T	synonymous_variant	Phe	19	Phe	2021-10-03	Dhaka	B.1.617.2	2021-10-03	Dhaka	B.1.617.2	1
27816	G	T	missense_variant	Val	21	Phe	2021-08-12	Dhaka	AY.122	2021-08-12	Dhaka	AY.122	1
27823	TTATGCTTATTATCTTTTGGTTCTCAC	T	frameshift_variant	Met	24	fs	2021-06-07	Dhaka	B.1.1.318	2021-06-07	Dhaka	B.1.1.318	1
27828	C	T	missense_variant	Leu	25	Phe	2021-12-21	Dhaka	AY.131	2021-12-21	Dhaka	AY.131	1
27831	A	T	missense_variant	Ile	26	Phe	2021-08-02	Dhaka	AY.20	2021-08-24	Khulna	AY.122	2
27833	T	G	missense_variant	Ile	26	Met	2022-02-21	Chattogram	BA.2	2022-02-21	Chattogram	BA.2	1
27841	G	T	missense_variant	Trp	29	Leu	2021-05-18	Dhaka	B.1	2021-05-18	Dhaka	B.1	1
27847	C	T	missense_variant	Ser	31	Leu	2020-07-15	Khulna	B.1.1.25	2021-11-13	Chattogram	AY.122	7
27849	C	T	missense_variant	Leu	32	Phe	2020-10-17	Dhaka	B.1.1.25	2021-12-09	Khulna	AY.4.4	5
27853	A	C	missense_variant	Glu	33	Ala	2022-01-13	Dhaka	BA.1.1	2022-01-13	Dhaka	BA.1.1	1
27860	A	G	synonymous_variant	Gln	35	Gln	2020-07-21	Chattogram	B.1.36.16	2020-07-21	Chattogram	B.1.36.16	1
27861	GATCAT	G	frameshift_variant	Asp	36	fs	2020-12-02	Sylhet	B.1.1.25	2020-12-08	Dhaka	B.1.1.25	4
27863	T	A	missense_variant	Asp	36	Glu	2020-12-05	Mymensingh	B.1.1.25	2020-12-08	Mymensingh	B.1.1.25	2
27865	A	T	missense_variant	His	37	Leu	2021-07-07	Dhaka	B.1.617.2	2021-07-07	Dhaka	B.1.617.2	1
27866	TAATGA	T	frameshift_variant	Glu	39	fs	2020-12-05	Mymensingh	B.1.1.25	2020-12-08	Mymensingh	B.1.1.25	2
27870	G	T	stop_gained	Glu	39	*	2021-01-12	Sylhet	B.1.351	2021-06-17	Dhaka	B.1.351	11
27874	C	T	missense_variant	Thr	40	Ile	2020-11-23	Dhaka	B.1.1	2022-02-08	Dhaka	AY.131	1552
27877	G	A	missense_variant	Cys	41	Tyr	2020-07-21	Chattogram	B.1.1.25	2020-07-21	Chattogram	B.1.1.25	1
27877	G	C	missense_variant	Cys	41	Ser	2020-07-25	Chattogram	B.1.1.25	2021-12-22	Rangpur	AY.131	3
27877	G	T	missense_variant	Cys	41	Phe	2020-05-31	Dhaka	B.1.1.25	2021-11-24	Dhaka	AY.131	2
27878	T	C	synonymous_variant	Cys	41	Cys	2021-09-20	Chattogram	AY.125	2021-09-20	Chattogram	AY.125	1
27879	C	T	missense_variant	His	42	Tyr	2021-06-23	Dhaka	B.1.617.2	2021-09-22	Khulna	AY.102	3
27881	C	T	synonymous_variant	His	42	His	2020-06-12	Rajshahi	B.1.1.25	2021-12-20	Dhaka	AY.131	6
27882	G	A	missense_variant	Ala	43	Thr	2020-07-18	Sylhet	B.1.1.25	2021-08-26	Chattogram	AY.84	18
27882	G	T	missense_variant	Ala	43	Ser	2020-12-30	Mymensingh	B.1.1.25	2020-12-30	Mymensingh	B.1.1.25	1
27885	TAAACGAACATGAAATTTCTTGTTTTCTTAG	T	gene_fusion		ORF7b&ORF8		2021-04-06	Dhaka	B.1.1.318	2021-04-06	Dhaka	B.1.1.318	1
27885	T	C	stop_lost&splice_region_variant	Ter	44	Glnext*?	2021-11-08	Dhaka	AY.102	2021-11-14	Dhaka	B.1.617.2	3
27886	AAACGAACATGAAATT	A	gene_fusion		ORF7b&ORF8		2021-02-26	Dhaka	B.1.1.318	2021-06-29	Dhaka	B.1.1.318	32

## Sheet: ORF8
NT-pos	NT_ref	NT_alt	EFFECT	AA_ref	AA_pos	AA_alt	First Appearance Date	First Appearance Location	First Appearance Linage	Last Appearance Date	Last Appearance Location	Last Appearance Linage	Frequency
27895	T	C	start_lost	Met	1	?	2020-12-05	Mymensingh	B.1.1.25	2021-01-07	Rajshahi	B.1.1.25	3
27896	G	A	start_lost	Met	1	?	2020-12-05	Mymensingh	B.1.1.25	2020-12-08	Mymensingh	B.1.1.25	2
27897	A	T	stop_gained	Lys	2	*	2020-12-05	Mymensingh	B.1.1.25	2020-12-08	Mymensingh	B.1.1.25	2
27900	T	C	missense_variant	Phe	3	Leu	2021-12-20	Dhaka	AY.131	2021-12-20	Dhaka	AY.131	1
27903	C	T	missense_variant	Leu	4	Phe	2021-07-25	Chattogram	B.1.617.2	2022-01-30	Dhaka	BA.1	2
27906	G	T	missense_variant	Val	5	Phe	2020-08-31	Rangpur	B.1.1.25	2020-08-31	Rangpur	B.1.1.25	2
27907	T	C	missense_variant	Val	5	Ala	2021-10-09	Dhaka	B.1.617.2	2021-10-09	Dhaka	B.1.617.2	1
27913	T	A	stop_gained	Leu	7	*	2020-05-17	Chattogram	B.1.36.16	2020-12-28	Dhaka	B.1.36.16	4
27914	A	AACGAACAAACTAAAATGTCTGATAATGGACCCCAAAATCAGCGAAATGCACCCCGCATTACGTTTGGT	frameshift_variant	Gly	8	fs	2020-05-26	Chattogram	B.1.36.16	2020-05-26	Chattogram	B.1.36.16	1
27915	G	A	missense_variant	Gly	8	Arg	2020-07-21	Chattogram	B.1.36.16	2022-01-13	Barishal	BA.2	4
27916	G	C	missense_variant	Gly	8	Ala	2020-07-21	Chattogram	B.1.36.16	2020-12-28	Dhaka	B.1.36.16	2
27916	G	T	missense_variant	Gly	8	Val	2021-07-03	Khulna	B.1.617.2	2021-09-29	Chattogram	AY.4.4	7
27917	A	G	synonymous_variant	Gly	8	Gly	2020-07-21	Chattogram	B.1.36.16	2020-12-28	Dhaka	B.1.36.16	2
27919	T	A	missense_variant	Ile	9	Asn	2020-07-21	Chattogram	B.1.36.16	2020-12-28	Dhaka	B.1.36.16	2
27920	C	T	synonymous_variant	Ile	9	Ile	2021-01-25	Sylhet	B.1.1.25	2021-09-28	Dhaka	AY.102	7
27921	A	T	missense_variant	Ile	10	Phe	2021-06-05	Dhaka	AY.122	2021-06-05	Dhaka	AY.122	1
27923	C	T	synonymous_variant	Ile	10	Ile	2020-11-25	Dhaka	B.1.1.25	2021-01-22	Dhaka	B.1.1.25	2
27925	C	A	missense_variant	Thr	11	Lys	2020-10-05	Dhaka	B.1.1.25	2021-01-19	Dhaka	B.1.1.25	4
27925	C	T	missense_variant	Thr	11	Ile	2020-07-20	Sylhet	B.1.1.25	2020-07-20	Sylhet	B.1.1.25	1
27926	A	G	synonymous_variant	Thr	11	Thr	2021-09-26	Mymensingh	AY.127	2021-11-15	Rangpur	AY.127	4
27928	C	G	missense_variant	Thr	12	Ser	2021-05-18	Chattogram	B.1.351.3	2021-05-18	Chattogram	B.1.351.3	2
27931	T	A	missense_variant	Val	13	Glu	2021-09-12	Khulna	AY.61	2021-09-20	Chattogram	AY.61	2
27933	G	A	missense_variant	Ala	14	Thr	2021-06-29	Rangpur	B.1.617.2	2021-06-29	Rangpur	B.1.617.2	1
27935	T	C	synonymous_variant	Ala	14	Ala	2021-04-06	Dhaka	B.1.1.318	2021-06-07	Dhaka	B.1.1.318	2
27942	C	T	missense_variant	His	17	Tyr	2020-12-02	Dhaka	B.1.1.25	2021-08-28	Dhaka	AY.16	3
27944	C	T	synonymous_variant	His	17	His	2020-05-10	Dhaka	B.1.1.25	2020-11-07	Mymensingh	B.1.1.25	2
27945	C	A	missense_variant	Gln	18	Lys	2021-10-05	Dhaka	AY.127	2021-10-26	Rajshahi	AY.127	3
27945	C	G	missense_variant	Gln	18	Glu	2020-04-29	Chattogram	B.1.1.25	2021-09-09	Khulna	AY.120	3
27945	C	T	stop_gained	Gln	18	*	2020-08-26	Chattogram	B.1.1.25	2021-12-18	Sylhet	AY.127	4
27947	A	G	synonymous_variant	Gln	18	Gln	2021-11-18	Dhaka	AY.127	2021-12-03	Dhaka	AY.127	8
27948	G	T	stop_gained	Glu	19	*	2021-03-14	Dhaka	B.1.1.25	2021-03-14	Dhaka	B.1.1.25	4
27955	G	T	missense_variant	Ser	21	Ile	2021-11-26	Barishal	AY.131	2021-11-26	Barishal	AY.131	1
27967	G	T	missense_variant	Cys	25	Phe	2020-12-02	Sylhet	B.1.1.25	2021-06-24	Dhaka	B.1.617.2	2
27970	C	T	missense_variant	Thr	26	Ile	2021-07-03	Khulna	B.1.617.2	2021-09-03	Dhaka	AY.122	2
27971	T	G	synonymous_variant	Thr	26	Thr	2020-05-23	Rangpur	B.1.1.25	2020-05-23	Rangpur	B.1.1.25	1
27972	C	A	missense_variant	Gln	27	Lys	2021-08-27	Rajshahi	B.1.617.2	2021-08-27	Rajshahi	B.1.617.2	1
27972	C	T	stop_gained	Gln	27	*	2020-06-29	Barishal	B.1.1.25	2021-08-12	Dhaka	AY.122	92
27976	A	T	missense_variant	His	28	Leu	2020-06-14	Mymensingh	B.1.1.25	2020-07-11	Dhaka	B.1.1.25	2
27977	T	C	synonymous_variant	His	28	His	2021-05-13	Rajshahi	B.1.617.2	2021-12-04	Khulna	AY.122	96
27982	C	T	missense_variant	Pro	30	Leu	2021-09-08	Khulna	AY.122	2021-09-12	Khulna	AY.122	2
27983	A	G	synonymous_variant	Pro	30	Pro	2021-10-19	Dhaka	AY.4.4	2021-10-24	Dhaka	AY.4.4	2
27984	T	C	missense_variant	Tyr	31	His	2020-12-03	Dhaka	B.1.1.25	2020-12-20	Rajshahi	B.1.1.25	2
27987	G	T	missense_variant	Val	32	Leu	2020-05-31	Mymensingh	B.1.1.25	2021-07-24	Chattogram	B.1.617.2	3
27989	A	G	synonymous_variant	Val	32	Val	2021-11-01	Dhaka	B.1.617.2	2021-11-23	Dhaka	B.1.617.2	3
27993	G	A	missense_variant	Asp	34	Asn	2021-04-17	Dhaka	B.1.351.3	2021-11-24	Dhaka	AY.61	2
27994	A	G	missense_variant	Asp	34	Gly	2021-09-21	Khulna	B.1.617.2	2021-09-21	Khulna	B.1.617.2	1
27996	G	T	missense_variant	Asp	35	Tyr	2020-12-22	Dhaka	B.1.1	2021-11-30	Khulna	AY.131	21
27997	A	T	missense_variant	Asp	35	Val	2021-05-17	Chattogram	None	2021-05-17	Chattogram	None	1
27998	C	T	synonymous_variant	Asp	35	Asp	2020-04-14	Dhaka	B.1.1.25	2020-08-04	Dhaka	B.1.1.25	4
27999	C	A	missense_variant	Pro	36	Thr	2020-12-05	Dhaka	B.1.1.25	2021-03-18	Khulna	B.1.1	16
27999	C	T	missense_variant	Pro	36	Ser	2020-09-12	Chattogram	B.1.1.25	2021-07-19	Dhaka	B.1.617.2	4
28000	C	T	missense_variant	Pro	36	Leu	2021-02-07	Dhaka	B.1.1.25	2021-12-20	Khulna	BA.1	4
28001	G	A	synonymous_variant	Pro	36	Pro	2020-12-22	Dhaka	B.1.1.25	2021-09-10	Dhaka	B.1.617.2	2
28001	G	C	synonymous_variant	Pro	36	Pro	2020-07-24	Chattogram	B.1.1.25	2021-09-13	Dhaka	AY.102	2
28001	G	T	synonymous_variant	Pro	36	Pro	2020-05-09	Dhaka	B.1.1.25	2021-07-15	Dhaka	AY.40	8
28002	T	C	missense_variant	Cys	37	Arg	2021-08-07	Dhaka	AY.95	2021-08-07	Dhaka	AY.95	1
28003	G	T	missense_variant	Cys	37	Phe	2021-09-06	Rangpur	AY.122	2021-09-06	Rangpur	AY.122	1
28005	C	T	missense_variant	Pro	38	Ser	2021-10-14	Dhaka	AY.39	2021-11-05	Dhaka	B.1.617.2	2
28006	C	G	missense_variant	Pro	38	Arg	2020-06-17	Chattogram	B.1.1.25	2020-06-27	Chattogram	B.1.1.25	3
28006	C	T	missense_variant	Pro	38	Leu	2020-08-31	Dhaka	B.1	2021-08-04	Mymensingh	B.1.617.2	3
28007	T	C	synonymous_variant	Pro	38	Pro	2021-06-19	Dhaka	B.1.617.2	2021-11-12	Dhaka	B.1.617.2	35
28008	A	G	missense_variant	Ile	39	Val	2020-07-21	Chattogram	B.1.1.25	2020-07-21	Chattogram	B.1.1.25	1
28009	T	C	missense_variant	Ile	39	Thr	2020-08-31	Dhaka	B.1.1.25	2020-08-31	Dhaka	B.1.1.25	1
28009	T	G	missense_variant	Ile	39	Ser	2021-10-06	Chattogram	AY.102	2021-10-06	Chattogram	AY.102	1
28013	C	T	synonymous_variant	His	40	His	2021-11-13	Khulna	AY.122	2021-11-13	Khulna	AY.122	1
28016	C	A	missense_variant	Phe	41	Leu	2021-05-17	Chattogram	None	2021-05-17	Chattogram	None	1
28021	C	T	missense_variant	Ser	43	Phe	2021-05-31	Barishal	B.1.525	2021-06-03	Barishal	B.1.525	2
28026	T	C	missense_variant	Trp	45	Arg	2021-10-14	Dhaka	B.1.617.2	2021-12-23	Dhaka	AY.131	3
28028	G	T	missense_variant	Trp	45	Cys	2021-08-29	Rajshahi	B.1.617.2	2021-09-26	Rajshahi	AY.122	2
28031	T	C	synonymous_variant	Tyr	46	Tyr	2021-11-03	Rajshahi	B.1.617.2	2021-11-28	Rajshahi	B.1.617.2	2
28032	A	G	missense_variant	Ile	47	Val	2021-05-30	Dhaka	B.1.617.2	2021-09-12	Dhaka	B.1.617.2	17
28037	A	T	missense_variant	Arg	48	Ser	2021-10-09	Dhaka	B.1.617.2	2021-10-09	Dhaka	B.1.617.2	1
28038	G	T	missense_variant	Val	49	Leu	2021-09-12	Dhaka	B.1.617.2	2021-09-12	Dhaka	B.1.617.2	1
28039	T	C	missense_variant	Val	49	Ala	2020-07-13	Dhaka	B.1.1.25	2020-07-13	Dhaka	B.1.1.25	1
28043	A	G	synonymous_variant	Gly	50	Gly	2022-01-03	Dhaka	BA.1	2022-01-03	Dhaka	BA.1	1
28044	G	T	missense_variant	Ala	51	Ser	2021-03-14	Dhaka	B.1.351.3	2021-07-17	Dhaka	B.1.617.2	6
28045	C	T	missense_variant	Ala	51	Val	2021-08-09	Dhaka	AY.122	2021-10-07	Chattogram	AY.102	2
28046	T	A	synonymous_variant	Ala	51	Ala	2021-07-25	Khulna	B.1.617.2	2021-09-29	Khulna	B.1.617.2	2
28048	GAAAATCAGC	G	conservative_inframe_deletion	Lys	53	_Ala55	2021-10-30	Khulna	B.1.617.2	2021-11-10	Dhaka	B.1.617.2	10
28048	G	T	missense_variant	Arg	52	Ile	2020-08-31	Rangpur	B.1.1.25	2021-08-29	Khulna	AY.91	92
28049	A	T	missense_variant	Arg	52	Ser	2021-08-15	Chattogram	AY.43	2021-08-15	Chattogram	AY.43	1
28052	A	G	synonymous_variant	Lys	53	Lys	2020-12-14	Dhaka	B.1.1.25	2020-12-14	Dhaka	B.1.1.25	1
28053	T	C	missense_variant	Ser	54	Pro	2020-05-21	Dhaka	B.1.1.25	2020-05-21	Dhaka	B.1.1.25	1
28054	C	T	missense_variant	Ser	54	Leu	2020-06-04	Dhaka	B.1.1.25	2021-09-30	Chattogram	AY.65	9
28054	C	G	stop_gained	Ser	54	*	2021-10-21	Dhaka	AY.131	2022-02-08	Dhaka	AY.131	265
28057	C	T	missense_variant	Ala	55	Val	2020-11-04	Sylhet	B.1.1.89	2020-11-04	Sylhet	B.1.1.89	1
28068	G	A	missense_variant	Glu	59	Lys	2020-10-10	Dhaka	B.1.1.25	2020-10-10	Dhaka	B.1.1.25	2
28068	G	T	stop_gained	Glu	59	*	2020-08-21	Rajshahi	B.1.1.25	2020-08-21	Rajshahi	B.1.1.25	1
28071	T	C	synonymous_variant	Leu	60	Leu	2021-07-26	Barishal	B.1.617.2	2021-07-26	Barishal	B.1.617.2	1
28075	G	T	missense_variant	Cys	61	Phe	2020-05-20	Dhaka	B.1.1.25	2020-05-20	Dhaka	B.1.1.25	1
28076	C	T	synonymous_variant	Cys	61	Cys	2020-06-27	Dhaka	B.1.1.25	2020-07-31	Dhaka	B.1.1.25	3
28077	G	A	missense_variant	Val	62	Met	2020-08-15	Barishal	B.1.1.25	2022-01-01	Barishal	AY.131	7
28077	G	C	missense_variant	Val	62	Leu	2020-08-31	Dhaka	B.1.1.25	2021-12-11	Chattogram	AY.102	2
28077	G	T	missense_variant	Val	62	Leu	2020-05-13	Dhaka	B.1.1.315	2022-02-01	Dhaka	BA.2	15
28079	G	T	synonymous_variant	Val	62	Val	2020-06-29	Dhaka	B.1.1.25	2021-12-11	Khulna	AY.102	59
28080	G	A	missense_variant	Asp	63	Asn	2020-06-14	Sylhet	B.1.1.25	2020-06-14	Sylhet	B.1.1.25	1
28080	G	T	missense_variant	Asp	63	Tyr	2021-09-28	Dhaka	AY.102	2021-09-28	Dhaka	AY.102	1
28081	A	C	missense_variant	Asp	63	Ala	2021-12-13	Dhaka	AY.125	2021-12-13	Dhaka	AY.125	1
28081	A	G	missense_variant	Asp	63	Gly	2022-01-17	Rangpur	BA.1	2022-01-17	Rangpur	BA.1	1
28082	T	C	synonymous_variant	Asp	63	Asp	2020-06-30	Dhaka	B.1.1.25	2020-08-10	Rangpur	B.1.1.25	3
28083	G	T	stop_gained	Glu	64	*	2020-06-07	Barishal	B.1.1.25	2021-01-29	Sylhet	B.1.1.25	16
28085	G	T	missense_variant	Glu	64	Asp	2020-07-21	Chattogram	B.1.1.25	2020-07-31	Dhaka	B.1.1	2
28085	G	A	synonymous_variant	Glu	64	Glu	2020-05-24	Dhaka	B.1.1.25	2020-05-24	Dhaka	B.1.1.25	1
28086	G	T	missense_variant	Ala	65	Ser	2020-07-18	Chattogram	B.1.1.25	2022-01-08	Dhaka	AY.131	12
28087	C	T	missense_variant	Ala	65	Val	2020-05-10	Chattogram	A	2022-01-13	Rajshahi	BA.1	8
28089	GGTTCTA	G	disruptive_inframe_deletion	Gly	66	_Lys68	2021-09-20	Dhaka	AY.65	2021-10-10	Dhaka	AY.65	2
[truncated: 80 more rows]

[truncated: 4 more sheets: NUCLEOCAPSID, ORF10, DOWNSTREAM_VARIANTS, transition_transversion]
