# Supplementary material for: Genomic surveillance unfolds the SARS-CoV-2 transmission and divergence dynamics in Bangladesh
Source: Front Genet. 2022 Sep 26;13:966939. doi: 10.3389/fgene.2022.966939 (PMC9548531; doi:10.3389/fgene.2022.966939)
Supplement: Supplementary file 5 [file Table1.XLSX]

## Sheet: SEQUENCE_INFO
ACCESSION ID	LINEAGE	AREA	DATE	NUCLEOTIDE MUTATIONS	AMINO ACID MUTATIONS			AVERAGE MUTATIONS PER SAMPLE PER MONTH
EPI_ISL_492028	B.1	Khulna	2020-03-30	4	2		Month	No. of Sequence	Total NT Mutations	Total AA Mutations	NT Mutations per Sample	AA Mutations per Sample
EPI_ISL_600439	B.1.1	Dhaka	2020-04-05	14	7		March – 2020	1	4	2	4	2
EPI_ISL_468077	B.1.1.25	Dhaka	2020-04-08	9	5		April – 2020	92	1139	596	12.3804	6.47826
EPI_ISL_600444	B.1.1.25	Dhaka	2020-04-14	12	5		May – 2020	213	2509	1320	11.7793	6.19718
EPI_ISL_468071	B.1.1.25	Dhaka	2020-04-17	9	5		June – 2020	253	3192	1771	12.6166	7
EPI_ISL_468072	B.1.1.25	Dhaka	2020-04-17	10	4		July – 2020	230	3221	1688	14.0043	7.33913
EPI_ISL_437912	B.1.1.25	Dhaka	2020-04-18	9	6		August – 2020	58	836	463	14.4138	7.98276
EPI_ISL_447899	B.1.1.25	Barishal	2020-04-18	9	6		September – 2020	22	338	183	15.3636	8.31818
EPI_ISL_468070	B.1	Dhaka	2020-04-20	7	3		October – 2020	44	688	389	15.6364	8.84091
EPI_ISL_2350793	B.1	Dhaka	2020-04-25	12	8		November – 2020	53	894	512	16.8679	9.66038
EPI_ISL_445244	B.1	Mymensingh	2020-04-25	13	2		December – 2020	109	2123	1230	19.4771	11.2844
EPI_ISL_7211170	B.1	Dhaka	2020-04-26	5	2		January – 2021	105	2308	1336	21.981	12.7238
EPI_ISL_445213	B.1.1.25	Dhaka	2020-04-28	24	9		February – 2021	55	1654	953	30.0727	17.3273
EPI_ISL_445214	B.1.1.25	Dhaka	2020-04-28	17	8		March – 2021	195	6284	3733	32.2256	19.1436
EPI_ISL_445215	B.1.1.25	Dhaka	2020-04-28	19	8		April – 2021	188	6211	3733	33.0372	19.8564
EPI_ISL_445216	B.1	Dhaka	2020-04-28	10	2		May – 2021	167	6101	3823	36.5329	22.8922
EPI_ISL_445217	B.1.1.25	Dhaka	2020-04-28	55	30		June – 2021	225	8910	5870	39.6	26.0889
EPI_ISL_7211196	B.1	Dhaka	2020-04-28	10	6		July – 2021	497	20449	13589	41.1449	27.3421
EPI_ISL_605882	B.1.1.25	Sylhet	2020-04-29	12	7		August – 2021	466	19133	12816	41.0579	27.5021
EPI_ISL_605883	B.1.1.25	Khulna	2020-04-29	11	6		September – 2021	271	11834	7997	43.6679	29.5092
EPI_ISL_605884	B.1.1	Rangpur	2020-04-29	9	5		October – 2021	227	9919	6727	43.696	29.6344
EPI_ISL_605885	B.1.1.25	Rangpur	2020-04-29	13	6		November – 2021	252	11711	7892	46.4722	31.3175
EPI_ISL_605886	B.1.1.25	Chattogram	2020-04-29	12	7		December – 2021	276	13128	8888	47.5652	32.2029
EPI_ISL_605887	B.1	Rajshahi	2020-04-29	10	5		January – 2022	422	27052	18520	64.1043	43.8863
EPI_ISL_605888	B.1	Sylhet	2020-04-29	9	4		February – 2022	192	13680	9291	71.25	48.3906
EPI_ISL_605889	B.1	Mymensingh	2020-04-29	7	2		March – 2022	73	4338	3267	59.4247	44.7534
EPI_ISL_605890	B.1	Dhaka	2020-04-29	10	4		April – 2022	6	346	262	57.6667	43.6667
EPI_ISL_605891	B.1	Rajshahi	2020-04-29	12	6
EPI_ISL_605892	B.1.1.25	Sylhet	2020-04-29	12	7
EPI_ISL_605893	B.1.1.25	Khulna	2020-04-29	12	7
EPI_ISL_605894	B.1.1.25	Mymensingh	2020-04-29	13	8
EPI_ISL_605895	B.1.1.25	Barishal	2020-04-29	13	8
EPI_ISL_605896	B.1.1.25	Sylhet	2020-04-29	13	8
EPI_ISL_605897	B.1.1.25	Dhaka	2020-04-29	15	10
EPI_ISL_605898	B.1.1.25	Dhaka	2020-04-29	13	7
EPI_ISL_605899	B.1.1	Rajshahi	2020-04-29	13	7
EPI_ISL_605900	B.1.1	Dhaka	2020-04-29	12	6
EPI_ISL_605901	B.1	Dhaka	2020-04-29	10	6
EPI_ISL_605902	B.1	Rajshahi	2020-04-29	10	6
EPI_ISL_605903	B.1	Mymensingh	2020-04-29	12	5
EPI_ISL_605904	B.1.1.175	Sylhet	2020-04-29	12	5
EPI_ISL_605905	B.1.1.175	Rangpur	2020-04-29	17	9
EPI_ISL_605906	B.1	Dhaka	2020-04-29	11	5
EPI_ISL_605907	B.1.1	Barishal	2020-04-29	19	11
EPI_ISL_605908	B.1.1.175	Chattogram	2020-04-29	19	12
EPI_ISL_7211197	B.1.1	Dhaka	2020-04-29	8	4
EPI_ISL_7211198	B.1.1	Dhaka	2020-04-29	8	4
EPI_ISL_774872	B.1.1.25	Dhaka	2020-04-29	12	7
EPI_ISL_774873	B.1.1.25	Dhaka	2020-04-29	11	6
EPI_ISL_774874	B.1.1	Dhaka	2020-04-29	9	5
EPI_ISL_774875	B.1.1.25	Dhaka	2020-04-29	13	6
EPI_ISL_774876	B.1.1.25	Dhaka	2020-04-29	12	7
EPI_ISL_774877	B.1	Dhaka	2020-04-29	10	5
EPI_ISL_774878	B.1	Dhaka	2020-04-29	9	4
EPI_ISL_774879	B.1	Dhaka	2020-04-29	7	2
EPI_ISL_774880	B.1	Dhaka	2020-04-29	10	4
EPI_ISL_774881	B.1	Dhaka	2020-04-29	12	6
EPI_ISL_774882	B.1.1.25	Dhaka	2020-04-29	12	7
EPI_ISL_774883	B.1.1.25	Dhaka	2020-04-29	12	7
EPI_ISL_774884	B.1.1.25	Dhaka	2020-04-29	13	8
EPI_ISL_774885	B.1.1.25	Dhaka	2020-04-29	13	8
EPI_ISL_774886	B.1.1.25	Dhaka	2020-04-29	13	8
EPI_ISL_774887	B.1.1.25	Dhaka	2020-04-29	15	10
EPI_ISL_774888	B.1.1.25	Dhaka	2020-04-29	13	7
EPI_ISL_774889	B.1.1	Dhaka	2020-04-29	13	7
EPI_ISL_774890	B.1.1	Dhaka	2020-04-29	12	6
EPI_ISL_774891	B.1	Dhaka	2020-04-29	10	6
EPI_ISL_774892	B.1	Dhaka	2020-04-29	10	6
EPI_ISL_774893	B.1	Dhaka	2020-04-29	12	5
EPI_ISL_774894	B.1.1.175	Dhaka	2020-04-29	12	5
EPI_ISL_774895	B.1.1.175	Dhaka	2020-04-29	17	9
EPI_ISL_774896	B.1	Dhaka	2020-04-29	11	5
EPI_ISL_774897	B.1.1	Dhaka	2020-04-29	19	11
EPI_ISL_774898	B.1.1.175	Dhaka	2020-04-29	19	12
EPI_ISL_774899	B.1.1	Dhaka	2020-04-29	13	7
EPI_ISL_774900	B.1	Dhaka	2020-04-29	12	7
EPI_ISL_774901	B.1.1.175	Dhaka	2020-04-29	15	6
EPI_ISL_774902	B.1.1.25	Dhaka	2020-04-29	13	8
EPI_ISL_774903	B.1.1.175	Dhaka	2020-04-29	14	7
EPI_ISL_774904	B.1.1.25	Dhaka	2020-04-29	10	5
EPI_ISL_774905	B.1	Dhaka	2020-04-29	9	6
EPI_ISL_774906	B.1.1.25	Dhaka	2020-04-29	11	5
EPI_ISL_774907	B.1.1	Dhaka	2020-04-29	12	6
EPI_ISL_774908	B.1.1	Dhaka	2020-04-29	12	8
EPI_ISL_774909	B.1.1.25	Dhaka	2020-04-29	12	6
EPI_ISL_774910	B.1.1.25	Dhaka	2020-04-29	10	5
EPI_ISL_774911	B.1.1.25	Dhaka	2020-04-29	12	7
EPI_ISL_774912	B.1.1.25	Dhaka	2020-04-29	11	6
EPI_ISL_774913	B.1.1	Dhaka	2020-04-29	14	8
EPI_ISL_7211158	B.1.1	Dhaka	2020-04-30	10	5
EPI_ISL_7211199	B.1.1.25	Dhaka	2020-04-30	10	4
EPI_ISL_7211200	B.1.1	Dhaka	2020-04-30	8	4
EPI_ISL_7211201	B.1.1	Dhaka	2020-04-30	9	4
EPI_ISL_477128	B.1	Rangpur	2020-05-02	10	7
EPI_ISL_2350794	B.1.1.25	Dhaka	2020-05-03	13	9
EPI_ISL_2350795	B.1.1.25	Dhaka	2020-05-03	11	6
EPI_ISL_450344	B.1.36.16	Chattogram	2020-05-03	29	4
EPI_ISL_468078	B.1	Dhaka	2020-05-03	8	3
EPI_ISL_7211202	B.1.1.25	Dhaka	2020-05-04	10	4
EPI_ISL_7211203	B.1.1.25	Dhaka	2020-05-04	9	5
EPI_ISL_7211204	B.1.1.25	Dhaka	2020-05-04	12	6
EPI_ISL_477125	B.1.1.25	Khulna	2020-05-05	9	5
EPI_ISL_7211205	B.1.1.25	Dhaka	2020-05-05	13	7
EPI_ISL_7211208	B.1.1	Dhaka	2020-05-05	9	4
EPI_ISL_450839	B.1.1.25	Dhaka	2020-05-06	15	6
EPI_ISL_450840	B.1.1.25	Dhaka	2020-05-06	18	9
EPI_ISL_450842	B.1.1.25	Dhaka	2020-05-06	20	9
EPI_ISL_450843	B.1	Dhaka	2020-05-06	9	6
EPI_ISL_475570	B.1	Khulna	2020-05-06	6	4
EPI_ISL_2350796	B.1.1.25	Dhaka	2020-05-07	13	7
EPI_ISL_465163	B.1.1.25	Dhaka	2020-05-07	10	5
EPI_ISL_466626	B.1.1.25	Dhaka	2020-05-07	10	5
EPI_ISL_450342	A	Chattogram	2020-05-08	36	5
EPI_ISL_492029	B.1.1.25	Barishal	2020-05-08	12	7
EPI_ISL_450343	B.1.36.16	Chattogram	2020-05-09	31	7
EPI_ISL_464159	B.1.1.25	Dhaka	2020-05-09	10	6
EPI_ISL_466686	B.1	Dhaka	2020-05-09	11	7
EPI_ISL_477126	B.1.1.25	Barishal	2020-05-09	10	5
EPI_ISL_7211209	B.1.1.25	Dhaka	2020-05-09	9	5
EPI_ISL_2350797	B.1.1.25	Dhaka	2020-05-10	13	8
EPI_ISL_2350798	B.1.1.25	Dhaka	2020-05-10	10	5
EPI_ISL_2350799	B.1	Dhaka	2020-05-10	14	7
EPI_ISL_450339	A	Chattogram	2020-05-10	22	4
EPI_ISL_450345	A	Chattogram	2020-05-10	18	5
EPI_ISL_464165	B.1.1.25	Dhaka	2020-05-10	13	7
EPI_ISL_465164	B.1.1.25	Dhaka	2020-05-10	11	7
EPI_ISL_466629	B.1.1.25	Dhaka	2020-05-10	11	7
EPI_ISL_466630	B.1.1	Dhaka	2020-05-10	13	10
EPI_ISL_466636	B.1.1.25	Dhaka	2020-05-10	11	7
EPI_ISL_468073	B.1.1.25	Dhaka	2020-05-10	13	7
EPI_ISL_7211123	B.1.1.25	Rajshahi	2020-05-10	15	8
EPI_ISL_7211124	B.1	Rajshahi	2020-05-10	5	2
EPI_ISL_7211157	B.1.1.25	Dhaka	2020-05-10	11	7
EPI_ISL_2350800	B.1.1.25	Dhaka	2020-05-11	10	6
EPI_ISL_2350801	B.1.1.25	Dhaka	2020-05-11	11	7
EPI_ISL_447904	B.1.1.25	Chattogram	2020-05-11	13	10
EPI_ISL_458133	B	Dhaka	2020-05-11	1	0
EPI_ISL_2350802	B.1.1.121	Dhaka	2020-05-12	13	6
EPI_ISL_2350803	B.1	Dhaka	2020-05-12	10	6
EPI_ISL_2350804	B.1.1.25	Dhaka	2020-05-12	11	7
EPI_ISL_768729	B.1.1.25	Dhaka	2020-05-12	8	5
EPI_ISL_2350805	B.1	Dhaka	2020-05-13	13	6
EPI_ISL_450340	A	Chattogram	2020-05-13	22	4
EPI_ISL_450341	A	Chattogram	2020-05-13	9	4
EPI_ISL_450841	B.1.1.25	Dhaka	2020-05-13	17	8
EPI_ISL_7211212	B.1.1.25	Dhaka	2020-05-13	9	5
EPI_ISL_7211213	B.1.1.315	Dhaka	2020-05-13	15	9
EPI_ISL_7211214	B.1	Dhaka	2020-05-13	9	5
EPI_ISL_7211215	B.1.1	Dhaka	2020-05-13	10	6
EPI_ISL_7211242	B.1.1.25	Dhaka	2020-05-13	11	6
EPI_ISL_768732	B.1.1.25	Khulna	2020-05-13	11	6
EPI_ISL_2350806	B.1.1.25	Dhaka	2020-05-14	13	6
EPI_ISL_2350807	B.1.1.25	Dhaka	2020-05-14	11	5
EPI_ISL_2350808	B.1	Dhaka	2020-05-14	8	4
EPI_ISL_468075	B.1	Dhaka	2020-05-14	10	6
EPI_ISL_492030	B.1	Dhaka	2020-05-14	10	6
EPI_ISL_492031	B.1	Sylhet	2020-05-14	10	6
EPI_ISL_7211141	B.1.1.25	Dhaka	2020-05-14	8	4
EPI_ISL_7211216	B.1.1.25	Dhaka	2020-05-14	12	7
EPI_ISL_7211217	B.1.1.25	Dhaka	2020-05-14	9	5
EPI_ISL_2350809	B.1.36.16	Dhaka	2020-05-16	14	6
EPI_ISL_2350810	B.1.36.16	Dhaka	2020-05-16	16	7
EPI_ISL_2350811	B.1.1.25	Dhaka	2020-05-16	24	16
EPI_ISL_468076	B.1.1.25	Dhaka	2020-05-16	11	6
EPI_ISL_625459	B.1.1.25	Khulna	2020-05-16	10	5
EPI_ISL_7211120	B.1.1	Rajshahi	2020-05-16	11	6
EPI_ISL_7211148	B.1.1.25	Dhaka	2020-05-16	11	6
EPI_ISL_7211220	B.1.1.25	Dhaka	2020-05-16	10	5
EPI_ISL_7211221	B.1.1.25	Dhaka	2020-05-16	11	6
EPI_ISL_7211222	B.1.1.25	Dhaka	2020-05-16	10	6
EPI_ISL_7211223	B.1.1	Dhaka	2020-05-16	12	6
EPI_ISL_7211224	B.1.1.175	Dhaka	2020-05-16	12	5
EPI_ISL_7211225	B.1.1.25	Dhaka	2020-05-16	9	5
EPI_ISL_2350812	B.1.1.25	Dhaka	2020-05-17	15	7
EPI_ISL_468074	B.1.36.16	Chattogram	2020-05-17	14	5
EPI_ISL_7211121	B.1.1	Rajshahi	2020-05-17	8	4
EPI_ISL_7211149	B.1.1.25	Dhaka	2020-05-17	9	5
EPI_ISL_7211168	B.1.1.25	Dhaka	2020-05-17	10	5
EPI_ISL_7211226	B.1.1	Dhaka	2020-05-17	9	4
EPI_ISL_7211227	B.1.1.25	Dhaka	2020-05-17	9	5
EPI_ISL_7211228	B.1.1.25	Dhaka	2020-05-17	9	5
EPI_ISL_7211229	B.1.1.25	Dhaka	2020-05-17	12	7
EPI_ISL_7211231	B.1.1.25	Dhaka	2020-05-17	9	5
EPI_ISL_7211232	B.1.1.25	Dhaka	2020-05-17	13	7
EPI_ISL_1493108	B.1.1.25	Dhaka	2020-05-18	11	7
EPI_ISL_605914	B.1.1.25	Chattogram	2020-05-18	10	5
EPI_ISL_605915	B.1	Rajshahi	2020-05-18	9	6
EPI_ISL_605916	B.1.1.25	Sylhet	2020-05-18	11	5
EPI_ISL_605917	B.1.1	Rangpur	2020-05-18	12	6
EPI_ISL_605918	B.1.1	Rajshahi	2020-05-18	12	8
EPI_ISL_605919	B.1.1.25	Dhaka	2020-05-18	12	6
EPI_ISL_605920	B.1.1.25	Khulna	2020-05-18	10	5
EPI_ISL_605921	B.1.1.25	Barishal	2020-05-18	12	7
EPI_ISL_605922	B.1.1.25	Chattogram	2020-05-18	11	6
EPI_ISL_605923	B.1.1	Sylhet	2020-05-18	14	8
EPI_ISL_7211233	B.1.1.25	Dhaka	2020-05-18	12	6
EPI_ISL_7211234	B.1.1.25	Dhaka	2020-05-18	9	5
EPI_ISL_7211236	B.1.1.25	Dhaka	2020-05-18	10	5
EPI_ISL_7211247	B.1.1.25	Dhaka	2020-05-18	9	5
EPI_ISL_7211249	B.1.1	Dhaka	2020-05-18	9	4
EPI_ISL_7211161	B.1.1.25	Dhaka	2020-05-19	9	5
EPI_ISL_7211162	B.1.1.25	Dhaka	2020-05-19	9	5
EPI_ISL_7211142	B.1.1.25	Dhaka	2020-05-20	14	6
EPI_ISL_7211150	B.1.36.8	Dhaka	2020-05-20	13	7
EPI_ISL_7211151	B.1.1.25	Dhaka	2020-05-20	11	7
EPI_ISL_7211175	B.1	Dhaka	2020-05-20	5	2
EPI_ISL_7211176	B.1.1	Dhaka	2020-05-20	9	4
EPI_ISL_7211177	B.1.1.25	Dhaka	2020-05-20	9	5
EPI_ISL_7211178	B.1.1.25	Dhaka	2020-05-20	11	6
EPI_ISL_7211179	B.1.1.25	Dhaka	2020-05-20	11	6
EPI_ISL_7211182	B.1.1.25	Dhaka	2020-05-20	13	7
EPI_ISL_7211183	B.1.1.25	Dhaka	2020-05-20	10	5
EPI_ISL_7211184	B.1.1.25	Dhaka	2020-05-20	9	5
EPI_ISL_7211185	B.1.1.25	Dhaka	2020-05-20	9	5
EPI_ISL_7211186	B.1.1.25	Dhaka	2020-05-20	11	6
EPI_ISL_7211187	B.1.1.25	Dhaka	2020-05-20	11	6
EPI_ISL_7211188	B.1.1.25	Dhaka	2020-05-20	15	9
EPI_ISL_7211189	B.1.1.25	Dhaka	2020-05-20	12	7
EPI_ISL_7211190	B.1.1.25	Dhaka	2020-05-20	11	7
EPI_ISL_7211191	B.1.1.25	Dhaka	2020-05-20	12	6
EPI_ISL_7211192	B.1.1	Dhaka	2020-05-20	12	4
EPI_ISL_7211193	B.1.1	Dhaka	2020-05-20	14	8
EPI_ISL_7211250	B.1.36.8	Dhaka	2020-05-20	12	5
EPI_ISL_7211255	B.1.1.25	Chattogram	2020-05-20	11	6
EPI_ISL_7211256	B.1.1.25	Chattogram	2020-05-20	10	6
EPI_ISL_7211257	B.1.1.25	Chattogram	2020-05-20	10	6
EPI_ISL_7211258	B.1.1.25	Chattogram	2020-05-20	15	8
EPI_ISL_7211259	B.1.1.25	Chattogram	2020-05-20	10	6
EPI_ISL_7211260	B.1.1.25	Chattogram	2020-05-20	11	6
EPI_ISL_2350813	B.1.1.25	Dhaka	2020-05-21	10	5
EPI_ISL_2350814	B.1.1.25	Dhaka	2020-05-21	10	6
EPI_ISL_455420	B.1.1.25	Dhaka	2020-05-21	11	6
EPI_ISL_455458	B.1.1.25	Dhaka	2020-05-21	12	8
EPI_ISL_455459	B.1.1.25	Dhaka	2020-05-21	12	6
EPI_ISL_462098	B.1.1.25	Dhaka	2020-05-21	13	9
EPI_ISL_477127	B.1.1.25	Khulna	2020-05-21	14	9
EPI_ISL_482701	B.1.1.25	Dhaka	2020-05-21	11	7
EPI_ISL_7211163	B.1.1.175	Dhaka	2020-05-21	12	5
EPI_ISL_7211164	B.1.1.25	Dhaka	2020-05-21	11	7
EPI_ISL_7211165	B.1.1.25	Dhaka	2020-05-21	13	8
EPI_ISL_7211171	B.1.1.25	Dhaka	2020-05-21	12	6
EPI_ISL_7211194	B.1.1.25	Dhaka	2020-05-21	9	5
EPI_ISL_7211195	B.1.1.25	Dhaka	2020-05-21	11	6
EPI_ISL_7211237	B.1.1.25	Dhaka	2020-05-21	12	6
EPI_ISL_7211240	B.1.1	Dhaka	2020-05-21	11	5
EPI_ISL_7211261	B.1.1.25	Chattogram	2020-05-21	9	5
EPI_ISL_7211262	B.1.1.25	Chattogram	2020-05-21	12	7
EPI_ISL_7211263	B.1	Chattogram	2020-05-21	9	6
EPI_ISL_7211264	B.1	Chattogram	2020-05-21	5	2
EPI_ISL_7211265	B.1.1	Chattogram	2020-05-21	15	8
EPI_ISL_850945	B.1.159	Dhaka	2020-05-21	13	8
EPI_ISL_7211152	B.1.1.25	Dhaka	2020-05-22	10	5
EPI_ISL_7211153	B.1.1	Dhaka	2020-05-22	9	4
EPI_ISL_7211154	B.1.1	Dhaka	2020-05-22	8	4
EPI_ISL_7211155	B.1.1.25	Dhaka	2020-05-22	13	8
EPI_ISL_7211241	B.1.1.25	Dhaka	2020-05-22	9	5
EPI_ISL_2350815	B.1	Dhaka	2020-05-23	8	4
EPI_ISL_2350816	B.1.1.25	Dhaka	2020-05-23	9	5
EPI_ISL_462090	B.1.1.25	Dhaka	2020-05-23	14	7
EPI_ISL_462091	B.1.1.25	Dhaka	2020-05-23	12	6
EPI_ISL_462092	B.1.1.25	Dhaka	2020-05-23	9	5
EPI_ISL_462093	B.1.1.25	Dhaka	2020-05-23	9	6
EPI_ISL_462094	B.1.1.25	Dhaka	2020-05-23	11	7
EPI_ISL_462095	B.1.1.25	Dhaka	2020-05-23	11	7
EPI_ISL_462096	B.1.1.25	Dhaka	2020-05-23	13	8
EPI_ISL_462097	B.1.1.25	Dhaka	2020-05-23	11	7
EPI_ISL_469286	B.1.1.25	Rangpur	2020-05-23	10	6
EPI_ISL_469297	B.1.1.25	Rangpur	2020-05-23	11	5
EPI_ISL_469298	B.1.1.25	Rangpur	2020-05-23	12	6
EPI_ISL_469299	B.1.1.25	Rangpur	2020-05-23	9	5
EPI_ISL_477129	B.1.1.25	Khulna	2020-05-23	12	6
EPI_ISL_625460	B.1.1.25	Rangpur	2020-05-23	13	8
EPI_ISL_833180	B.1.1.25	Dhaka	2020-05-23	9	5
EPI_ISL_475169	B.1.1.25	Dhaka	2020-05-24	10	6
EPI_ISL_475170	B.1.1.25	Dhaka	2020-05-24	12	7
EPI_ISL_475754	B.1.1.25	Dhaka	2020-05-24	11	6
EPI_ISL_475760	B.1.1.25	Dhaka	2020-05-24	10	5
EPI_ISL_605909	B.1.1	Sylhet	2020-05-24	13	7
EPI_ISL_605910	B.1	Chattogram	2020-05-24	12	7
EPI_ISL_605911	B.1.1.175	Barishal	2020-05-24	15	6
EPI_ISL_605912	B.1.1.25	Sylhet	2020-05-24	13	8
EPI_ISL_605913	B.1.1.175	Rangpur	2020-05-24	14	7
EPI_ISL_625461	B.1.1.25	Chattogram	2020-05-24	13	8
EPI_ISL_833178	B.1.1.25	Dhaka	2020-05-24	10	5
EPI_ISL_850180	B.1.1	Chattogram	2020-05-24	14	8
EPI_ISL_850506	B.1.36.16	Chattogram	2020-05-24	16	8
EPI_ISL_464164	B.1.1.25	Chattogram	2020-05-26	13	9
EPI_ISL_466637	B.1.36.16	Chattogram	2020-05-26	17	7
EPI_ISL_466638	B.1.36.16	Chattogram	2020-05-26	13	6
EPI_ISL_466639	B.1.36.16	Chattogram	2020-05-26	14	6
EPI_ISL_466687	B.1.1	Chattogram	2020-05-26	13	8
EPI_ISL_466692	B.1.36.16	Chattogram	2020-05-26	17	7
EPI_ISL_625462	B.1.1.25	Rangpur	2020-05-27	11	6
EPI_ISL_477130	B.1.1	Barishal	2020-05-30	11	5
EPI_ISL_477131	B.1.1.25	Barishal	2020-05-30	14	10
EPI_ISL_1493103	B.1.1.25	Dhaka	2020-05-31	20	12
EPI_ISL_464163	B.1.1.25	Dhaka	2020-05-31	12	8
EPI_ISL_464166	B.1.1.25	Dhaka	2020-05-31	11	6
EPI_ISL_498783	B.1.1	Sylhet	2020-05-31	11	7
EPI_ISL_498788	B.1.1.25	Mymensingh	2020-05-31	13	8
EPI_ISL_498789	B.1.1.25	Mymensingh	2020-05-31	13	8
EPI_ISL_498790	B.1.1.25	Mymensingh	2020-05-31	10	6
EPI_ISL_498932	B.1.1.25	Mymensingh	2020-05-31	12	8
EPI_ISL_498933	B.1.1.25	Mymensingh	2020-05-31	14	9
EPI_ISL_504180	B.1.1.25	Mymensingh	2020-05-31	14	7
EPI_ISL_504181	B.1.1.25	Mymensingh	2020-05-31	17	12
EPI_ISL_464160	B.1.1	Dhaka	2020-06-01	9	6
EPI_ISL_464161	B.1.1.25	Dhaka	2020-06-01	16	9
EPI_ISL_464162	B.1.1	Dhaka	2020-06-01	8	4
EPI_ISL_466627	B.1.1	Dhaka	2020-06-01	11	5
EPI_ISL_466628	B.1.1.25	Dhaka	2020-06-01	11	6
EPI_ISL_466644	B.1.1.25	Dhaka	2020-06-01	8	5
EPI_ISL_466645	B.1.1.25	Dhaka	2020-06-01	11	7
EPI_ISL_466649	B.1.1.25	Dhaka	2020-06-01	12	8
EPI_ISL_466650	B.1.1.25	Dhaka	2020-06-01	12	7
EPI_ISL_466688	B.1.1.175	Dhaka	2020-06-01	12	5
EPI_ISL_466689	B.1.1.25	Dhaka	2020-06-01	10	6
EPI_ISL_466690	B.1.1.25	Dhaka	2020-06-01	10	6
EPI_ISL_466691	B.1.1.25	Dhaka	2020-06-01	10	6
EPI_ISL_466693	B.1.1	Dhaka	2020-06-01	13	7
EPI_ISL_466694	B.1.1.25	Dhaka	2020-06-01	15	9
EPI_ISL_469285	B.1.1.25	Rangpur	2020-06-02	13	7
EPI_ISL_469300	B.1.1.25	Rangpur	2020-06-02	13	7
EPI_ISL_625464	B.1.1.25	Barishal	2020-06-02	12	6
EPI_ISL_498791	B.1.1.25	Mymensingh	2020-06-03	11	6
EPI_ISL_498792	B.1.1.25	Mymensingh	2020-06-03	10	6
EPI_ISL_498793	B.1.1	Mymensingh	2020-06-03	11	5
EPI_ISL_498794	B.1.1.25	Mymensingh	2020-06-03	12	8
EPI_ISL_498795	B.1.1.25	Mymensingh	2020-06-03	14	7
EPI_ISL_504182	B.1.1.25	Mymensingh	2020-06-03	17	10
EPI_ISL_3506352	B.1.1.25	Dhaka	2020-06-04	10	6
EPI_ISL_498796	B.1.1.25	Mymensingh	2020-06-04	15	9
EPI_ISL_2361890	B.1	Dhaka	2020-06-05	10	7
EPI_ISL_803118	B.1.1.25	Chattogram	2020-06-06	16	11
EPI_ISL_470801	B.1.1.25	Rajshahi	2020-06-07	13	7
EPI_ISL_475083	B.1.1.25	Rangpur	2020-06-07	11	6
EPI_ISL_475084	B.1.1.25	Rangpur	2020-06-07	8	5
EPI_ISL_475165	B.1.1.25	Rangpur	2020-06-07	9	6
EPI_ISL_475166	B.1.1.25	Rangpur	2020-06-07	12	6
EPI_ISL_475167	B.1.1.25	Rangpur	2020-06-07	17	10
EPI_ISL_475168	B.1.1.25	Rangpur	2020-06-07	10	6
EPI_ISL_475171	B.1.1.25	Rangpur	2020-06-07	11	7
EPI_ISL_475172	B.1.1.25	Rangpur	2020-06-07	16	9
EPI_ISL_475173	B.1.1.25	Rangpur	2020-06-07	10	7
EPI_ISL_475238	B.1.1.25	Rangpur	2020-06-07	13	8
EPI_ISL_475755	B.1.1.25	Rangpur	2020-06-07	11	7
EPI_ISL_475756	B.1.1.25	Rangpur	2020-06-07	10	5
EPI_ISL_475757	B.1.1.25	Rangpur	2020-06-07	9	5
EPI_ISL_475758	B.1.1.25	Rangpur	2020-06-07	14	9
EPI_ISL_475759	B.1.1.25	Rangpur	2020-06-07	13	8
EPI_ISL_475761	B.1.1.25	Rangpur	2020-06-07	12	7
EPI_ISL_803865	B.1.1.25	Barishal	2020-06-07	16	9
EPI_ISL_2361881	B.1.1.25	Dhaka	2020-06-08	12	7
EPI_ISL_600492	B.1.36.16	Chattogram	2020-06-08	14	4
EPI_ISL_7211117	B.1	Rajshahi	2020-06-09	7	4
EPI_ISL_7211118	B.1.1.25	Rajshahi	2020-06-09	10	6
EPI_ISL_768728	B.1.1.25	Dhaka	2020-06-09	11	8
EPI_ISL_475571	B.1	Khulna	2020-06-11	10	6
EPI_ISL_475573	B.1	Khulna	2020-06-11	8	5
EPI_ISL_477139	B.1.36.16	Barishal	2020-06-11	12	5
EPI_ISL_477133	B.1.1.25	Barishal	2020-06-12	9	5
EPI_ISL_483622	B.1.1.25	Rajshahi	2020-06-12	12	6
EPI_ISL_483623	B.1.1.25	Rajshahi	2020-06-12	15	7
EPI_ISL_483624	B.1.1.25	Rajshahi	2020-06-12	12	5
EPI_ISL_483627	B.1.1.25	Rajshahi	2020-06-12	13	7
EPI_ISL_7211172	B.1.1	Dhaka	2020-06-12	10	5
EPI_ISL_768737	B.1.1.25	Dhaka	2020-06-13	12	8
EPI_ISL_477132	B.1.1.25	Mymensingh	2020-06-14	12	8
EPI_ISL_477134	B.1.36.8	Khulna	2020-06-14	11	5
EPI_ISL_477135	B.1.1.25	Dhaka	2020-06-14	9	5
EPI_ISL_483645	B.1.1.25	Sylhet	2020-06-14	12	7
EPI_ISL_483646	B.1.1.25	Sylhet	2020-06-14	17	8
EPI_ISL_483647	B.1.1.25	Sylhet	2020-06-14	15	8
EPI_ISL_483691	B.1.1	Sylhet	2020-06-14	12	7
EPI_ISL_625465	B.1.1.25	Sylhet	2020-06-14	10	6
EPI_ISL_625466	B.1.1.25	Mymensingh	2020-06-14	11	6
EPI_ISL_768731	B.1.1.25	Dhaka	2020-06-14	8	5
EPI_ISL_483626	B.1.1.25	Rajshahi	2020-06-15	12	6
EPI_ISL_483628	B.1.1.25	Rajshahi	2020-06-15	12	9
EPI_ISL_477136	B.1.1.25	Rajshahi	2020-06-16	14	8
EPI_ISL_477140	B.1.1	Dhaka	2020-06-16	15	6
EPI_ISL_483632	B.1.1.25	Chattogram	2020-06-16	14	8
EPI_ISL_483633	B.1.1.25	Chattogram	2020-06-16	10	5
EPI_ISL_483694	B.1.36.8	Chattogram	2020-06-16	15	8
EPI_ISL_477138	B.1.1.25	Barishal	2020-06-17	10	5
EPI_ISL_480414	B.1.1	Dhaka	2020-06-17	10	6
EPI_ISL_480443	B.1.1.25	Rajshahi	2020-06-17	13	10
EPI_ISL_480444	B.1.1.25	Rajshahi	2020-06-17	20	9
EPI_ISL_483634	B.1.1.25	Chattogram	2020-06-17	20	10
EPI_ISL_483635	B.1.1.25	Chattogram	2020-06-17	13	7
EPI_ISL_483695	B.1.1.59	Chattogram	2020-06-17	12	8
EPI_ISL_600495	B.1.36.16	Chattogram	2020-06-17	14	5
EPI_ISL_625467	B.1.1.25	Dhaka	2020-06-17	12	6
EPI_ISL_768733	B.1.1.25	Chattogram	2020-06-17	10	5
EPI_ISL_803117	B.1.1.25	Rajshahi	2020-06-17	11	5
EPI_ISL_477137	B.1.1.25	Mymensingh	2020-06-18	15	9
EPI_ISL_480415	B.1.1	Dhaka	2020-06-18	11	7
EPI_ISL_480416	B.1.1.25	Dhaka	2020-06-18	10	7
EPI_ISL_480417	B.1.1.25	Dhaka	2020-06-18	9	5
EPI_ISL_480418	B.1.1.25	Dhaka	2020-06-18	13	7
EPI_ISL_480419	B.1.1.25	Dhaka	2020-06-18	10	7
EPI_ISL_480420	B.1.1.25	Dhaka	2020-06-18	11	6
EPI_ISL_480421	B.1.1.25	Dhaka	2020-06-18	11	7
EPI_ISL_480424	B.1.1.25	Dhaka	2020-06-18	9	6
EPI_ISL_480425	B.1.1.25	Dhaka	2020-06-18	11	6
EPI_ISL_480426	B.1.1.25	Dhaka	2020-06-18	12	6
EPI_ISL_480427	B.1.1.25	Dhaka	2020-06-18	9	6
EPI_ISL_480439	B.1.1.25	Dhaka	2020-06-18	12	9
EPI_ISL_480440	B.1.1.25	Dhaka	2020-06-18	13	7
EPI_ISL_480441	B.1.1.25	Dhaka	2020-06-18	13	9
EPI_ISL_480442	B.1.1.25	Rajshahi	2020-06-18	11	5
EPI_ISL_480445	B.1.1	Rajshahi	2020-06-18	8	4
EPI_ISL_480446	B.1.1	Rajshahi	2020-06-18	11	7
EPI_ISL_480447	B.1.36.8	Rajshahi	2020-06-18	15	8
EPI_ISL_480448	B.1.1.25	Rajshahi	2020-06-18	11	5
EPI_ISL_480449	B.1.1.25	Rajshahi	2020-06-18	12	7
EPI_ISL_480450	B.1.1.25	Rajshahi	2020-06-18	15	7
EPI_ISL_482485	B.1.1.25	Rajshahi	2020-06-18	16	11
EPI_ISL_482486	B.1.1.25	Rajshahi	2020-06-18	13	9
EPI_ISL_482487	B.1.1	Dhaka	2020-06-18	13	9
EPI_ISL_482488	B.1.1.25	Rajshahi	2020-06-18	13	10
EPI_ISL_482489	B.1.1.25	Dhaka	2020-06-18	13	10
EPI_ISL_482700	B.1.1	Dhaka	2020-06-18	13	9
EPI_ISL_498227	B.1.1	Rajshahi	2020-06-18	8	4
EPI_ISL_498228	B.1.1.25	Rajshahi	2020-06-18	9	5
EPI_ISL_600498	B.1.36.16	Chattogram	2020-06-18	14	5
EPI_ISL_803121	B.1.1.25	Rajshahi	2020-06-18	13	7
EPI_ISL_803850	B.1.1.25	Dhaka	2020-06-18	14	6
EPI_ISL_803852	B.1.1	Dhaka	2020-06-18	15	9
EPI_ISL_803853	B.1.1.25	Rajshahi	2020-06-18	15	9
EPI_ISL_600480	B.1.1.25	Dhaka	2020-06-19	12	8
EPI_ISL_625471	B.1.1.25	Mymensingh	2020-06-19	11	7
EPI_ISL_483629	B.1.1.25	Rajshahi	2020-06-20	17	9
EPI_ISL_483630	B.1.1	Rajshahi	2020-06-20	8	4
EPI_ISL_483631	B.1.1.25	Rajshahi	2020-06-20	12	8
EPI_ISL_483636	B.1.1.25	Chattogram	2020-06-20	8	5
EPI_ISL_483641	B.1.1.25	Chattogram	2020-06-20	11	7
EPI_ISL_483642	B.1.1	Chattogram	2020-06-20	12	7
EPI_ISL_483643	B.1.1.25	Chattogram	2020-06-20	15	11
EPI_ISL_483644	B.1.1.25	Chattogram	2020-06-20	13	7
EPI_ISL_483693	B.1.1.25	Rajshahi	2020-06-20	20	10
EPI_ISL_483699	B.1.1.175	Chattogram	2020-06-20	15	8
EPI_ISL_483700	B.1.1.25	Chattogram	2020-06-20	11	8
EPI_ISL_7211279	B.1.1.25	Barishal	2020-06-20	13	7
EPI_ISL_7211280	B.1.1	Barishal	2020-06-21	15	10
EPI_ISL_7211286	B.1.1.25	Barishal	2020-06-21	12	7
EPI_ISL_7217279	B.1.1.25	Barishal	2020-06-21	15	7
EPI_ISL_768736	B.1.36.16	Dhaka	2020-06-22	10	4
EPI_ISL_483692	B.1.1.25	Sylhet	2020-06-24	16	6
EPI_ISL_483703	B.1.36.8	Sylhet	2020-06-24	15	8
EPI_ISL_483705	B.1.1.25	Sylhet	2020-06-24	12	8
EPI_ISL_483707	B.1.1.25	Sylhet	2020-06-24	11	8
EPI_ISL_483710	B.1.36.16	Sylhet	2020-06-24	14	5
EPI_ISL_7211211	B.1.1.25	Dhaka	2020-06-24	14	6
EPI_ISL_768734	B.1.1.12	Sylhet	2020-06-24	11	4
EPI_ISL_803867	B.1.1.25	Chattogram	2020-06-24	9	5
EPI_ISL_7211283	B.1.1.25	Barishal	2020-06-25	14	8
EPI_ISL_483686	B.1.36.16	Chattogram	2020-06-26	14	5
EPI_ISL_483687	B.1.1.25	Chattogram	2020-06-26	12	7
EPI_ISL_7211281	B.1.1.25	Barishal	2020-06-26	16	9
EPI_ISL_746319	B.1	Khulna	2020-06-26	13	7
EPI_ISL_483688	B.1.1.25	Chattogram	2020-06-27	20	10
EPI_ISL_483689	B.1.1.25	Chattogram	2020-06-27	12	7
EPI_ISL_483690	B.1.1.25	Chattogram	2020-06-27	11	5
EPI_ISL_746324	B.1.1.25	Khulna	2020-06-27	11	6
EPI_ISL_774959	B.1.1.25	Dhaka	2020-06-27	16	10
EPI_ISL_774984	B.1.1.25	Dhaka	2020-06-27	17	11
EPI_ISL_774988	B.1.1.25	Dhaka	2020-06-27	14	7
EPI_ISL_775002	B.1.1.25	Dhaka	2020-06-27	13	8
EPI_ISL_775007	B.1.1.25	Dhaka	2020-06-27	16	9
EPI_ISL_775009	B.1.1.25	Dhaka	2020-06-27	19	9
EPI_ISL_775011	B.1.1.25	Dhaka	2020-06-27	14	7
EPI_ISL_7211282	B.1.1	Barishal	2020-06-28	9	4
EPI_ISL_774952	B.1.1.25	Dhaka	2020-06-28	11	6
EPI_ISL_774953	B.1.1.25	Dhaka	2020-06-28	12	7
EPI_ISL_774954	B.1.1.25	Dhaka	2020-06-28	12	7
EPI_ISL_774955	B.1.1.25	Dhaka	2020-06-28	14	5
EPI_ISL_774956	B.1.1.25	Dhaka	2020-06-28	11	5
EPI_ISL_774960	B.1.1.25	Dhaka	2020-06-28	13	7
EPI_ISL_774963	B.1.36.8	Dhaka	2020-06-28	15	7
EPI_ISL_774964	B.1.36.8	Dhaka	2020-06-28	15	7
EPI_ISL_774965	B.1.1.25	Dhaka	2020-06-28	15	9
EPI_ISL_774967	B.1.1.25	Dhaka	2020-06-28	17	10
EPI_ISL_774968	B.1.1.25	Dhaka	2020-06-28	10	6
EPI_ISL_774969	B.1.1	Dhaka	2020-06-28	10	6
EPI_ISL_774970	B.1.1.25	Dhaka	2020-06-28	11	6
EPI_ISL_774977	B.1.1.25	Dhaka	2020-06-28	16	8
EPI_ISL_774979	B.1.36.8	Dhaka	2020-06-28	16	6
EPI_ISL_774987	B.1.1.25	Dhaka	2020-06-28	12	8
EPI_ISL_774996	B.1.1.25	Dhaka	2020-06-28	17	10
EPI_ISL_774997	B.1.36.8	Dhaka	2020-06-28	16	5
EPI_ISL_774998	B.1.1.25	Dhaka	2020-06-28	13	8
EPI_ISL_774999	B.1.1.25	Dhaka	2020-06-28	12	7
EPI_ISL_775001	B.1.1	Dhaka	2020-06-28	14	7
EPI_ISL_775003	B.1.1.25	Dhaka	2020-06-28	14	9
EPI_ISL_775008	B.1.1.25	Dhaka	2020-06-28	13	7
EPI_ISL_7211125	B.1.1.25	Khulna	2020-06-29	17	9
EPI_ISL_7211127	B.1.1.25	Khulna	2020-06-29	18	8
EPI_ISL_7211132	B.1	Khulna	2020-06-29	5	2
EPI_ISL_7211133	B.1.1.25	Khulna	2020-06-29	17	10
EPI_ISL_7211134	B.1.1.25	Khulna	2020-06-29	14	6
EPI_ISL_7211135	B.1	Khulna	2020-06-29	8	4
EPI_ISL_7211136	B.1.1.25	Khulna	2020-06-29	12	6
EPI_ISL_7211137	B.1.1.25	Khulna	2020-06-29	10	5
EPI_ISL_7211269	B.1.1.25	Barishal	2020-06-29	16	7
EPI_ISL_7211275	B.1.1.25	Barishal	2020-06-29	13	9
EPI_ISL_774990	B.1.1.25	Dhaka	2020-06-29	13	7
EPI_ISL_2361889	B.1	Dhaka	2020-06-30	7	4
EPI_ISL_746323	B.1.1.25	Khulna	2020-06-30	15	8
EPI_ISL_768730	B.1.1.25	Mymensingh	2020-06-30	12	6
EPI_ISL_774932	B.1.1.25	Dhaka	2020-06-30	10	6
EPI_ISL_774934	B.1.1.25	Dhaka	2020-06-30	12	6
EPI_ISL_774936	B.1.1.25	Dhaka	2020-06-30	12	6
EPI_ISL_774938	B.1.1.25	Dhaka	2020-06-30	12	7
EPI_ISL_774941	B.1.1.25	Dhaka	2020-06-30	16	8
EPI_ISL_774943	B.1.1	Dhaka	2020-06-30	13	7
EPI_ISL_774948	B.1.1.25	Dhaka	2020-06-30	12	6
EPI_ISL_774949	B.1.1.25	Dhaka	2020-06-30	13	8
EPI_ISL_774951	B.1.1.25	Dhaka	2020-06-30	13	6
EPI_ISL_774957	B.1.1.25	Dhaka	2020-06-30	14	7
EPI_ISL_774958	B.1.1.25	Dhaka	2020-06-30	15	10
EPI_ISL_774962	B.1.1	Dhaka	2020-06-30	11	6
EPI_ISL_854977	B.1.1.25	Chattogram	2020-06-30	11	6
EPI_ISL_854978	B.1.1.25	Rangpur	2020-06-30	17	9
EPI_ISL_854979	B.1.1.25	Barishal	2020-06-30	13	8
EPI_ISL_854980	B.1.1.25	Dhaka	2020-06-30	16	10
EPI_ISL_854981	B.1.1.25	Barishal	2020-06-30	14	8
EPI_ISL_854982	B.1.1.25	Mymensingh	2020-06-30	11	6
EPI_ISL_854983	B.1.1.25	Barishal	2020-06-30	14	8
EPI_ISL_854984	B.1.1.25	Sylhet	2020-06-30	17	9
EPI_ISL_854985	B.1.1.25	Barishal	2020-06-30	17	8
EPI_ISL_854986	B.1.1.25	Khulna	2020-06-30	14	9
EPI_ISL_854987	B.1.1.25	Barishal	2020-06-30	11	6
EPI_ISL_854988	B.1.1.25	Dhaka	2020-06-30	9	5
EPI_ISL_854989	B.1.1.25	Khulna	2020-06-30	13	8
EPI_ISL_854990	B.1.1.25	Rangpur	2020-06-30	11	6
EPI_ISL_854991	B.1.1.25	Sylhet	2020-06-30	9	5
EPI_ISL_854992	B.1	Barishal	2020-06-30	9	6
EPI_ISL_854993	B.1.1.25	Rajshahi	2020-06-30	17	9
EPI_ISL_854994	B.1.1.25	Dhaka	2020-06-30	14	9
EPI_ISL_854995	B.1.1.25	Chattogram	2020-06-30	12	6
EPI_ISL_854996	B.1.1.25	Chattogram	2020-06-30	13	8
EPI_ISL_854997	B.1.1	Rajshahi	2020-06-30	14	9
EPI_ISL_854998	B.1.1.25	Rajshahi	2020-06-30	13	6
EPI_ISL_854999	B.1.1.25	Dhaka	2020-06-30	11	6
EPI_ISL_855000	B.1.1.25	Dhaka	2020-06-30	12	7
EPI_ISL_855001	B.1.1.25	Barishal	2020-06-30	12	7
EPI_ISL_855002	B.1.1.25	Khulna	2020-06-30	14	5
EPI_ISL_855003	B.1.1.25	Khulna	2020-06-30	11	5
EPI_ISL_855004	B.1.1.25	Mymensingh	2020-06-30	14	7
EPI_ISL_855005	B.1.1.25	Mymensingh	2020-06-30	15	10
EPI_ISL_855006	B.1.1.25	Barishal	2020-06-30	16	10
EPI_ISL_855007	B.1.1.25	Dhaka	2020-06-30	13	7
EPI_ISL_855008	B.1.1	Mymensingh	2020-06-30	12	8
EPI_ISL_855009	B.1.1	Chattogram	2020-06-30	11	6
EPI_ISL_855010	B.1.36.8	Rangpur	2020-06-30	15	7
EPI_ISL_855011	B.1.36.8	Rajshahi	2020-06-30	15	7
EPI_ISL_855012	B.1.1.25	Khulna	2020-06-30	15	9
EPI_ISL_855013	B.1.1.25	Mymensingh	2020-06-30	16	9
EPI_ISL_600476	B.1.1	Dhaka	2020-07-01	14	4
EPI_ISL_600478	B.1.1.25	Dhaka	2020-07-01	14	7
EPI_ISL_625469	B.1.1.25	Chattogram	2020-07-01	13	6
EPI_ISL_7211122	B.1.1.25	Rajshahi	2020-07-01	11	6
EPI_ISL_7211126	B.1.1.25	Khulna	2020-07-01	17	9
EPI_ISL_7211143	B.1.1.25	Dhaka	2020-07-01	12	5
EPI_ISL_625470	B.1.1.25	Barishal	2020-07-02	14	6
EPI_ISL_774917	B.1.1.25	Dhaka	2020-07-02	11	6
EPI_ISL_774920	B.1.1.25	Dhaka	2020-07-02	17	8
EPI_ISL_774921	B.1.1.25	Dhaka	2020-07-02	17	9
EPI_ISL_774922	B.1.1.25	Dhaka	2020-07-02	14	9
EPI_ISL_774923	B.1.1.25	Dhaka	2020-07-02	11	6
EPI_ISL_774924	B.1.1.25	Dhaka	2020-07-02	9	5
EPI_ISL_774925	B.1.1.25	Dhaka	2020-07-02	13	8
EPI_ISL_774926	B.1.1.25	Dhaka	2020-07-02	11	6
EPI_ISL_774927	B.1.1.25	Dhaka	2020-07-02	9	5
EPI_ISL_774928	B.1	Dhaka	2020-07-02	9	6
EPI_ISL_774929	B.1.1.25	Dhaka	2020-07-02	17	9
EPI_ISL_774930	B.1.1.25	Dhaka	2020-07-02	11	6
EPI_ISL_774931	B.1.1.25	Dhaka	2020-07-02	17	9
EPI_ISL_774933	B.1.1.25	Dhaka	2020-07-02	13	6
EPI_ISL_600524	B.1.36.16	Chattogram	2020-07-03	15	5
EPI_ISL_774914	B.1.1.25	Dhaka	2020-07-03	13	8
EPI_ISL_774915	B.1.1.25	Dhaka	2020-07-03	16	10
EPI_ISL_774916	B.1.1.25	Dhaka	2020-07-03	14	8
EPI_ISL_774918	B.1.1.25	Dhaka	2020-07-03	14	8
EPI_ISL_774919	B.1.1.25	Dhaka	2020-07-04	17	9
EPI_ISL_774947	B.1.1.25	Dhaka	2020-07-04	14	9
EPI_ISL_774950	B.1.1	Dhaka	2020-07-04	14	9
EPI_ISL_774961	B.1.1	Dhaka	2020-07-04	12	8
EPI_ISL_774966	B.1.1.25	Dhaka	2020-07-04	16	9
EPI_ISL_774935	B.1.1.25	Dhaka	2020-07-05	15	7
EPI_ISL_774937	B.1.1.25	Dhaka	2020-07-05	13	6
EPI_ISL_774939	B.1.1.25	Dhaka	2020-07-05	13	8
EPI_ISL_774940	B.1.1.25	Dhaka	2020-07-05	9	5
EPI_ISL_774942	B.1.1.25	Dhaka	2020-07-05	16	9
EPI_ISL_774944	B.1.1.25	Dhaka	2020-07-05	14	8
EPI_ISL_774945	B.1.1.25	Dhaka	2020-07-05	13	8
EPI_ISL_774946	B.1.1	Dhaka	2020-07-05	13	8
EPI_ISL_487362	B.1	Barishal	2020-07-06	15	8
EPI_ISL_487363	B.1.1	Barishal	2020-07-06	9	4
EPI_ISL_487364	B.1.1	Barishal	2020-07-06	9	4
EPI_ISL_487366	B.1.1.25	Barishal	2020-07-06	8	5
EPI_ISL_487367	B.1.1.25	Barishal	2020-07-06	15	7
EPI_ISL_487368	B.1.159	Barisal	2020-07-06	14	7
EPI_ISL_487371	B.1.1.25	Barishal	2020-07-06	12	6
EPI_ISL_487372	B.1.1.25	Barishal	2020-07-06	14	7
EPI_ISL_487373	B.1.1.25	Barishal	2020-07-06	9	5
EPI_ISL_487375	B.1.36.16	Barishal	2020-07-06	14	6
EPI_ISL_487376	B.1.1	Barishal	2020-07-06	9	4
EPI_ISL_487378	B.1.1.25	Barishal	2020-07-06	10	5
EPI_ISL_487380	B.1.1.25	Barishal	2020-07-06	10	7
EPI_ISL_487382	B.1.1.25	Barishal	2020-07-06	11	7
EPI_ISL_487383	B.1.1.25	Barishal	2020-07-06	14	9
EPI_ISL_487384	B.1.1.25	Barishal	2020-07-06	11	7
EPI_ISL_487385	B.1.1.25	Barishal	2020-07-06	14	7
EPI_ISL_487386	B.1.1.25	Barishal	2020-07-06	16	11
EPI_ISL_487392	B.1.1.25	Barishal	2020-07-06	16	9
EPI_ISL_487393	B.1.1.25	Barishal	2020-07-06	15	8
EPI_ISL_487394	B.1.1.25	Barishal	2020-07-06	12	8
EPI_ISL_487395	B.1.1.25	Barishal	2020-07-06	15	7
EPI_ISL_487396	B.1.1.25	Barishal	2020-07-06	14	6
EPI_ISL_490109	B.1.1.25	Khulna	2020-07-07	10	5
EPI_ISL_490110	B.1.1.25	Khulna	2020-07-07	9	5
EPI_ISL_490111	B.1.1.25	Khulna	2020-07-07	10	6
EPI_ISL_490113	B.1.1.25	Khulna	2020-07-07	10	5
EPI_ISL_490114	B.1.1.25	Khulna	2020-07-07	12	6
EPI_ISL_490144	B.1.1.25	Khulna	2020-07-07	13	6
EPI_ISL_490164	B.1.1.25	Khulna	2020-07-07	15	10
EPI_ISL_490165	B.1.1.25	Khulna	2020-07-07	12	6
EPI_ISL_490167	B.1.1.25	Khulna	2020-07-07	19	10
EPI_ISL_490168	B.1.36.16	Khulna	2020-07-07	18	8
EPI_ISL_498253	B.1.1.25	Khulna	2020-07-07	14	9
EPI_ISL_498254	B.1.1.25	Khulna	2020-07-07	10	5
EPI_ISL_498267	B.1.1	Khulna	2020-07-07	9	5
EPI_ISL_498808	B.1.1.25	Khulna	2020-07-07	15	8
EPI_ISL_503958	B.1.1.25	Khulna	2020-07-07	11	6
EPI_ISL_504040	B.1.1.25	Khulna	2020-07-07	13	7
EPI_ISL_512774	B.1.1.25	Khulna	2020-07-07	17	9
EPI_ISL_7211284	B.1.1.25	Barishal	2020-07-07	9	5
EPI_ISL_833179	B.1.36.22	Dhaka	2020-07-07	16	7
EPI_ISL_3071107	B.1	Dhaka	2020-07-08	4	2
EPI_ISL_1626491	B.1.1.25	Chattogram	2020-07-09	12	6
EPI_ISL_774985	B.1.1.25	Dhaka	2020-07-10	13	5
EPI_ISL_774992	B.1.1.25	Dhaka	2020-07-10	21	13
EPI_ISL_774994	B.1.36.16	Dhaka	2020-07-10	14	6
EPI_ISL_774995	B.1.36.16	Dhaka	2020-07-10	16	8
EPI_ISL_7217261	B.1.1.25	Dhaka	2020-07-11	19	13
EPI_ISL_774971	B.1.1.25	Dhaka	2020-07-11	14	7
EPI_ISL_774972	B.1.1.25	Dhaka	2020-07-11	10	5
EPI_ISL_774973	B.1.1.25	Dhaka	2020-07-11	17	12
EPI_ISL_774974	B.1.1.25	Dhaka	2020-07-11	17	12
EPI_ISL_774983	B.1.1.25	Dhaka	2020-07-11	16	8
EPI_ISL_774989	B.1.1.25	Dhaka	2020-07-11	12	8
EPI_ISL_498803	B.1.1.25	Rajshahi	2020-07-12	16	8
EPI_ISL_498804	B.1.1.25	Rajshahi	2020-07-12	12	6
EPI_ISL_514253	B.1	Dhaka	2020-07-12	16	7
EPI_ISL_774975	B.1.1.25	Dhaka	2020-07-12	18	12
EPI_ISL_774978	B.1.1.25	Dhaka	2020-07-12	19	12
EPI_ISL_774980	B.1.1.25	Dhaka	2020-07-12	19	13
EPI_ISL_774981	B.1.1.25	Dhaka	2020-07-12	14	5
EPI_ISL_774982	B.1.1.25	Dhaka	2020-07-12	14	9
EPI_ISL_774986	B.1.1.25	Dhaka	2020-07-12	14	7
EPI_ISL_774991	B.1.1.25	Dhaka	2020-07-12	14	8
EPI_ISL_774993	B.1.36.16	Dhaka	2020-07-12	16	7
EPI_ISL_7211167	B.1.1.25	Dhaka	2020-07-13	14	9
EPI_ISL_7211273	B.1.1.25	Barishal	2020-07-13	10	6
EPI_ISL_498549	B.1.1.25	Rangpur	2020-07-14	12	7
EPI_ISL_498816	B.1.36.16	Rangpur	2020-07-14	14	6
EPI_ISL_504177	B.1	Rangpur	2020-07-14	13	6
EPI_ISL_7211218	B.1.1.25	Dhaka	2020-07-14	13	5
EPI_ISL_803870	B.1.1.25	Chattogram	2020-07-14	17	10
EPI_ISL_1493059	B.1.36.8	Dhaka	2020-07-15	19	6
EPI_ISL_1493066	B.1.1.25	Dhaka	2020-07-15	14	7
EPI_ISL_1493069	B.1.1.25	Dhaka	2020-07-15	16	9
EPI_ISL_1626486	B.1.1.25	Chattogram	2020-07-15	12	7
EPI_ISL_498797	B.1.1.25	Rajshahi	2020-07-15	13	7
EPI_ISL_498800	B.1.1.25	Rajshahi	2020-07-15	14	6
EPI_ISL_498801	B.1.1.25	Rajshahi	2020-07-15	14	7
EPI_ISL_498802	B.1.1.25	Rajshahi	2020-07-15	14	6
EPI_ISL_498805	B.1.1.25	Rajshahi	2020-07-15	11	5
EPI_ISL_498806	B.1.1.25	Khulna	2020-07-15	12	6
EPI_ISL_504183	B.1.1.25	Rajshahi	2020-07-15	15	7
EPI_ISL_504184	B.1.36.8	Rajshahi	2020-07-15	16	7
EPI_ISL_514228	B.1.1.25	Khulna	2020-07-15	15	8
EPI_ISL_514229	B.1.36.8	Khulna	2020-07-15	19	6
EPI_ISL_514230	B.1.1.25	Khulna	2020-07-15	14	7
EPI_ISL_514231	B.1.1.25	Khulna	2020-07-15	14	6
EPI_ISL_514232	B.1.1.25	Khulna	2020-07-15	13	7
EPI_ISL_504137	B.1.1.25	Chattogram	2020-07-16	10	6
EPI_ISL_775000	B.1.1.25	Dhaka	2020-07-16	10	5
EPI_ISL_775010	B.1.1.25	Dhaka	2020-07-16	18	8
EPI_ISL_504178	B.1.1.25	Sylhet	2020-07-17	10	5
EPI_ISL_625474	B.1.1	Dhaka	2020-07-17	12	5
EPI_ISL_775004	B.1.1.25	Dhaka	2020-07-17	16	10
EPI_ISL_775005	B.1.1.25	Dhaka	2020-07-17	16	10
EPI_ISL_775006	B.1.1.25	Dhaka	2020-07-17	17	11
EPI_ISL_1626496	B.1.1.25	Chattogram	2020-07-18	15	7
EPI_ISL_1626497	B.1.1.25	Chattogram	2020-07-18	13	6
EPI_ISL_1626498	B.1.1.25	Chattogram	2020-07-18	15	8
EPI_ISL_1626508	B.1.36.16	Chattogram	2020-07-18	12	4
EPI_ISL_498550	B.1.1.25	Sylhet	2020-07-18	14	9
EPI_ISL_498784	B.1.1.25	Sylhet	2020-07-18	14	8
EPI_ISL_498785	B.1.1.25	Sylhet	2020-07-18	13	7
EPI_ISL_498786	B.1.1.25	Sylhet	2020-07-18	15	6
EPI_ISL_498787	B.1.1.25	Sylhet	2020-07-18	13	6
EPI_ISL_498817	B.1.1.25	Sylhet	2020-07-18	14	9
EPI_ISL_498818	B.1.1	Sylhet	2020-07-18	20	9
EPI_ISL_504179	B.1.1.25	Sylhet	2020-07-18	12	6
EPI_ISL_514244	B.1.1.25	Chattogram	2020-07-18	14	7
EPI_ISL_625476	B.1.1.25	Barishal	2020-07-18	14	7
EPI_ISL_625477	B.1.1.25	Chattogram	2020-07-18	14	7
EPI_ISL_1626487	B.1.1.25	Chattogram	2020-07-19	15	6
EPI_ISL_1626503	B.1.36.8	Chattogram	2020-07-19	15	9
EPI_ISL_1626504	B.1.36.8	Chattogram	2020-07-19	15	9
EPI_ISL_1626505	B.1.1.25	Chattogram	2020-07-19	16	10
EPI_ISL_1626506	B.1.1.25	Chattogram	2020-07-19	15	8
EPI_ISL_1626507	B.1.1.25	Chattogram	2020-07-19	13	8
EPI_ISL_498268	B.1.1.25	Chattogram	2020-07-19	11	7
EPI_ISL_498272	B.1.1.25	Chattogram	2020-07-19	17	9
EPI_ISL_498273	B.1.1	Chattogram	2020-07-19	14	7
EPI_ISL_498274	B.1.1.25	Chattogram	2020-07-19	13	6
EPI_ISL_498417	B.1.1.25	Chattogram	2020-07-19	11	6
EPI_ISL_498418	B.1.1.25	Chattogram	2020-07-19	12	7
EPI_ISL_498809	B.1.1.25	Chattogram	2020-07-19	17	8
EPI_ISL_498811	B.1.1.25	Chattogram	2020-07-19	13	8
EPI_ISL_498830	B.1.1	Sylhet	2020-07-19	20	9
EPI_ISL_7211160	B.1.1.25	Dhaka	2020-07-19	14	8
EPI_ISL_775012	B.1.1.25	Dhaka	2020-07-19	11	5
EPI_ISL_1626489	B.1.36.16	Chattogram	2020-07-20	17	8
EPI_ISL_498892	B.1.1.25	Sylhet	2020-07-20	16	10
EPI_ISL_514615	B.1.36.16	Chattogram	2020-07-20	19	8
EPI_ISL_768741	B.1.1.25	Chattogram	2020-07-20	14	8
EPI_ISL_775014	B.1.1.25	Dhaka	2020-07-20	17	8
EPI_ISL_775016	B.1.1	Dhaka	2020-07-20	16	8
EPI_ISL_498419	B.1.1.25	Chattogram	2020-07-21	13	6
EPI_ISL_498466	B.1.1.25	Chattogram	2020-07-21	11	6
EPI_ISL_498467	B.1.1.25	Chattogram	2020-07-21	14	9
EPI_ISL_498814	B.1.1.25	Chattogram	2020-07-21	13	9
EPI_ISL_498815	B.1.1.25	Chattogram	2020-07-21	17	9
EPI_ISL_504176	B.1.1.25	Chattogram	2020-07-21	11	6
EPI_ISL_514238	B.1.1	Chattogram	2020-07-21	18	10
EPI_ISL_514239	B.1.1.25	Chattogram	2020-07-21	12	7
EPI_ISL_514240	B.1.1.25	Chattogram	2020-07-21	15	8
EPI_ISL_514241	B.1.1.25	Chattogram	2020-07-21	17	8
EPI_ISL_514242	B.1.1.25	Chattogram	2020-07-21	13	7
EPI_ISL_514243	B.1.1.25	Chattogram	2020-07-21	15	8
EPI_ISL_514245	B.1.1.25	Chattogram	2020-07-21	10	6
EPI_ISL_514246	B.1.36.16	Chattogram	2020-07-21	12	5
EPI_ISL_514247	B.1.1.25	Chattogram	2020-07-21	13	9
EPI_ISL_514251	B.1.1.25	Chattogram	2020-07-21	12	7
EPI_ISL_514252	B.1.1.25	Chattogram	2020-07-21	15	8
EPI_ISL_514580	B.1.1.25	Chattogram	2020-07-21	17	6
EPI_ISL_514613	B.1.1.25	Chattogram	2020-07-21	23	7
EPI_ISL_514614	B.1.36.16	Chattogram	2020-07-21	20	8
EPI_ISL_7211243	B.1.1.25	Dhaka	2020-07-21	12	6
EPI_ISL_775015	B.1.1.25	Dhaka	2020-07-21	14	7
EPI_ISL_775017	B.1.1.25	Dhaka	2020-07-21	18	12
EPI_ISL_775018	B.1.1.25	Dhaka	2020-07-21	19	12
EPI_ISL_514434	B.1.36.8	Chattogram	2020-07-22	31	9
EPI_ISL_514440	B.1.1.25	Chattogram	2020-07-22	13	8
EPI_ISL_7211276	B.1.1.25	Barishal	2020-07-22	15	9
EPI_ISL_7211277	B.1.1.25	Barishal	2020-07-22	18	8
EPI_ISL_7211287	B.1.1.25	Barishal	2020-07-22	13	6
EPI_ISL_7211288	B.1.1.25	Barishal	2020-07-22	12	6
EPI_ISL_775013	B.1.1.25	Dhaka	2020-07-22	14	9
EPI_ISL_514441	B.1.36.8	Chattogram	2020-07-23	19	6
EPI_ISL_7211144	B.1.1.25	Dhaka	2020-07-23	9	5
EPI_ISL_514129	B.1.1.25	Chattogram	2020-07-24	12	6
EPI_ISL_514130	B.1.1.25	Chattogram	2020-07-24	19	12
EPI_ISL_514233	B.1.1.25	Chattogram	2020-07-24	14	8
EPI_ISL_514234	B.1.1	Chattogram	2020-07-24	10	4
EPI_ISL_514235	B.1.1	Chattogram	2020-07-24	10	4
EPI_ISL_514236	B.1.1	Chattogram	2020-07-24	19	9
EPI_ISL_514237	B.1.1.25	Chattogram	2020-07-24	19	9
EPI_ISL_625475	B.1.1	Rajshahi	2020-07-24	14	6
EPI_ISL_1626484	B.1.1.25	Chattogram	2020-07-25	12	8
EPI_ISL_7217252	B.1.1.25	Dhaka	2020-07-25	16	11
EPI_ISL_1626483	B.1.1.25	Chattogram	2020-07-26	15	9
EPI_ISL_1626485	B.1.36.16	Chattogram	2020-07-26	19	10
EPI_ISL_1626492	B.1.1.25	Chattogram	2020-07-28	14	8
EPI_ISL_3506343	B.1.1	Dhaka	2020-07-29	16	7
EPI_ISL_514248	B.1.1.25	Dhaka	2020-07-31	12	7
EPI_ISL_514249	B.1.1	Dhaka	2020-07-31	10	4
EPI_ISL_514250	B.1.1.25	Dhaka	2020-07-31	17	11
EPI_ISL_603223	B.1.1	Dhaka	2020-07-31	11	5
EPI_ISL_603224	B.1.1	Dhaka	2020-07-31	14	6
EPI_ISL_603225	B.1.1.25	Dhaka	2020-07-31	14	7
EPI_ISL_625473	B.1.1.25	Dhaka	2020-07-31	15	7
EPI_ISL_833150	B.1.1	Dhaka	2020-07-31	11	5
EPI_ISL_2692865	B.1.1.25	Dhaka	2020-08-03	16	10
EPI_ISL_625472	B.1.1.25	Sylhet	2020-08-04	11	6
EPI_ISL_7211219	B.1.1.25	Dhaka	2020-08-04	18	11
EPI_ISL_2446004	B.1.1.25	Dhaka	2020-08-05	15	8
EPI_ISL_2692870	B.1.1.25	Mymensingh	2020-08-05	17	10
EPI_ISL_605783	B.1.1.25	Khulna	2020-08-08	15	9
EPI_ISL_700334	B.1.1.25	Rangpur	2020-08-10	17	10
EPI_ISL_1626494	B.1.1.25	Chattogram	2020-08-11	14	6
EPI_ISL_1626495	B.1.36.16	Chattogram	2020-08-11	17	10
EPI_ISL_1626509	B.1.36.8	Chattogram	2020-08-11	16	9
EPI_ISL_1626513	B.1.1.25	Chattogram	2020-08-11	14	6
EPI_ISL_1626511	B.1.1.25	Chattogram	2020-08-12	15	7
EPI_ISL_1626512	B.1.1.25	Chattogram	2020-08-12	16	11
EPI_ISL_1626518	B.1.1.25	Chattogram	2020-08-12	13	9
EPI_ISL_700339	B.1.1.25	Dhaka	2020-08-12	13	7
EPI_ISL_1626510	B.1.1.25	Chattogram	2020-08-13	11	8
EPI_ISL_2446007	B.1.1.25	Dhaka	2020-08-13	12	7
EPI_ISL_7211173	B.1.36.8	Dhaka	2020-08-13	17	6
EPI_ISL_7211252	B.1.1	Dhaka	2020-08-13	9	5
EPI_ISL_7211253	B.1.1.25	Dhaka	2020-08-13	14	7
EPI_ISL_700340	B.1.1.25	Barishal	2020-08-15	18	9
EPI_ISL_700341	B.1.1	Khulna	2020-08-18	18	8
EPI_ISL_2692872	B.1.1.25	Dhaka	2020-08-19	15	10
EPI_ISL_906087	B.1.1.25	Mymensingh	2020-08-20	15	9
EPI_ISL_700333	B.1.1.25	Rajshahi	2020-08-21	17	9
EPI_ISL_2692871	B.1.1.25	Chattogram	2020-08-22	11	7
EPI_ISL_1123295	B.1.1.25	Chattogram	2020-08-23	18	11
EPI_ISL_700330	B.1.1.25	Rajshahi	2020-08-23	13	7
EPI_ISL_735501	B.1.1.25	Chattogram	2020-08-23	14	8
EPI_ISL_1123293	B.1.36.8	Chattogram	2020-08-24	14	5
EPI_ISL_1123294	B.1.1.25	Chattogram	2020-08-25	17	9
EPI_ISL_1123296	B.1.1.25	Chattogram	2020-08-26	16	11
EPI_ISL_1133119	B.1.1.315	Chattogram	2020-08-26	16	8
EPI_ISL_2361883	B.1	Dhaka	2020-08-26	7	3
EPI_ISL_700329	B.1.1.25	Barishal	2020-08-26	13	6
EPI_ISL_735502	B.1.1.25	Chattogram	2020-08-26	26	16
EPI_ISL_1133203	B.1.1.25	Chattogram	2020-08-27	18	11
EPI_ISL_1707070	B.1.36.16	Chattogram	2020-08-28	14	4
EPI_ISL_7211119	B.1.1.25	Rajshahi	2020-08-29	12	7
EPI_ISL_7211129	B.1.1.25	Khulna	2020-08-29	13	7
EPI_ISL_7211130	B.1.1.25	Khulna	2020-08-29	14	7
EPI_ISL_768742	B.1.1.25	Dhaka	2020-08-29	16	8
EPI_ISL_700335	B.1.1.25	Dhaka	2020-08-31	17	9
EPI_ISL_7211106	B.1.1.25	Sylhet	2020-08-31	15	10
EPI_ISL_7211107	B.1.1.25	Sylhet	2020-08-31	13	6
EPI_ISL_7211108	B.1.1.25	Sylhet	2020-08-31	16	11
EPI_ISL_7211109	B.1	Sylhet	2020-08-31	8	3
EPI_ISL_7211110	B.1	Rangpur	2020-08-31	13	9
EPI_ISL_7211111	B.1.1.25	Rangpur	2020-08-31	14	8
EPI_ISL_7211112	B.1.1.25	Rangpur	2020-08-31	10	7
EPI_ISL_7211113	B.1.1	Rangpur	2020-08-31	16	8
EPI_ISL_7211114	B.1.1.25	Rangpur	2020-08-31	11	7
EPI_ISL_7211115	B.1.1.25	Rangpur	2020-08-31	11	7
EPI_ISL_7211116	B.1.1.25	Rangpur	2020-08-31	13	8
EPI_ISL_7211230	B.1.1.25	Dhaka	2020-08-31	15	7
EPI_ISL_7211244	B.1.1.25	Dhaka	2020-08-31	13	7
EPI_ISL_7211245	B.1.1.25	Dhaka	2020-08-31	15	9
EPI_ISL_7211246	B.1	Dhaka	2020-08-31	11	5
EPI_ISL_2361902	B.1	Dhaka	2020-09-01	6	3
EPI_ISL_700342	B.1.1.25	Mymensingh	2020-09-01	12	7
EPI_ISL_1707071	B.1.1.25	Chattogram	2020-09-02	17	13
EPI_ISL_775217	B.1.1.25	Dhaka	2020-09-05	17	11
EPI_ISL_890193	B.1.1.25	Dhaka	2020-09-05	17	11
EPI_ISL_700331	B.1.1.25	Barishal	2020-09-06	14	7
EPI_ISL_700343	B.1.1.25	Khulna	2020-09-06	14	7
EPI_ISL_906103	B.1.1.25	Sylhet	2020-09-08	15	7
EPI_ISL_1626490	B.1.1.25	Chattogram	2020-09-09	18	11
EPI_ISL_1626488	B.1.36.16	Chattogram	2020-09-10	14	4
EPI_ISL_1626493	B.1.1.25	Chattogram	2020-09-10	16	9
EPI_ISL_1626519	B.1.1.25	Chattogram	2020-09-10	22	11
EPI_ISL_700332	B.1.1.25	Chattogram	2020-09-12	18	9
EPI_ISL_700344	B.1.1.25	Khulna	2020-09-13	21	12
EPI_ISL_700345	B.1.1.25	Barishal	2020-09-14	20	9
EPI_ISL_2361885	B.1	Dhaka	2020-09-16	5	2
EPI_ISL_700328	B.1.1.25	Barishal	2020-09-16	13	8
EPI_ISL_700346	B.1.1.25	Chattogram	2020-09-17	18	11
EPI_ISL_700336	B.1.1.25	Mymensingh	2020-09-21	15	6
EPI_ISL_1595918	B.1.36.16	Chattogram	2020-09-26	13	5
EPI_ISL_700347	B.1.1.25	Mymensingh	2020-09-26	19	11
EPI_ISL_2692869	B.1.1.25	Dhaka	2020-09-27	14	9
EPI_ISL_1469982	B.1.210	Dhaka	2020-10-01	13	5
EPI_ISL_2446031	B.1.1.25	Dhaka	2020-10-03	15	11
EPI_ISL_603246	B.1.1.25	Dhaka	2020-10-05	21	12
EPI_ISL_603247	B.1.1.25	Dhaka	2020-10-05	17	11
EPI_ISL_603249	B.1.1.25	Dhaka	2020-10-05	14	10
EPI_ISL_603250	B.1.1.25	Dhaka	2020-10-05	14	8
EPI_ISL_775215	B.1.1.25	Dhaka	2020-10-05	20	11
EPI_ISL_890191	B.1.1.25	Dhaka	2020-10-05	20	11
EPI_ISL_1469983	B.1.1.25	Barishal	2020-10-07	16	10
EPI_ISL_2446003	B.1.1.25	Barishal	2020-10-07	15	9
EPI_ISL_603222	B.1.1.25	Dhaka	2020-10-08	19	13
EPI_ISL_603239	B.1.1.25	Dhaka	2020-10-08	15	10
EPI_ISL_603240	B.1.1.25	Dhaka	2020-10-08	12	7
EPI_ISL_1469985	B.1.1.25	Dhaka	2020-10-10	16	9
EPI_ISL_603242	B.1.1.25	Dhaka	2020-10-10	13	5
EPI_ISL_603243	B.1.1.25	Dhaka	2020-10-10	13	8
EPI_ISL_603244	B.1.1.25	Dhaka	2020-10-10	12	7
EPI_ISL_603245	B.1.1.25	Dhaka	2020-10-10	13	6
EPI_ISL_1360433	B.1.1.25	Sylhet	2020-10-11	15	8
EPI_ISL_603221	B.1.1.25	Dhaka	2020-10-14	19	12
EPI_ISL_603238	B.1.1.25	Dhaka	2020-10-14	13	9
EPI_ISL_1123265	B.1.1.25	Chattogram	2020-10-16	14	9
EPI_ISL_735492	B.1.1.25	Chattogram	2020-10-16	15	10
EPI_ISL_775216	B.1.1.25	Dhaka	2020-10-17	19	10
EPI_ISL_890192	B.1.1.25	Dhaka	2020-10-17	19	10
EPI_ISL_603241	B.1.1.25	Dhaka	2020-10-18	15	7
EPI_ISL_1469984	B.1.1.25	Chattogram	2020-10-19	16	10
EPI_ISL_2361882	B.1	Dhaka	2020-10-22	7	2
EPI_ISL_1626499	B.1.1.25	Chattogram	2020-10-23	12	6
EPI_ISL_3506350	B.1.1.25	Dhaka	2020-10-23	18	10
EPI_ISL_1626500	B.1.1.25	Chattogram	2020-10-24	12	6
EPI_ISL_1626501	B.1.36.8	Chattogram	2020-10-25	15	6
EPI_ISL_1752701	B.1.1.25	Dhaka	2020-10-25	14	8
EPI_ISL_1469981	B.1.1.25	Dhaka	2020-10-26	16	10
EPI_ISL_1626502	B.1.36.16	Chattogram	2020-10-26	18	9
EPI_ISL_1626521	B.1.36.8	Chattogram	2020-10-27	15	6
EPI_ISL_1752700	B.1.1.25	Dhaka	2020-10-27	13	7
EPI_ISL_1626522	B.1.36.16	Chattogram	2020-10-28	17	9
EPI_ISL_2361899	B.1.1.25	Dhaka	2020-10-28	15	9
EPI_ISL_2361900	B.1.36.16	Dhaka	2020-10-28	21	8
EPI_ISL_1469980	B.1.1.25	Dhaka	2020-10-29	17	10
EPI_ISL_1626523	B.1.1.25	Chattogram	2020-10-29	14	8
EPI_ISL_2446005	B.1.1	Dhaka	2020-10-29	21	15
EPI_ISL_1626524	B.1.36.16	Chattogram	2020-10-30	20	12
EPI_ISL_1469987	B.1.1.25	Sylhet	2020-11-01	12	8
EPI_ISL_1299196	B.1.1.25	Dhaka	2020-11-02	19	11
EPI_ISL_1626527	B.1.1.25	Chattogram	2020-11-02	11	6
EPI_ISL_1360434	B.1.1.89	Sylhet	2020-11-04	22	8
EPI_ISL_1714803	B.1.351.3	Dhaka	2020-11-04	26	14
EPI_ISL_1752697	B.1.1	Dhaka	2020-11-05	23	15
EPI_ISL_1360435	B.1.1.25	Mymensingh	2020-11-07	18	11
EPI_ISL_1299197	B.1.1.25	Dhaka	2020-11-08	19	11
EPI_ISL_1123268	D.2	Dhaka	2020-11-09	20	11
EPI_ISL_1299199	B.1.1.25	Dhaka	2020-11-11	24	15
EPI_ISL_1657078	B.1.1.315	Dhaka	2020-11-11	20	12
EPI_ISL_1657075	B.1.1.25	Dhaka	2020-11-12	17	8
EPI_ISL_754179	B.1.1.25	Sylhet	2020-11-12	23	15
EPI_ISL_1299195	B.1.1.25	Dhaka	2020-11-13	17	10
EPI_ISL_1299201	B.1.1	Dhaka	2020-11-13	23	13
EPI_ISL_2361898	B.1.1.25	Dhaka	2020-11-13	14	8
EPI_ISL_775214	B.1.1.25	Dhaka	2020-11-14	15	9
EPI_ISL_890190	B.1.1.25	Dhaka	2020-11-14	15	9
EPI_ISL_1626514	B.1.36.8	Chattogram	2020-11-15	15	7
EPI_ISL_1657082	B.1.1.25	Dhaka	2020-11-15	17	9
EPI_ISL_1669902	B.1.1.25	Dhaka	2020-11-15	13	7
EPI_ISL_1742835	B.1	Dhaka	2020-11-15	12	7
EPI_ISL_735495	B.1.1.25	Chattogram	2020-11-15	14	9
EPI_ISL_1360436	B.1.1.25	Sylhet	2020-11-16	16	10
EPI_ISL_1626517	B.1.36.16	Chattogram	2020-11-16	13	5
EPI_ISL_1752695	B.1.1.25	Dhaka	2020-11-18	15	9
EPI_ISL_2446012	B.1.1.25	Dhaka	2020-11-18	15	11
EPI_ISL_906105	B.1.1.25	Sylhet	2020-11-18	19	11
EPI_ISL_1626516	B.1.1.25	Chattogram	2020-11-19	11	5
EPI_ISL_1299200	B.1.1.25	Dhaka	2020-11-20	14	9
EPI_ISL_1714799	B.1	Dhaka	2020-11-20	11	7
EPI_ISL_1299198	B.1.1.25	Dhaka	2020-11-21	15	10
EPI_ISL_735497	B.1.1.25	Chattogram	2020-11-21	20	11
EPI_ISL_2446010	B.1.1.25	Dhaka	2020-11-22	15	8
EPI_ISL_735493	B.1.1.25	Chattogram	2020-11-22	17	9
EPI_ISL_906096	B.1.1.25	Sylhet	2020-11-22	19	11
EPI_ISL_2446009	B.1.1.25	Dhaka	2020-11-23	12	7
EPI_ISL_3506353	B.1.1	Dhaka	2020-11-23	10	6
EPI_ISL_735496	B.1.36.8	Chattogram	2020-11-23	23	11
EPI_ISL_1123266	B.1.1.25	Chattogram	2020-11-24	19	11
EPI_ISL_1123267	B.1.1.315	Dhaka	2020-11-24	16	10
EPI_ISL_735494	B.1.1.25	Chattogram	2020-11-24	17	10
EPI_ISL_1752696	B.1.1.25	Dhaka	2020-11-25	16	9
EPI_ISL_754173	B.1.1.25	Sylhet	2020-11-25	19	13
EPI_ISL_754177	B.1.1.25	Sylhet	2020-11-25	19	10
EPI_ISL_1273443	B.1.1.25	Dhaka	2020-11-26	12	6
EPI_ISL_735490	B.1.1.25	Chattogram	2020-11-26	17	10
EPI_ISL_1123264	B.1.1.25	Chattogram	2020-11-28	16	10
EPI_ISL_2361884	B.1.1.25	Dhaka	2020-11-28	18	10
EPI_ISL_1360437	B.1.1.25	Sylhet	2020-11-29	18	10
EPI_ISL_1657081	B.1.1.25	Dhaka	2020-11-29	18	11
EPI_ISL_5540133	B.1.1.25	Dhaka	2020-11-30	16	9
EPI_ISL_754176	B.1.1.25	Sylhet	2020-11-30	19	10
EPI_ISL_1299203	B.1.1.25	Dhaka	2020-12-01	18	12
EPI_ISL_1299214	B.1.1.25	Dhaka	2020-12-01	16	9
EPI_ISL_906089	B.1.1.25	Dhaka	2020-12-01	16	12
EPI_ISL_1133253	B.1.36.16	Chattogram	2020-12-02	18	11
EPI_ISL_1299205	B.1.1.25	Dhaka	2020-12-02	22	14
EPI_ISL_735500	B.1.1.25	Chattogram	2020-12-02	17	9
EPI_ISL_753697	B.1.1.25	Sylhet	2020-12-02	18	10
EPI_ISL_753700	B.1.1.25	Sylhet	2020-12-02	18	10
EPI_ISL_753701	B.1.1.25	Sylhet	2020-12-02	19	9
EPI_ISL_754059	B.1.1	Sylhet	2020-12-02	18	7
EPI_ISL_754109	B.1.1.25	Sylhet	2020-12-02	18	12
EPI_ISL_884088	B.1.1.25	Dhaka	2020-12-02	15	8
EPI_ISL_906085	B.1.1.25	Dhaka	2020-12-02	16	11
EPI_ISL_906090	B.1.1.25	Dhaka	2020-12-02	16	10
EPI_ISL_906094	B.1.1.25	Dhaka	2020-12-02	14	8
EPI_ISL_906104	B.1.1.25	Chattogram	2020-12-02	17	11
EPI_ISL_906107	B.1.1.25	Dhaka	2020-12-02	20	12
EPI_ISL_1299206	B.1.1.25	Dhaka	2020-12-03	15	8
EPI_ISL_1299211	B.1.1.25	Dhaka	2020-12-03	19	10
EPI_ISL_1360431	B.1.1.25	Dhaka	2020-12-03	15	9
EPI_ISL_1360432	B.1.1.25	Dhaka	2020-12-03	15	9
EPI_ISL_906088	B.1.1.25	Dhaka	2020-12-03	18	12
EPI_ISL_906108	B.1.1.25	Rangpur	2020-12-03	21	13
EPI_ISL_906109	B.1.1.25	Dhaka	2020-12-03	20	8
EPI_ISL_906110	B.1.1.25	Dhaka	2020-12-03	22	16
EPI_ISL_1123290	D.5	Chattogram	2020-12-04	21	11
EPI_ISL_1123291	B.1.1	Chattogram	2020-12-04	19	11
EPI_ISL_1123292	B.1.1.25	Chattogram	2020-12-04	22	12
EPI_ISL_1299204	B.1.1.25	Dhaka	2020-12-04	22	14
EPI_ISL_735498	B.1.1.25	Chattogram	2020-12-04	21	10
EPI_ISL_884087	B.1.1.25	Dhaka	2020-12-04	18	9
EPI_ISL_1133254	B.1.36.16	Chattogram	2020-12-05	17	9
EPI_ISL_1233922	B.1.1.25	Mymensingh	2020-12-05	22	11
EPI_ISL_1299208	B.1.1.25	Dhaka	2020-12-05	19	9
EPI_ISL_1720317	B.1.1.25	Dhaka	2020-12-05	13	8
EPI_ISL_735499	B.1.1.25	Chattogram	2020-12-05	22	11
EPI_ISL_775019	B.1.1.25	Dhaka	2020-12-05	18	10
EPI_ISL_906093	B.1.1.25	Dhaka	2020-12-05	16	10
EPI_ISL_906111	B.1.1.25	Dhaka	2020-12-05	18	12
EPI_ISL_1299216	B.1.1.25	Dhaka	2020-12-06	16	9
EPI_ISL_1657079	B.1.1.25	Dhaka	2020-12-06	15	9
EPI_ISL_747283	B.1.1.25	Dhaka	2020-12-06	17	11
EPI_ISL_906084	B.1.1.25	Chattogram	2020-12-06	17	11
EPI_ISL_1233923	B.1.1.25	Mymensingh	2020-12-08	22	11
EPI_ISL_775020	B.1.1.25	Dhaka	2020-12-08	18	10
EPI_ISL_775213	B.1.1.25	Chattogram	2020-12-08	24	12
EPI_ISL_890189	B.1.1.25	Dhaka	2020-12-08	24	12
EPI_ISL_906112	B.1.1.25	Dhaka	2020-12-09	17	10
EPI_ISL_906097	B.1.1.25	Rangpur	2020-12-10	21	13
EPI_ISL_906113	B.1.1.25	Rangpur	2020-12-10	21	13
EPI_ISL_1299207	B.1.1.25	Dhaka	2020-12-11	26	15
EPI_ISL_906092	B.1.1.25	Dhaka	2020-12-12	12	7
EPI_ISL_906114	B.1.1.25	Dhaka	2020-12-12	20	12
EPI_ISL_906115	B.1.1.25	Chattogram	2020-12-12	19	11
EPI_ISL_1299212	B.1.1.25	Dhaka	2020-12-14	19	13
EPI_ISL_1657083	B.1.1.25	Dhaka	2020-12-14	17	9
EPI_ISL_775218	B.1.1.25	Dhaka	2020-12-15	22	14
EPI_ISL_890194	B.1.1.25	Dhaka	2020-12-15	22	14
EPI_ISL_1299213	B.1.1	Dhaka	2020-12-17	21	14
EPI_ISL_1360444	B.1.1.25	Sylhet	2020-12-19	17	10
EPI_ISL_774976	B.1.1.25	Dhaka	2020-12-19	18	12
EPI_ISL_890188	B.1.1.25	Dhaka	2020-12-19	18	12
EPI_ISL_906106	B.1.1.25	Chattogram	2020-12-19	16	10
EPI_ISL_1299209	B.1.1.25	Dhaka	2020-12-20	24	15
EPI_ISL_1360443	B.1.1.25	Sylhet	2020-12-20	20	14
EPI_ISL_1498134	B.1.1.25	Rajshahi	2020-12-20	23	12
EPI_ISL_906095	B.1.1.25	Rajshahi	2020-12-20	22	17
EPI_ISL_1498147	B.1.1.25	Rangpur	2020-12-21	19	12
EPI_ISL_1498152	B.1.1.25	Chattogram	2020-12-21	16	8
EPI_ISL_1034794	B.1.1	Dhaka	2020-12-22	22	12
EPI_ISL_1036233	B.1.1.25	Dhaka	2020-12-22	21	12
EPI_ISL_1036240	B.1.1.25	Dhaka	2020-12-22	23	15
EPI_ISL_1036269	B.1.1.25	Dhaka	2020-12-22	19	10
EPI_ISL_1036752	B.1.1.25	Dhaka	2020-12-22	22	14
EPI_ISL_1040484	B.1.1.25	Dhaka	2020-12-22	19	10
EPI_ISL_1040485	B.1.1.25	Dhaka	2020-12-22	17	10
EPI_ISL_1072988	B.1.1	Dhaka	2020-12-22	17	10
EPI_ISL_1498133	B.1.1.25	Barishal	2020-12-22	19	12
EPI_ISL_1498146	B.1.1.25	Barishal	2020-12-22	16	8
EPI_ISL_1599183	B.1.1.25	Barishal	2020-12-22	16	7
EPI_ISL_1299215	B.1.1.25	Dhaka	2020-12-23	23	12
EPI_ISL_1360442	B.1.1.25	Sylhet	2020-12-23	18	10
EPI_ISL_1599184	B.1.1.25	Rajshahi	2020-12-23	24	12
EPI_ISL_1034763	B.1.1.25	Dhaka	2020-12-24	20	13
EPI_ISL_1035809	B.1.1.25	Dhaka	2020-12-24	19	11
EPI_ISL_1036622	B.1.1.25	Dhaka	2020-12-24	21	11
EPI_ISL_1036751	B.1.1.25	Dhaka	2020-12-24	19	11
EPI_ISL_1040479	B.1.1.25	Dhaka	2020-12-24	21	11
EPI_ISL_1040481	B.1.36.16	Dhaka	2020-12-24	19	9
EPI_ISL_1040482	B.1.1.25	Dhaka	2020-12-24	19	11
EPI_ISL_1070400	B.1.1.25	Dhaka	2020-12-24	19	11
EPI_ISL_906083	B.1.1.25	Dhaka	2020-12-24	14	9
EPI_ISL_1299202	B.1.1.25	Dhaka	2020-12-25	19	10
EPI_ISL_1599185	B.1.1.25	Mymensingh	2020-12-25	22	14
EPI_ISL_1498128	B.1.1.25	Dhaka	2020-12-26	21	13
EPI_ISL_1599181	B.1.1.25	Chattogram	2020-12-26	22	12
EPI_ISL_1299210	B.1.1.25	Dhaka	2020-12-27	19	12
EPI_ISL_1498129	B.1.1.25	Khulna	2020-12-27	23	15
EPI_ISL_1498144	B.1.1.25	Khulna	2020-12-27	19	11
EPI_ISL_1498148	B.1.1.25	Khulna	2020-12-27	16	10
EPI_ISL_1723177	B.1	Dhaka	2020-12-27	16	7
EPI_ISL_1033158	B.1.36.16	Dhaka	2020-12-28	22	11
EPI_ISL_1035872	B.1.1.25	Dhaka	2020-12-28	22	10
EPI_ISL_1498130	B.1.1.25	Mymensingh	2020-12-30	24	16
EPI_ISL_1498142	B.1.1.7	Sylhet	2020-12-31	35	20
EPI_ISL_1542073	B.1.466.1	Sylhet	2020-12-31	23	16
EPI_ISL_1599182	B.1.1.25	Sylhet	2020-12-31	21	11
EPI_ISL_906091	B.1.1.7	Sylhet	2020-12-31	34	21
EPI_ISL_906116	B.1.1.25	Dhaka	2020-12-31	26	11
EPI_ISL_1360438	B.1.1.25	Sylhet	2021-01-02	19	13
EPI_ISL_1036737	B.1.1.25	Dhaka	2021-01-03	20	11
EPI_ISL_1036753	B.1.1	Dhaka	2021-01-03	18	10
EPI_ISL_1040483	B.1.1.25	Dhaka	2021-01-03	16	9
EPI_ISL_1072961	B.1.1.25	Dhaka	2021-01-03	25	16
EPI_ISL_1072987	B.1.1.25	Dhaka	2021-01-03	20	13
EPI_ISL_1805572	B.1	Sylhet	2021-01-03	7	2
EPI_ISL_1546389	B.1.1.7	Sylhet	2021-01-04	36	22
EPI_ISL_906098	B.1.1.7	Sylhet	2021-01-04	34	22
EPI_ISL_1599186	B.1.1.25	Rajshahi	2021-01-05	22	13
EPI_ISL_1549238	B.1.1.25	Sylhet	2021-01-06	23	13
EPI_ISL_1550055	B.1.1.7	Sylhet	2021-01-06	36	21
EPI_ISL_1657076	B.1.1.25	Dhaka	2021-01-06	20	13
EPI_ISL_890237	B.1.1.7	Mymensingh	2021-01-06	37	21
EPI_ISL_1498143	B.1.1.25	Dhaka	2021-01-07	18	10
EPI_ISL_906086	B.1.1.25	Rajshahi	2021-01-07	18	11
EPI_ISL_1538416	B.1.1.7	Sylhet	2021-01-08	35	20
EPI_ISL_1538417	B.1.1.7	Sylhet	2021-01-08	36	22
EPI_ISL_1360417	B.1.1.25	Khulna	2021-01-09	14	9
EPI_ISL_1360439	B.1.1.7	Sylhet	2021-01-09	35	22
EPI_ISL_1360440	B.1.1.25	Sylhet	2021-01-10	20	14
EPI_ISL_1360413	B.1.1.25	Dhaka	2021-01-11	18	9
EPI_ISL_1360419	B.1.1.25	Dhaka	2021-01-11	16	10
EPI_ISL_1360420	B.1.1.25	Dhaka	2021-01-11	18	8
EPI_ISL_1360441	B.1.1.7	Sylhet	2021-01-11	32	18
EPI_ISL_1538415	B.1.1.25	Sylhet	2021-01-12	11	7
EPI_ISL_2002483	B.1.351	Sylhet	2021-01-12	32	20
EPI_ISL_1360414	B.1.1.25	Dhaka	2021-01-13	18	10
EPI_ISL_1538432	B.1.1.7	Sylhet	2021-01-13	36	21
EPI_ISL_1657077	B.1.1.25	Dhaka	2021-01-14	23	14
EPI_ISL_1360415	B.1.1.25	Dhaka	2021-01-16	18	8
EPI_ISL_1360421	B.1.1.25	Khulna	2021-01-16	19	12
EPI_ISL_1563633	B.1.1.25	Sylhet	2021-01-17	27	16
EPI_ISL_1563634	B.1	Sylhet	2021-01-17	13	7
EPI_ISL_1636521	B.1.1.7	Dhaka	2021-01-17	42	26
EPI_ISL_1636522	B.1.1.7	Dhaka	2021-01-17	39	24
EPI_ISL_1492682	B.1	Dhaka	2021-01-18	10	5
EPI_ISL_1498135	B.1.1.25	Dhaka	2021-01-18	20	10
EPI_ISL_943549	B.1.1.25	Dhaka	2021-01-18	20	13
EPI_ISL_943554	B.1.1.25	Dhaka	2021-01-18	20	11
EPI_ISL_943566	B.1.1.25	Dhaka	2021-01-18	22	12
EPI_ISL_943572	B	Dhaka	2021-01-18	19	12
EPI_ISL_955103	B.1.1.25	Dhaka	2021-01-18	20	11
EPI_ISL_959372	B.1.1.25	Dhaka	2021-01-18	20	13
EPI_ISL_983500	B.1.1.25	Dhaka	2021-01-18	19	10
EPI_ISL_1360429	B.1.1.25	Dhaka	2021-01-19	16	11
EPI_ISL_1790062	B.1	Sylhet	2021-01-19	7	3
EPI_ISL_943559	B.1.1.25	Dhaka	2021-01-19	20	10
EPI_ISL_943563	B.1.1.25	Dhaka	2021-01-19	18	10
EPI_ISL_954752	B.1.1.25	Dhaka	2021-01-19	21	10
EPI_ISL_959309	B.1.1.25	Dhaka	2021-01-19	36	23
EPI_ISL_959371	B.1.1.25	Dhaka	2021-01-19	19	13
EPI_ISL_959538	B.1.1.25	Dhaka	2021-01-19	19	13
EPI_ISL_959545	B.1.1.25	Dhaka	2021-01-19	15	10
EPI_ISL_964880	B.1.1.25	Dhaka	2021-01-19	16	10
EPI_ISL_964886	B.1.1.25	Dhaka	2021-01-19	18	9
EPI_ISL_982841	B.1.1.25	Dhaka	2021-01-19	18	11
EPI_ISL_1550506	B.1.1.7	Sylhet	2021-01-20	37	23
EPI_ISL_959368	B.1.1.25	Dhaka	2021-01-20	21	9
EPI_ISL_959386	B.1.1.25	Dhaka	2021-01-20	16	10
EPI_ISL_959416	B.1.1.25	Dhaka	2021-01-20	22	10
EPI_ISL_1545269	B.1.1.25	Sylhet	2021-01-21	11	6
EPI_ISL_959374	B.1.1.25	Dhaka	2021-01-21	24	14
EPI_ISL_959475	B.1.1.25	Dhaka	2021-01-21	22	13
EPI_ISL_1034736	B.1.1.25	Dhaka	2021-01-22	20	11
EPI_ISL_959370	B.1.1.25	Dhaka	2021-01-22	19	12
EPI_ISL_959377	B.1.1.25	Dhaka	2021-01-22	23	14
EPI_ISL_964884	B.1.1.25	Dhaka	2021-01-22	21	13
EPI_ISL_983370	B.1.1.25	Dhaka	2021-01-22	21	14
EPI_ISL_1653925	B.1.1.7	Chattogram	2021-01-23	33	19
EPI_ISL_3071083	B.1.1.25	Dhaka	2021-01-23	15	10
EPI_ISL_943552	B.1.1.25	Dhaka	2021-01-23	21	11
EPI_ISL_954776	B.1.1.25	Dhaka	2021-01-23	23	10
EPI_ISL_982236	B.1.1.25	Dhaka	2021-01-23	23	10
EPI_ISL_983369	B.1.1.25	Dhaka	2021-01-23	23	13
EPI_ISL_983493	B.1.1.25	Dhaka	2021-01-23	22	12
EPI_ISL_943561	B.1.351.3	Dhaka	2021-01-24	31	20
EPI_ISL_943571	B.1.1.25	Dhaka	2021-01-24	20	11
EPI_ISL_955101	B.1.1.25	Dhaka	2021-01-24	16	9
EPI_ISL_1081838	B.1.1.25	Dhaka	2021-01-25	23	10
EPI_ISL_1360445	B.1.1.7	Sylhet	2021-01-25	39	21
EPI_ISL_1805631	B.1.1.25	Sylhet	2021-01-25	13	7
EPI_ISL_954748	B.1.1.25	Dhaka	2021-01-25	21	12
EPI_ISL_954749	B.1.1.25	Dhaka	2021-01-25	20	12
EPI_ISL_954751	B.1.1.25	Dhaka	2021-01-25	17	9
EPI_ISL_955172	B.1.1.25	Dhaka	2021-01-25	20	12
EPI_ISL_959367	B.1.1.25	Chattogram	2021-01-25	19	10
EPI_ISL_964917	B.1.1.25	Dhaka	2021-01-25	18	10
EPI_ISL_983001	B.1.1.25	Dhaka	2021-01-25	21	11
EPI_ISL_983344	B.1.1.25	Dhaka	2021-01-25	20	12
EPI_ISL_1545270	B.1.1.7	Sylhet	2021-01-26	35	20
EPI_ISL_1790211	B.1.1.25	Sylhet	2021-01-26	23	12
EPI_ISL_3071112	B.1.1.25	Dhaka	2021-01-26	24	13
EPI_ISL_1360423	B.1.1.25	Dhaka	2021-01-27	19	11
EPI_ISL_1360424	B.1.1.25	Dhaka	2021-01-27	19	11
EPI_ISL_1542918	B.1.1.25	Sylhet	2021-01-27	23	12
EPI_ISL_1550911	B.1	Sylhet	2021-01-27	12	7
EPI_ISL_1563631	B.1.351.3	Sylhet	2021-01-27	30	18
EPI_ISL_1563632	B.1.1.25	Sylhet	2021-01-27	19	11
EPI_ISL_1790058	B.1.1.25	Sylhet	2021-01-27	20	12
EPI_ISL_1547360	B.1.1.25	Sylhet	2021-01-29	20	12
EPI_ISL_1805650	B.1.1.25	Sylhet	2021-01-29	15	8
EPI_ISL_1805661	B.1.1.25	Sylhet	2021-01-29	20	12
EPI_ISL_1653924	B.1.1.25	Dhaka	2021-01-30	16	10
EPI_ISL_1805604	B.1.1.7	Sylhet	2021-01-31	34	20
EPI_ISL_1547365	B.1.1.7	Sylhet	2021-02-01	34	20
EPI_ISL_1673339	B.1.1.25	Dhaka	2021-02-01	16	10
EPI_ISL_1636523	B.1.1.25	Dhaka	2021-02-02	22	13
EPI_ISL_1805696	B.1.351	Sylhet	2021-02-02	18	11
EPI_ISL_1360425	B.1.1.25	Dhaka	2021-02-03	24	12
EPI_ISL_1582390	B.1.1.7	Dhaka	2021-02-04	36	20
EPI_ISL_1750956	B.1.1.7	Dhaka	2021-02-04	35	20
EPI_ISL_2003459	B.1.1.25	Dhaka	2021-02-06	25	10
EPI_ISL_1653920	B.1.1.25	Dhaka	2021-02-07	28	13
EPI_ISL_1653922	B.1.466.1	Dhaka	2021-02-07	23	16
EPI_ISL_1669903	B.1.1.25	Dhaka	2021-02-07	19	11
EPI_ISL_1673334	B.1.1	Dhaka	2021-02-07	24	14
EPI_ISL_1750957	B.1.1.7	Dhaka	2021-02-08	35	20
EPI_ISL_3071084	B.1.1.25	Dhaka	2021-02-08	20	12
EPI_ISL_1828781	B.1.1.25	Dhaka	2021-02-10	18	11
EPI_ISL_3071085	B.1.1.25	Dhaka	2021-02-10	24	11
EPI_ISL_1653893	B.1.1.25	Dhaka	2021-02-13	22	10
EPI_ISL_1653894	B.1.1.25	Dhaka	2021-02-13	25	15
EPI_ISL_1653921	B.1.1.25	Dhaka	2021-02-13	20	12
EPI_ISL_1750958	B.1.1.7	Dhaka	2021-02-13	38	23
EPI_ISL_1790213	B.1.1	Sylhet	2021-02-13	14	8
EPI_ISL_1793786	B.1.1.25	Dhaka	2021-02-13	19	11
EPI_ISL_3071086	B.1.1.25	Dhaka	2021-02-13	26	14
EPI_ISL_1743263	B.1.1.25	Dhaka	2021-02-14	39	25
EPI_ISL_1582391	B.1.1.7	Dhaka	2021-02-16	44	25
EPI_ISL_1653815	B.1.1.25	Dhaka	2021-02-16	22	13
EPI_ISL_1673302	B.1.1.25	Barishal	2021-02-16	18	9
EPI_ISL_1673415	B.1.1.25	Dhaka	2021-02-16	19	12
EPI_ISL_1752689	B.1.351.3	Dhaka	2021-02-16	34	21
EPI_ISL_1752692	B.1.1.25	Khulna	2021-02-16	25	12
EPI_ISL_1673292	B.1.351.3	Dhaka	2021-02-17	32	20
EPI_ISL_1673343	B.1.466.1	Dhaka	2021-02-17	22	15
EPI_ISL_2178951	B.1.351.3	Dhaka	2021-02-17	28	18
EPI_ISL_1360426	B.1.1.25	Dhaka	2021-02-18	20	13
EPI_ISL_1360427	B.1.1.25	Dhaka	2021-02-18	20	13
EPI_ISL_1547372	B.1.1.7	Sylhet	2021-02-18	40	22
EPI_ISL_1547828	B.1.1.7	Sylhet	2021-02-18	39	22
EPI_ISL_1548044	B.1.1.7	Sylhet	2021-02-18	40	22
EPI_ISL_1548059	B.1.1.25	Sylhet	2021-02-18	27	12
EPI_ISL_1582392	B.1.1.7	Dhaka	2021-02-18	44	25
EPI_ISL_1653926	P.1.14	Dhaka	2021-02-18	39	25
EPI_ISL_1673289	B.1.351.3	Dhaka	2021-02-19	31	19
EPI_ISL_1360446	B.1.1.7	Dhaka	2021-02-20	41	24
EPI_ISL_1582393	B.1.1.7	Dhaka	2021-02-20	44	25
EPI_ISL_1582394	B.1.1.7	Dhaka	2021-02-21	45	26
EPI_ISL_1760648	B.1.1.7	Dhaka	2021-02-21	43	24
EPI_ISL_2361903	B.1.1.7	Dhaka	2021-02-22	40	22
EPI_ISL_1582395	B.1.1.7	Dhaka	2021-02-23	44	25
EPI_ISL_5540134	B.1.1.7	Dhaka	2021-02-23	41	21
EPI_ISL_1582396	B.1.1.7	Dhaka	2021-02-25	44	25
EPI_ISL_1828782	B.1.1.318	Dhaka	2021-02-26	34	18
EPI_ISL_1360428	B.1.351.3	Chattogram	2021-02-27	36	22
EPI_ISL_1752690	B.1.351.3	Dhaka	2021-02-27	32	20
EPI_ISL_1752691	B.1.351.3	Chattogram	2021-02-27	33	21
EPI_ISL_1360447	B.1.351.3	Dhaka	2021-02-28	29	20
EPI_ISL_1750959	B.1.1.7	Dhaka	2021-03-01	44	25
EPI_ISL_1828779	B.1.1.7	Chattogram	2021-03-06	37	21
EPI_ISL_1634463	B.1.351.3	Dhaka	2021-03-08	36	22
EPI_ISL_1742837	None	Dhaka	2021-03-08	8	3
EPI_ISL_1793785	B.1.1.7	Dhaka	2021-03-08	40	23
EPI_ISL_1360430	B.1.1.7	Dhaka	2021-03-09	40	22
EPI_ISL_1360448	B.1.351.3	Mymensingh	2021-03-09	33	21
EPI_ISL_2348651	B.1.1	Khulna	2021-03-09	24	14
EPI_ISL_2361897	B.1.351.3	Dhaka	2021-03-09	33	21
EPI_ISL_1360449	B.1.351.3	Dhaka	2021-03-11	34	22
EPI_ISL_1360450	B.1.1.25	Dhaka	2021-03-11	26	13
EPI_ISL_1498145	B.1.525	Sylhet	2021-03-11	34	14
EPI_ISL_1750960	B.1.1.7	Dhaka	2021-03-11	34	22
EPI_ISL_2037865	B.1.351.3	Dhaka	2021-03-11	26	16
EPI_ISL_2038944	B.1.351.3	Dhaka	2021-03-11	32	19
EPI_ISL_1793784	B.1.1.7	Dhaka	2021-03-13	38	20
EPI_ISL_2038623	B.1.351.3	Dhaka	2021-03-13	30	18
EPI_ISL_1469969	B.1.351.3	Dhaka	2021-03-14	29	17
EPI_ISL_1498127	B.1.351.3	Dhaka	2021-03-14	30	18
EPI_ISL_1531566	B.1.351	Dhaka	2021-03-14	29	17
EPI_ISL_1531567	B.1.351.3	Dhaka	2021-03-14	34	23
EPI_ISL_1531568	B.1.351.3	Dhaka	2021-03-14	33	20
EPI_ISL_1531569	B.1.351	Dhaka	2021-03-14	31	19
EPI_ISL_1531570	B.1.1.7	Dhaka	2021-03-14	40	22
EPI_ISL_1531571	B.1.1.7	Dhaka	2021-03-14	41	22
EPI_ISL_1531572	B.1.351.3	Dhaka	2021-03-14	33	21
EPI_ISL_1531735	B.1.351.3	Dhaka	2021-03-14	34	21
EPI_ISL_1531743	B.1.351.3	Dhaka	2021-03-14	34	21
EPI_ISL_1531744	B.1.351.3	Dhaka	2021-03-14	35	21
EPI_ISL_1531776	B.1.1.25	Dhaka	2021-03-14	26	18
EPI_ISL_1532065	B.1.1.25	Dhaka	2021-03-14	26	18
EPI_ISL_1532855	B.1.1.25	Dhaka	2021-03-14	26	18
EPI_ISL_1532982	B.1.1.25	Dhaka	2021-03-14	26	18
EPI_ISL_1533423	B.1.351.3	Dhaka	2021-03-14	32	20
EPI_ISL_1533426	B.1.1.318	Dhaka	2021-03-14	33	17
EPI_ISL_1533427	B.1.351.3	Dhaka	2021-03-14	34	21
EPI_ISL_1533429	B.1.351.3	Dhaka	2021-03-14	35	22
EPI_ISL_1533430	B.1.351	Dhaka	2021-03-14	30	17
EPI_ISL_1533728	B.1.525	Dhaka	2021-03-14	36	14
EPI_ISL_1533802	None	Dhaka	2021-03-14	10	3
EPI_ISL_1533852	B.1.351	Dhaka	2021-03-14	31	19
EPI_ISL_1534610	B.1.351	Dhaka	2021-03-14	27	18
EPI_ISL_1534611	B.1.351.3	Dhaka	2021-03-14	35	22
EPI_ISL_1534612	B.1.351.3	Dhaka	2021-03-14	34	20
EPI_ISL_1534614	B.1.351.3	Dhaka	2021-03-14	30	19
EPI_ISL_1534615	B.1.351.3	Dhaka	2021-03-14	33	21
EPI_ISL_1534616	B.1.351.3	Dhaka	2021-03-14	35	22
EPI_ISL_1534618	B.1.351.3	Dhaka	2021-03-14	32	20
EPI_ISL_1534619	B.1.525	Dhaka	2021-03-14	37	15
EPI_ISL_1534620	B.1.1	Dhaka	2021-03-14	28	21
EPI_ISL_1534621	B.1.351.3	Dhaka	2021-03-14	33	21
EPI_ISL_1538405	B.1.1.318	Dhaka	2021-03-14	33	17
EPI_ISL_1538406	B.1.351.3	Dhaka	2021-03-14	35	22
EPI_ISL_1538407	B.1.351.3	Dhaka	2021-03-14	32	21
EPI_ISL_1538409	B.1.351.3	Dhaka	2021-03-14	32	20
EPI_ISL_1538411	B.1.351.3	Dhaka	2021-03-14	32	21
EPI_ISL_2040202	B.1.351.3	Dhaka	2021-03-14	31	19
EPI_ISL_2043671	B.1.351.3	Dhaka	2021-03-14	33	21
EPI_ISL_2044075	B.1.351.3	Dhaka	2021-03-14	34	20
EPI_ISL_2044525	B.1.351.3	Dhaka	2021-03-14	34	20
EPI_ISL_2044950	B.1.1.25	Dhaka	2021-03-14	22	10
EPI_ISL_2045661	B.1	Dhaka	2021-03-14	14	6
EPI_ISL_2046273	B.1.351.3	Dhaka	2021-03-14	31	19
EPI_ISL_1498126	B.1.351.3	Mymensingh	2021-03-15	31	18
EPI_ISL_1498131	B.1.1.25	Dhaka	2021-03-15	22	12
EPI_ISL_1498137	B.1.351.3	Dhaka	2021-03-15	30	18
EPI_ISL_1534613	B.1.351	Dhaka	2021-03-15	29	18
EPI_ISL_1538410	B.1.351.3	Dhaka	2021-03-15	31	19
EPI_ISL_1634456	B.1.1	Dhaka	2021-03-15	21	14
EPI_ISL_2043212	B.1.351.3	Dhaka	2021-03-15	33	21
EPI_ISL_2046750	B.1.351	Dhaka	2021-03-15	29	17
EPI_ISL_1469967	B.1.351.3	Dhaka	2021-03-16	32	20
EPI_ISL_1498132	B.1.1.7	Dhaka	2021-03-16	36	21
EPI_ISL_1498136	B.1.351.3	Dhaka	2021-03-16	31	19
EPI_ISL_1508828	B.1.1.25	Dhaka	2021-03-16	23	10
EPI_ISL_1508833	B.1.351.3	Dhaka	2021-03-16	33	21
EPI_ISL_1508841	B.1.351.3	Dhaka	2021-03-16	33	21
EPI_ISL_1508891	B.1.351.3	Dhaka	2021-03-16	34	21
EPI_ISL_1508892	B.1.351	Dhaka	2021-03-16	27	16
EPI_ISL_1508893	B.1.351.3	Dhaka	2021-03-16	34	21
EPI_ISL_1508915	B.1.351.3	Dhaka	2021-03-16	35	22
EPI_ISL_1508940	B.1.351.3	Dhaka	2021-03-16	32	19
EPI_ISL_1508942	B.1.351.3	Dhaka	2021-03-16	33	20
EPI_ISL_1508943	B.1.1.7	Dhaka	2021-03-16	43	24
EPI_ISL_1508946	B.1.1.7	Dhaka	2021-03-16	43	25
EPI_ISL_1508950	B.1.525	Dhaka	2021-03-16	41	18
EPI_ISL_1508952	B.1.351.3	Dhaka	2021-03-16	32	20
EPI_ISL_1508954	B.1.1.7	Dhaka	2021-03-16	41	22
EPI_ISL_1508955	B.1.1.7	Dhaka	2021-03-16	43	22
EPI_ISL_1508999	B.1.351.3	Dhaka	2021-03-16	33	21
EPI_ISL_1509000	B.1.1.7	Dhaka	2021-03-16	39	23
EPI_ISL_1509001	B.1.351.3	Dhaka	2021-03-16	32	20
EPI_ISL_1509272	B.1.351.3	Dhaka	2021-03-16	31	19
EPI_ISL_1509298	B.1.351.3	Dhaka	2021-03-16	33	21
EPI_ISL_1509299	B.1.351.3	Dhaka	2021-03-16	32	20
EPI_ISL_1509637	B.1.351.3	Dhaka	2021-03-16	31	19
EPI_ISL_1509924	B.1.351.3	Dhaka	2021-03-16	38	21
EPI_ISL_1520103	B.1.1.25	Dhaka	2021-03-16	20	12
EPI_ISL_1520105	B.1.351.3	Dhaka	2021-03-16	33	19
EPI_ISL_1524771	B.1.351.3	Dhaka	2021-03-16	31	19
EPI_ISL_1524775	B.1.351.3	Dhaka	2021-03-16	31	19
EPI_ISL_1524776	B.1.351.3	Dhaka	2021-03-16	31	19
EPI_ISL_1524802	B.1.351	Dhaka	2021-03-16	32	20
EPI_ISL_1524872	B.1.351.3	Dhaka	2021-03-16	35	22
EPI_ISL_1531533	B.1.525	Dhaka	2021-03-16	38	17
EPI_ISL_1531534	B.1.351.3	Dhaka	2021-03-16	32	20
EPI_ISL_1531554	B.1.351.3	Dhaka	2021-03-16	33	21
EPI_ISL_1531555	B.1.351	Dhaka	2021-03-16	35	21
EPI_ISL_1531556	B.1.351.3	Dhaka	2021-03-16	29	19
EPI_ISL_1531557	B.1.351.3	Dhaka	2021-03-16	33	20
EPI_ISL_1531558	B.1.1.25	Dhaka	2021-03-16	22	12
EPI_ISL_1531559	B.1.351.3	Dhaka	2021-03-16	32	20
EPI_ISL_1531560	B.1.351.3	Dhaka	2021-03-16	31	19
EPI_ISL_1531561	B.1.351.3	Dhaka	2021-03-16	31	19
EPI_ISL_1531562	B.1.1.7	Dhaka	2021-03-16	43	25
EPI_ISL_1531563	B.1.351	Dhaka	2021-03-16	34	19
EPI_ISL_1531564	B.1.351.3	Dhaka	2021-03-16	31	19
EPI_ISL_1531565	B.1.1.7	Dhaka	2021-03-16	41	22
EPI_ISL_1634457	B.1.1.318	Dhaka	2021-03-16	33	18
EPI_ISL_1714805	B.1.351.3	Dhaka	2021-03-16	31	18
EPI_ISL_1722306	B.1.351.3	Dhaka	2021-03-16	31	19
EPI_ISL_2039394	B.1.351.3	Dhaka	2021-03-16	32	19
EPI_ISL_2039757	B.1.351.3	Dhaka	2021-03-16	36	22
EPI_ISL_2047053	B.1.351.3	Dhaka	2021-03-16	33	21
EPI_ISL_3071134	B.1.1.7	Sylhet	2021-03-16	44	25
EPI_ISL_1793787	B.1.351.3	Dhaka	2021-03-17	33	20
EPI_ISL_1469968	B.1.351.3	Dhaka	2021-03-18	29	18
EPI_ISL_1498138	B.1.351.3	Dhaka	2021-03-18	33	20
EPI_ISL_1587429	B.1.351.3	Dhaka	2021-03-18	29	18
EPI_ISL_1634455	B.1.351.3	Dhaka	2021-03-18	30	19
EPI_ISL_1715164	B.1.351.3	Dhaka	2021-03-18	30	19
EPI_ISL_2348652	B.1.1.7	Khulna	2021-03-18	39	22
EPI_ISL_2349879	B.1.1	Khulna	2021-03-18	25	16
EPI_ISL_1719905	B.1.1.25	Dhaka	2021-03-19	16	11
EPI_ISL_1719907	B.1.351.3	Dhaka	2021-03-19	33	19
EPI_ISL_1742836	B.1.351.3	Dhaka	2021-03-19	35	19
EPI_ISL_1469978	B.1.351.3	Chattogram	2021-03-20	32	21
EPI_ISL_1469979	B.1.351.3	Dhaka	2021-03-20	31	20
EPI_ISL_1673673	B.1.351.3	Dhaka	2021-03-20	28	17
EPI_ISL_1673680	B.1.351.3	Dhaka	2021-03-20	34	23
EPI_ISL_1719916	None	Dhaka	2021-03-20	12	3
EPI_ISL_1760649	B.1.525	Dhaka	2021-03-20	34	14
EPI_ISL_1469964	B.1.351.3	Dhaka	2021-03-21	28	19
EPI_ISL_1469965	B.1.351.3	Dhaka	2021-03-21	31	20
EPI_ISL_1469971	B.1.351.3	Dhaka	2021-03-21	35	21
EPI_ISL_1469973	B.1.1.25	Chattogram	2021-03-21	39	25
EPI_ISL_1469974	B.1.351.3	Dhaka	2021-03-21	33	21
EPI_ISL_1714801	B.1.351.3	Dhaka	2021-03-21	33	21
EPI_ISL_1714806	B.1.351.3	Dhaka	2021-03-21	28	18
EPI_ISL_1722681	B.1.351.3	Dhaka	2021-03-21	32	20
EPI_ISL_1760650	B.1.525	Dhaka	2021-03-21	34	14
EPI_ISL_1469970	B.1.351.3	Dhaka	2021-03-22	29	19
EPI_ISL_1469975	B.1.1.318	Dhaka	2021-03-22	33	17
EPI_ISL_1634459	B.1.351.3	Dhaka	2021-03-22	32	19
EPI_ISL_1634461	B.1.351.3	Dhaka	2021-03-22	27	17
EPI_ISL_1720931	B.1.351.3	Dhaka	2021-03-22	33	21
EPI_ISL_1750961	B.1.1.7	Dhaka	2021-03-22	38	24
EPI_ISL_2348653	B.1	Khulna	2021-03-22	21	11
EPI_ISL_2349880	B.1.1.7	Khulna	2021-03-22	38	22
EPI_ISL_1469972	B.1.351.3	Dhaka	2021-03-23	31	19
EPI_ISL_1715165	B.1.351.3	Dhaka	2021-03-23	32	20
EPI_ISL_1721346	B.1.351.3	Dhaka	2021-03-23	33	21
EPI_ISL_1742838	B.1.351.3	Dhaka	2021-03-23	32	20
EPI_ISL_1750962	B.1.1.7	Dhaka	2021-03-23	41	24
EPI_ISL_1469976	B.1.351.3	Khulna	2021-03-25	31	21
EPI_ISL_1593853	B.1.1.7	Dhaka	2021-03-25	42	21
EPI_ISL_1715160	B.1.1.7	Dhaka	2021-03-25	42	21
EPI_ISL_1715162	B.1.351.3	Dhaka	2021-03-25	31	19
EPI_ISL_1719908	B.1	Dhaka	2021-03-25	7	4
EPI_ISL_1469986	B.1.351.3	Dhaka	2021-03-26	33	21
EPI_ISL_1634448	B.1.351.3	Chattogram	2021-03-27	31	19
EPI_ISL_1634449	B.1.351.3	Barishal	2021-03-27	35	21
EPI_ISL_1634450	B.1.351.3	Chattogram	2021-03-27	31	22
EPI_ISL_1634453	B.1.351.3	Dhaka	2021-03-27	32	19
EPI_ISL_1498139	B.1.351.3	Dhaka	2021-03-28	30	18
EPI_ISL_1634451	B.1.351.3	Dhaka	2021-03-28	34	21
EPI_ISL_1825683	B.1.1.7	Chattogram	2021-03-28	41	23
EPI_ISL_1498140	B.1.351.3	Dhaka	2021-03-29	34	19
EPI_ISL_1634452	B.1.351.3	Rangpur	2021-03-29	26	15
EPI_ISL_1825680	B.1.1.7	Chattogram	2021-03-29	43	23
EPI_ISL_2350142	B.1.351.3	Khulna	2021-03-29	33	21
EPI_ISL_3506342	B.1.351.3	Dhaka	2021-03-29	33	21
EPI_ISL_7547538	B.1.351.3	Dhaka	2021-03-29	34	21
EPI_ISL_1715161	B.1.351	Dhaka	2021-03-30	31	21
EPI_ISL_1715163	B.1.351.3	Dhaka	2021-03-30	33	20
EPI_ISL_2361895	B.1.351.3	Dhaka	2021-03-30	34	21
EPI_ISL_2446032	B.1.1.7	Sylhet	2021-03-30	38	23
EPI_ISL_3506340	B.1.351.3	Dhaka	2021-03-30	32	19
EPI_ISL_1498141	B.1.351.3	Dhaka	2021-03-31	31	19
EPI_ISL_1634458	B.1.351.3	Rajshahi	2021-03-31	32	19
EPI_ISL_1715166	B.1.351.3	Dhaka	2021-03-31	33	20
EPI_ISL_1825678	B.1.1.7	Chattogram	2021-03-31	47	25
EPI_ISL_2446033	B.1.525	Sylhet	2021-03-31	33	15
EPI_ISL_2446034	B.1.1.7	Sylhet	2021-03-31	42	26
EPI_ISL_7547539	B.1.1.318	Dhaka	2021-03-31	36	17
EPI_ISL_1587430	B.1.351.3	Dhaka	2021-04-01	30	18
EPI_ISL_1634446	B.1.351.3	Dhaka	2021-04-01	34	22
EPI_ISL_1634447	B.1.351.3	Dhaka	2021-04-01	32	19
EPI_ISL_1634460	B.1.351.3	Dhaka	2021-04-01	34	22
EPI_ISL_1825676	B.1.1.7	Chattogram	2021-04-01	45	26
EPI_ISL_1825679	B.1.351.3	Chattogram	2021-04-01	33	20
EPI_ISL_1825681	B.1.1.7	Chattogram	2021-04-01	42	23
EPI_ISL_1825684	B.1.1.318	Chattogram	2021-04-01	28	14
EPI_ISL_1825685	B.1.1.7	Chattogram	2021-04-01	42	23
EPI_ISL_1915108	B.1.351.3	Chattogram	2021-04-01	36	23
EPI_ISL_2348658	B.1.351.3	Khulna	2021-04-01	32	21
EPI_ISL_2361894	B.1.351.3	Dhaka	2021-04-01	39	24
EPI_ISL_1587431	B.1.351.3	Dhaka	2021-04-03	32	19
EPI_ISL_1587432	B.1.351.3	Dhaka	2021-04-03	34	21
EPI_ISL_1634462	B.1.525	Dhaka	2021-04-03	36	14
EPI_ISL_1721825	B.1.1.7	Dhaka	2021-04-03	40	21
EPI_ISL_1752702	B.1.351.3	Dhaka	2021-04-03	31	19
EPI_ISL_1825686	B.1.351.3	Chattogram	2021-04-03	31	19
EPI_ISL_1915109	B.1.351.3	Dhaka	2021-04-03	36	21
EPI_ISL_2233361	B.1.1.318	Chattogram	2021-04-03	35	20
EPI_ISL_2235495	B.1.1.7	Chattogram	2021-04-03	43	25
EPI_ISL_2348660	B.1.351.3	Khulna	2021-04-03	33	20
EPI_ISL_1587433	B.1.351.3	Dhaka	2021-04-04	31	18
EPI_ISL_1587434	B.1.351.3	Dhaka	2021-04-04	31	18
EPI_ISL_1593854	B.1.351.3	Sylhet	2021-04-04	32	20
EPI_ISL_1743591	None	Dhaka	2021-04-04	14	7
EPI_ISL_1752703	B.1.351.3	Chattogram	2021-04-04	30	19
EPI_ISL_1752704	B.1.351.3	Mymensingh	2021-04-04	31	21
EPI_ISL_1915110	B.1.351.3	Sylhet	2021-04-04	30	19
EPI_ISL_1915111	B.1.351	Dhaka	2021-04-04	29	20
EPI_ISL_2445977	B.1.1.7	Chattogram	2021-04-04	42	24
EPI_ISL_2445994	B.1.351.3	Chattogram	2021-04-04	32	20
EPI_ISL_1587435	B.1.351.3	Mymensingh	2021-04-05	32	19
EPI_ISL_1587436	B.1.351.3	Dhaka	2021-04-05	33	20
EPI_ISL_1825682	B.1.351.3	Chattogram	2021-04-05	33	21
EPI_ISL_2348661	B.1.351.3	Khulna	2021-04-05	34	20
EPI_ISL_1583158	B.1.351.3	Dhaka	2021-04-06	33	19
EPI_ISL_1583188	B.1.351.3	Dhaka	2021-04-06	32	21
EPI_ISL_1583252	B.1.351.3	Dhaka	2021-04-06	33	19
EPI_ISL_1583253	B.1.351.3	Dhaka	2021-04-06	33	19
EPI_ISL_1585269	B.1.351.3	Dhaka	2021-04-06	37	22
EPI_ISL_1585273	B.1.1.318	Dhaka	2021-04-06	37	20
EPI_ISL_1585940	B.1	Dhaka	2021-04-06	10	3
EPI_ISL_1587437	B.1.351.3	Dhaka	2021-04-06	33	20
EPI_ISL_1588593	B.1.525	Dhaka	2021-04-06	36	15
EPI_ISL_1593804	B.1.351.3	Dhaka	2021-04-06	35	21
EPI_ISL_1593856	B.1.351.3	Dhaka	2021-04-06	34	20
EPI_ISL_1593857	B.1.351.3	Dhaka	2021-04-06	37	24
EPI_ISL_1593858	B.1.351.3	Dhaka	2021-04-06	33	19
EPI_ISL_1593859	B.1.351.3	Dhaka	2021-04-06	34	20
EPI_ISL_1593860	B.1.351.3	Dhaka	2021-04-06	33	21
EPI_ISL_1593861	B.1.351.3	Dhaka	2021-04-06	31	20
EPI_ISL_1593862	B.1.351.3	Dhaka	2021-04-06	32	20
EPI_ISL_1593863	B.1.351.3	Dhaka	2021-04-06	36	23
EPI_ISL_1593879	B.1.351	Dhaka	2021-04-06	31	18
EPI_ISL_1593880	B.1.351.3	Dhaka	2021-04-06	33	21
EPI_ISL_1593888	B.1.351.3	Dhaka	2021-04-06	33	20
EPI_ISL_1593894	B.1.351	Dhaka	2021-04-06	28	17
EPI_ISL_1595718	B.1.351.3	Dhaka	2021-04-06	35	21
EPI_ISL_1595831	B.1.351.3	Dhaka	2021-04-06	34	21
EPI_ISL_1595832	B.1.351.3	Dhaka	2021-04-06	32	20
EPI_ISL_1595833	B.1.351.3	Dhaka	2021-04-06	31	19
EPI_ISL_1595834	B.1.351.3	Dhaka	2021-04-06	33	20
EPI_ISL_1595835	B.1.351	Dhaka	2021-04-06	28	17
EPI_ISL_1595837	B.1.1.318	Dhaka	2021-04-06	36	19
EPI_ISL_1595839	B.1.351.3	Dhaka	2021-04-06	33	21
EPI_ISL_1595840	B.1.525	Dhaka	2021-04-06	28	10
EPI_ISL_1595841	B.1.351.3	Dhaka	2021-04-06	34	22
EPI_ISL_1595843	B.1.351.3	Dhaka	2021-04-06	35	23
EPI_ISL_1615663	B.1.351.3	Dhaka	2021-04-06	31	20
EPI_ISL_1615664	B.1.351.3	Dhaka	2021-04-06	30	19
EPI_ISL_1616000	B.1.351.3	Dhaka	2021-04-06	34	21
EPI_ISL_1616606	B.1.351	Dhaka	2021-04-06	32	19
EPI_ISL_1616608	B.1.351.3	Dhaka	2021-04-06	35	21
EPI_ISL_1616615	B.1.351.3	Dhaka	2021-04-06	32	20
EPI_ISL_1616616	B.1.351.3	Dhaka	2021-04-06	34	21
EPI_ISL_1616835	B.1.351.3	Dhaka	2021-04-06	36	22
EPI_ISL_1616838	B.1.351	Dhaka	2021-04-06	31	19
EPI_ISL_1629810	B.1.1.318	Dhaka	2021-04-06	38	19
EPI_ISL_1629811	B.1.351.3	Dhaka	2021-04-06	34	20
EPI_ISL_1752705	B.1.351.3	Rajshahi	2021-04-06	29	19
EPI_ISL_1793788	B.1.351.3	Dhaka	2021-04-06	34	21
EPI_ISL_1915113	B.1.351.3	Dhaka	2021-04-06	37	21
EPI_ISL_1915114	B.1.351.3	Chattogram	2021-04-06	31	21
EPI_ISL_1915115	B.1.351.3	Chattogram	2021-04-06	34	22
EPI_ISL_1915116	B.1.351	Chattogram	2021-04-06	35	25
EPI_ISL_2361892	B.1.351.3	Dhaka	2021-04-06	32	20
EPI_ISL_1575127	B.1.351	Dhaka	2021-04-07	30	19
EPI_ISL_1585942	B.1.351.3	Dhaka	2021-04-07	33	21
EPI_ISL_1587438	B.1.351.3	Dhaka	2021-04-07	32	19
EPI_ISL_1587439	B.1.351.3	Dhaka	2021-04-07	29	16
EPI_ISL_1595842	B.1.351.3	Dhaka	2021-04-07	32	20
EPI_ISL_1616836	B.1.351	Dhaka	2021-04-07	31	19
EPI_ISL_2233363	B.1.351.3	Khulna	2021-04-07	34	21
EPI_ISL_1587440	B.1.351.3	Dhaka	2021-04-08	30	18
EPI_ISL_1587441	B.1.351.3	Dhaka	2021-04-08	34	20
EPI_ISL_1915117	B.1.351	Dhaka	2021-04-08	28	17
EPI_ISL_2233362	B.1.351.3	Khulna	2021-04-08	33	20
EPI_ISL_2235494	B.1.525	Sylhet	2021-04-08	32	13
EPI_ISL_3506344	B.1.351.3	Dhaka	2021-04-09	34	21
EPI_ISL_1587446	B.1.351.3	Dhaka	2021-04-10	34	19
EPI_ISL_1587447	B.1.351.3	Dhaka	2021-04-10	31	19
EPI_ISL_1915118	B.1.351.3	Dhaka	2021-04-10	32	20
EPI_ISL_2348662	B.1.525	Khulna	2021-04-10	31	15
EPI_ISL_1587443	B.1.351.3	Chattogram	2021-04-11	31	19
EPI_ISL_1587444	B.1.351.3	Barishal	2021-04-11	31	19
EPI_ISL_1587445	B.1.351.3	Dhaka	2021-04-11	34	19
EPI_ISL_1593855	B.1.351	Dhaka	2021-04-11	25	14
EPI_ISL_1793790	B.1.351.3	Dhaka	2021-04-11	33	21
EPI_ISL_2348663	B.1.1.7	Khulna	2021-04-11	38	22
EPI_ISL_2445978	B.1.351.3	Chattogram	2021-04-11	27	18
EPI_ISL_1657084	B.1.351.3	Dhaka	2021-04-12	30	20
EPI_ISL_1669904	B.1.1.7	Dhaka	2021-04-12	39	22
EPI_ISL_1669905	B.1.1.7	Dhaka	2021-04-12	35	20
EPI_ISL_1793789	B.1.1.318	Dhaka	2021-04-12	33	17
EPI_ISL_1793791	B.1.525	Dhaka	2021-04-12	35	14
EPI_ISL_1657085	B.1.351.3	Dhaka	2021-04-13	30	16
EPI_ISL_1669906	B.1.351.3	Dhaka	2021-04-13	31	20
EPI_ISL_2348664	B.1.351.3	Khulna	2021-04-13	31	20
EPI_ISL_1657086	B.1.351	Dhaka	2021-04-14	28	16
EPI_ISL_2178974	B.1.351.3	Dhaka	2021-04-14	33	20
EPI_ISL_2233366	B.1.351.3	Dhaka	2021-04-14	35	24
EPI_ISL_3506346	B.1.351.3	Dhaka	2021-04-14	35	22
EPI_ISL_1657087	B.1.351.3	Dhaka	2021-04-15	31	18
EPI_ISL_1657088	B.1.351.3	Dhaka	2021-04-15	29	17
EPI_ISL_1669907	B.1.351.3	Dhaka	2021-04-15	28	16
EPI_ISL_1715167	B.1.351.3	Dhaka	2021-04-15	32	20
EPI_ISL_1715168	B.1.1.318	Dhaka	2021-04-15	34	18
EPI_ISL_2178953	B.1.351.3	Dhaka	2021-04-15	32	21
EPI_ISL_2178962	B.1.351.3	Dhaka	2021-04-15	35	23
EPI_ISL_2233364	B.1.351	Dhaka	2021-04-15	30	19
EPI_ISL_2233367	B.1.1.318	Dhaka	2021-04-15	35	18
EPI_ISL_2233368	B.1.351.3	Dhaka	2021-04-15	34	23
EPI_ISL_2445984	B.1.351.3	Chattogram	2021-04-15	28	18
EPI_ISL_2445991	B.1.351.3	Chattogram	2021-04-15	33	20
EPI_ISL_1715169	B.1.351.3	Dhaka	2021-04-16	37	21
EPI_ISL_2178950	B.1.351.3	Dhaka	2021-04-16	27	18
EPI_ISL_2178952	B.1.351.3	Dhaka	2021-04-16	33	21
EPI_ISL_2233365	B.1.351.3	Dhaka	2021-04-16	35	21
EPI_ISL_2178967	B.1.351.3	Dhaka	2021-04-17	34	20
EPI_ISL_2178975	B.1.351.3	Dhaka	2021-04-17	29	18
EPI_ISL_2233369	B.1.351.3	Dhaka	2021-04-17	38	23
EPI_ISL_2233370	B.1.351	Dhaka	2021-04-17	29	18
EPI_ISL_2233371	B.1.351.3	Dhaka	2021-04-17	35	21
EPI_ISL_3071111	B.1.351.3	Dhaka	2021-04-17	33	19
EPI_ISL_2178966	B.1.351.3	Dhaka	2021-04-18	33	20
EPI_ISL_2178969	B.1.351.3	Dhaka	2021-04-18	32	20
EPI_ISL_2233376	B.1.351.3	Dhaka	2021-04-18	33	21
EPI_ISL_2445987	B.1.351.3	Chattogram	2021-04-18	31	19
EPI_ISL_1717025	B.1.1.318	Dhaka	2021-04-19	34	18
EPI_ISL_1805701	B.1.351	Dhaka	2021-04-19	27	15
EPI_ISL_2002482	B.1.351.3	Dhaka	2021-04-19	32	20
EPI_ISL_2178947	B.1.351	Dhaka	2021-04-19	28	18
EPI_ISL_2178948	B.1.1.7	Dhaka	2021-04-19	40	24
EPI_ISL_2178949	B.1.351.3	Dhaka	2021-04-19	33	20
EPI_ISL_2178954	B.1.1.7	Dhaka	2021-04-19	43	25
EPI_ISL_2178960	B.1.351.3	Dhaka	2021-04-19	33	21
EPI_ISL_2178964	B.1.1.7	Dhaka	2021-04-19	41	24
EPI_ISL_2178968	B.1.351.3	Dhaka	2021-04-19	35	21
EPI_ISL_2178973	B.1.351.3	Dhaka	2021-04-19	32	20
EPI_ISL_2233372	B.1.1.318	Dhaka	2021-04-19	35	17
EPI_ISL_2233373	B.1.351.3	Dhaka	2021-04-19	35	22
EPI_ISL_2233374	B.1.351.3	Dhaka	2021-04-19	37	24
EPI_ISL_2233375	B.1.351.3	Dhaka	2021-04-19	34	22
EPI_ISL_2178961	B.1.351	Dhaka	2021-04-20	37	20
EPI_ISL_2178963	B.1.351.3	Dhaka	2021-04-20	37	23
EPI_ISL_2178965	B.1.351.3	Dhaka	2021-04-20	32	19
EPI_ISL_2178970	B.1.351.3	Dhaka	2021-04-20	36	25
EPI_ISL_2178971	B.1.351	Dhaka	2021-04-20	23	15
EPI_ISL_2178972	B.1.351.3	Dhaka	2021-04-20	31	20
EPI_ISL_2445980	B.1.351.3	Chattogram	2021-04-20	29	18
EPI_ISL_1715170	B.1.351	Dhaka	2021-04-21	32	19
EPI_ISL_2445992	B.1.351.3	Chattogram	2021-04-21	32	18
EPI_ISL_1920962	B.1.351.3	Dhaka	2021-04-22	38	24
EPI_ISL_1915119	B.1.351	Rajshahi	2021-04-24	31	20
EPI_ISL_2445988	B.1.1.318	Chattogram	2021-04-24	33	16
EPI_ISL_1915437	B.1.617.2	Dhaka	2021-04-27	35	25
EPI_ISL_1942249	B.1.617.2	Khulna	2021-04-27	33	23
EPI_ISL_2445993	B.1.1.7	Chattogram	2021-04-27	42	24
EPI_ISL_1915436	AY.39	Khulna	2021-04-28	36	24
EPI_ISL_1938475	B.1.617.2	Khulna	2021-04-28	31	22
EPI_ISL_1938476	B.1.617.2	Barishal	2021-04-28	33	22
EPI_ISL_1915439	AY.61	Dhaka	2021-04-29	37	24
EPI_ISL_1938477	AY.61	Dhaka	2021-04-29	35	23
EPI_ISL_2105565	B.1.617.2	Rangpur	2021-04-29	34	21
EPI_ISL_2445979	B.1.351.3	Chattogram	2021-04-29	33	19
EPI_ISL_2446002	B.1.351.3	Dhaka	2021-04-29	35	20
EPI_ISL_2445989	B.1.1.7	Chattogram	2021-04-30	39	22
EPI_ISL_1915120	B.1.351.3	Chattogram	2021-05-01	36	22
EPI_ISL_2180454	B.1.617.2	Khulna	2021-05-01	37	23
EPI_ISL_2180455	B.1.617.2	Khulna	2021-05-01	40	26
EPI_ISL_2445981	B.1.351.3	Chattogram	2021-05-01	33	21
EPI_ISL_2304471	B.1.351	Khulna	2021-05-02	35	22
EPI_ISL_2445998	B.1.351.3	Dhaka	2021-05-02	34	21
EPI_ISL_2446029	B.1.525	Dhaka	2021-05-02	38	17
EPI_ISL_2692853	B.1.351.3	Rajshahi	2021-05-03	28	18
EPI_ISL_2692854	B.1.351.3	Dhaka	2021-05-03	31	20
EPI_ISL_2233377	B.1.351.3	Dhaka	2021-05-04	34	21
EPI_ISL_2233084	B.1.1.318	Dhaka	2021-05-05	36	18
EPI_ISL_2233085	B.1.1.318	Dhaka	2021-05-05	34	16
EPI_ISL_2233378	B.1.351.3	Dhaka	2021-05-05	34	19
EPI_ISL_2627388	AY.54	Khulna	2021-05-05	31	20
EPI_ISL_2036272	B.1.617.2	Khulna	2021-05-06	40	29
EPI_ISL_2620730	B.1.351.3	Chattogram	2021-05-06	35	23
EPI_ISL_2627387	B.1.617.2	Rajshahi	2021-05-06	34	23
EPI_ISL_5804713	B.1.351	Dhaka	2021-05-06	28	18
EPI_ISL_2445997	B.1.1.7	Chattogram	2021-05-07	39	23
EPI_ISL_2179667	B.1.1.318	Dhaka	2021-05-08	37	20
EPI_ISL_2233379	B.1.351.3	Dhaka	2021-05-08	36	22
EPI_ISL_2233380	B.1.351.3	Dhaka	2021-05-08	35	22
EPI_ISL_2235496	B.1.1.7	Dhaka	2021-05-08	45	24
EPI_ISL_2445982	B.1.351.3	Chattogram	2021-05-08	29	18
EPI_ISL_2445995	B.1.351.3	Chattogram	2021-05-08	32	19
EPI_ISL_2692855	B.1.351.3	Chattogram	2021-05-08	35	22
EPI_ISL_2766650	B.1.617.2	Rajshahi	2021-05-08	41	29
EPI_ISL_5804688	B.1.351.3	Dhaka	2021-05-08	32	18
EPI_ISL_2233381	B.1.351.3	Dhaka	2021-05-09	32	19
EPI_ISL_2233086	B.1.351.3	Dhaka	2021-05-10	37	24
EPI_ISL_2304469	B.1.351.3	Rajshahi	2021-05-10	35	23
EPI_ISL_2304470	B.1.351.3	Chattogram	2021-05-10	33	20
EPI_ISL_2692857	B.1.351.3	Dhaka	2021-05-10	34	21
EPI_ISL_2445996	B.1.351.3	Chattogram	2021-05-11	35	21
EPI_ISL_2620729	B.1.1.318	Chattogram	2021-05-11	37	19
EPI_ISL_2627392	B.1.617.2	Dhaka	2021-05-11	37	24
EPI_ISL_2627393	B.1.617.2	Dhaka	2021-05-11	38	25
EPI_ISL_2180456	B.1.617.2	Dhaka	2021-05-12	35	23
EPI_ISL_2180457	B.1.617.2	Dhaka	2021-05-12	28	16
EPI_ISL_2446021	B.1.351.3	Sylhet	2021-05-12	34	22
EPI_ISL_2446022	B.1.1.7	Sylhet	2021-05-12	37	21
EPI_ISL_2446028	B.1.351.3	Dhaka	2021-05-12	35	24
EPI_ISL_2179666	B.1.1.318	Sylhet	2021-05-13	38	19
EPI_ISL_2284885	B.1.617.2	Rajshahi	2021-05-13	40	27
EPI_ISL_2284886	B.1.617.2	Rajshahi	2021-05-13	41	28
EPI_ISL_2284887	B.1.617.2	Rajshahi	2021-05-13	41	26
EPI_ISL_2284894	B.1.617.2	Khulna	2021-05-13	37	24
EPI_ISL_2304461	B.1.617.2	Rajshahi	2021-05-13	44	28
EPI_ISL_2304462	B.1.617.2	Rajshahi	2021-05-13	43	27
EPI_ISL_2304465	AY.45	Rajshahi	2021-05-13	28	21
EPI_ISL_2304468	B.1.351.3	Rajshahi	2021-05-13	36	24
EPI_ISL_2399450	B.1.617.2	Rajshahi	2021-05-13	37	23
EPI_ISL_2399451	B.1.617.2	Rajshahi	2021-05-13	38	25
EPI_ISL_2399452	B.1.617.2	Rajshahi	2021-05-13	42	28
EPI_ISL_2399453	B.1.617.2	Rajshahi	2021-05-13	42	26
EPI_ISL_2399454	B.1.617.2	Rajshahi	2021-05-13	47	29
EPI_ISL_2399455	B.1.617.2	Rajshahi	2021-05-13	46	29
EPI_ISL_2399456	B.1.617.2	Rajshahi	2021-05-13	43	27
EPI_ISL_2434143	B.1.617.2	Rajshahi	2021-05-13	42	26
EPI_ISL_2445983	B.1.351.3	Chattogram	2021-05-13	34	19
EPI_ISL_2445986	B.1.351	Chattogram	2021-05-13	26	15
EPI_ISL_2446026	B.1.351.3	Sylhet	2021-05-14	33	20
EPI_ISL_2304466	B.1.351.3	Rajshahi	2021-05-16	32	19
EPI_ISL_2304467	B.1.351.3	Rajshahi	2021-05-16	35	20
EPI_ISL_2284888	B.1.617.2	Rajshahi	2021-05-17	44	27
EPI_ISL_2304463	B.1.617.2	Rajshahi	2021-05-17	37	25
EPI_ISL_2433929	B.1.160	Chattogram	2021-05-17	33	20
EPI_ISL_2433930	None	Chattogram	2021-05-17	32	20
EPI_ISL_2446016	B.1.1.318	Sylhet	2021-05-17	39	22
EPI_ISL_2627394	B.1.617.2	Dhaka	2021-05-17	35	25
EPI_ISL_2284892	AY.61	Khulna	2021-05-18	34	21
EPI_ISL_2284893	AY.33	Barishal	2021-05-18	30	19
EPI_ISL_2433936	B.1.351.3	Chattogram	2021-05-18	34	21
EPI_ISL_2433937	B.1.351.3	Chattogram	2021-05-18	32	20
EPI_ISL_2433938	B.1.617.2	Chattogram	2021-05-18	40	27
EPI_ISL_2433966	B.1.351.3	Chattogram	2021-05-18	44	32
EPI_ISL_2444394	B.1.351.3	Chattogram	2021-05-18	44	32
EPI_ISL_2444395	B.1	Chattogram	2021-05-18	36	23
EPI_ISL_2444396	B.1.351.3	Chattogram	2021-05-18	34	22
EPI_ISL_2445975	B.1.351.3	Chattogram	2021-05-18	42	34
EPI_ISL_2446017	B.1.351.3	Sylhet	2021-05-18	31	20
EPI_ISL_2467930	B.1.1.318	Dhaka	2021-05-18	39	22
EPI_ISL_2467934	B.1.351.3	Dhaka	2021-05-18	31	20
EPI_ISL_2467939	B.1.351	Dhaka	2021-05-18	31	20
EPI_ISL_2467940	B.1.1	Dhaka	2021-05-18	20	11
EPI_ISL_2467941	B.1.351.3	Dhaka	2021-05-18	35	24
EPI_ISL_2467942	B.1.351.3	Dhaka	2021-05-18	35	23
EPI_ISL_2468944	B.1.351	Dhaka	2021-05-18	57	36
EPI_ISL_2469469	B.1.1.25	Dhaka	2021-05-18	20	9
EPI_ISL_2469581	B.1.351.3	Dhaka	2021-05-18	32	19
EPI_ISL_2470727	B.1.351.3	Chattogram	2021-05-18	46	32
EPI_ISL_2471193	B.1.351	Dhaka	2021-05-18	74	52
EPI_ISL_2472099	B.1	Dhaka	2021-05-18	15	6
EPI_ISL_3620533	B.1.617.2	Chattogram	2021-05-18	41	25
EPI_ISL_11324407	B.1.351.3	Barishal	2021-05-19	35	23
EPI_ISL_2469470	B.1.351.3	Chattogram	2021-05-19	33	22
EPI_ISL_2470104	None	Dhaka	2021-05-19	26	14
EPI_ISL_2627389	B.1.617.2	Dhaka	2021-05-19	39	28
EPI_ISL_2627390	B.1.617.2	Dhaka	2021-05-19	34	23
EPI_ISL_2627391	B.1.617.2	Dhaka	2021-05-19	35	23
EPI_ISL_2446027	B.1.351.3	Sylhet	2021-05-20	33	21
EPI_ISL_2620732	B.1.1.7	Chattogram	2021-05-20	48	27
EPI_ISL_2620733	B.1.525	Chattogram	2021-05-21	36	16
EPI_ISL_3341973	B.1.351.3	Dhaka	2021-05-21	40	25
EPI_ISL_3341976	B.1.351.3	Dhaka	2021-05-21	38	24
EPI_ISL_3341986	B.1.351.3	Dhaka	2021-05-21	36	21
EPI_ISL_2284889	B.1.617.2	Khulna	2021-05-22	39	26
EPI_ISL_2284890	AY.43	Rangpur	2021-05-22	43	29
EPI_ISL_2284891	B.1.617.2	Khulna	2021-05-22	42	29
EPI_ISL_2446023	B.1.351.3	Sylhet	2021-05-23	30	18
EPI_ISL_2620731	B.1.351.3	Chattogram	2021-05-23	36	22
EPI_ISL_2620734	B.1.525	Chattogram	2021-05-23	41	20
EPI_ISL_2620735	AY.39	Chattogram	2021-05-23	37	25
EPI_ISL_2620736	B.1.351.3	Chattogram	2021-05-23	38	24
EPI_ISL_3341950	B.1.351	Dhaka	2021-05-23	31	18
EPI_ISL_3341987	B.1.351.3	Dhaka	2021-05-23	31	19
EPI_ISL_2446013	B.1.351.3	Chattogram	2021-05-24	34	22
EPI_ISL_2446014	B.1.351.3	Chattogram	2021-05-24	34	21
EPI_ISL_2446018	B.1.351.3	Sylhet	2021-05-24	33	21
EPI_ISL_2600370	B.1.351.3	Chattogram	2021-05-24	33	21
EPI_ISL_2620737	B.1.617.2	Chattogram	2021-05-24	41	27
EPI_ISL_3341954	B.1.1.318	Dhaka	2021-05-24	37	19
EPI_ISL_3341961	B.1.1.7	Dhaka	2021-05-24	44	24
EPI_ISL_3341971	B.1.351.3	Dhaka	2021-05-24	38	23
EPI_ISL_3341972	B.1.351.3	Dhaka	2021-05-24	39	24
EPI_ISL_2446024	B.1.351.3	Sylhet	2021-05-25	34	19
EPI_ISL_2600371	B.1.351.3	Chattogram	2021-05-25	33	21
EPI_ISL_3341960	B.1.351.3	Dhaka	2021-05-25	32	19
EPI_ISL_2446019	B.1.351.3	Sylhet	2021-05-26	36	24
EPI_ISL_2446020	B.1.351.3	Sylhet	2021-05-26	35	21
EPI_ISL_2446025	B.1.351.3	Sylhet	2021-05-26	39	23
EPI_ISL_3946184	B.1.351.3	Dhaka	2021-05-26	34	20
EPI_ISL_2399440	B.1.617.2	Dhaka	2021-05-27	44	28
EPI_ISL_2399441	B.1.617.2	Dhaka	2021-05-27	49	31
EPI_ISL_2399442	B.1.617.2	Dhaka	2021-05-27	42	26
EPI_ISL_2399443	AY.122.4	Dhaka	2021-05-27	36	22
EPI_ISL_2399444	B.1.617.2	Dhaka	2021-05-27	44	27
EPI_ISL_2434139	B.1.617.2	Dhaka	2021-05-27	44	28
EPI_ISL_2434140	B.1.617.2	Dhaka	2021-05-27	38	25
EPI_ISL_2600365	B.1.351.3	Rangpur	2021-05-27	32	21
EPI_ISL_2600366	B.1.617.2	Rangpur	2021-05-27	32	22
EPI_ISL_2600367	B.1.617.2	Rangpur	2021-05-27	36	25
EPI_ISL_2600368	None	Chattogram	2021-05-27	14	9
EPI_ISL_2627362	B.1.617.2	Khulna	2021-05-27	43	28
EPI_ISL_2627363	B.1.617.2	Khulna	2021-05-27	43	28
EPI_ISL_3946182	B.1.525	Dhaka	2021-05-27	36	17
EPI_ISL_2399445	B.1.617.2	Dhaka	2021-05-28	38	25
EPI_ISL_2399446	B.1.617.2	Dhaka	2021-05-28	38	25
EPI_ISL_2399447	B.1.617.2	Dhaka	2021-05-28	38	25
EPI_ISL_2399448	B.1.617.2	Dhaka	2021-05-28	40	26
EPI_ISL_2399449	B.1.617.2	Dhaka	2021-05-28	40	26
EPI_ISL_2434141	B.1.617.2	Dhaka	2021-05-28	40	26
EPI_ISL_2434142	B.1.617.2	Dhaka	2021-05-28	38	25
EPI_ISL_2600369	None	Chattogram	2021-05-29	13	7
EPI_ISL_2627360	B.1.617.2	Rajshahi	2021-05-29	43	27
EPI_ISL_2627361	AY.100	Khulna	2021-05-29	41	28
EPI_ISL_2627374	B.1.617.2	Dhaka	2021-05-29	38	24
EPI_ISL_3071097	AY.122	Dhaka	2021-05-29	39	28
EPI_ISL_2600372	B.1.617.2	Chattogram	2021-05-30	35	25
EPI_ISL_2627364	B.1.617.2	Sylhet	2021-05-30	37	27
EPI_ISL_3620534	B.1.351.3	Chattogram	2021-05-30	37	22
EPI_ISL_3665918	B.1.617.2	Dhaka	2021-05-30	38	22
EPI_ISL_11324408	B.1.525	Barishal	2021-05-31	38	15
EPI_ISL_2627373	B.1.617.2	Dhaka	2021-05-31	40	27
EPI_ISL_2627375	AY.112	Dhaka	2021-05-31	42	30
EPI_ISL_2627376	B.1.617.2	Dhaka	2021-05-31	36	24
EPI_ISL_3341975	B.1.351.3	Dhaka	2021-05-31	34	21
EPI_ISL_2627385	B.1.617.2	Dhaka	2021-06-01	41	26
EPI_ISL_3665919	B.1.1.318	Sylhet	2021-06-01	36	18
EPI_ISL_3946183	B.1.351.3	Dhaka	2021-06-01	33	19
EPI_ISL_2627366	AY.4.4	Khulna	2021-06-02	39	27
EPI_ISL_2627368	B.1.617.2	Khulna	2021-06-02	44	28
EPI_ISL_2627370	B.1.617.2	Chattogram	2021-06-02	40	26
EPI_ISL_2987440	B.1.617.2	Chattogram	2021-06-02	39	27
EPI_ISL_11324409	B.1.525	Barishal	2021-06-03	38	15
EPI_ISL_2627369	AY.54	Khulna	2021-06-03	43	27
EPI_ISL_2627377	B.1.617.2	Dhaka	2021-06-03	40	24
EPI_ISL_2627378	B.1.617.2	Dhaka	2021-06-03	42	27
EPI_ISL_2627379	B.1.617.2	Dhaka	2021-06-03	39	27
EPI_ISL_2627380	AY.100	Dhaka	2021-06-03	42	29
EPI_ISL_2627381	B.1.617.2	Dhaka	2021-06-03	41	30
EPI_ISL_2627386	B.1.617.2	Dhaka	2021-06-03	41	27
EPI_ISL_2627395	B.1.1.7	Dhaka	2021-06-03	35	20
EPI_ISL_3665920	B.1.617.2	Dhaka	2021-06-03	43	29
EPI_ISL_3665921	B.1.351	Dhaka	2021-06-03	35	25
EPI_ISL_2627372	AY.122	Dhaka	2021-06-04	42	30
EPI_ISL_2774058	B.1.617.2	Dhaka	2021-06-04	42	28
EPI_ISL_3506347	AY.122	Dhaka	2021-06-04	44	32
EPI_ISL_2627365	B.1.617.2	Rajshahi	2021-06-05	41	25
EPI_ISL_2627367	AY.4.4	Khulna	2021-06-05	40	28
EPI_ISL_2627383	B.1.617.2	Dhaka	2021-06-05	44	32
EPI_ISL_2627384	AY.43	Dhaka	2021-06-05	39	25
EPI_ISL_2692859	AY.122	Dhaka	2021-06-05	43	30
EPI_ISL_2692860	AY.122	Dhaka	2021-06-05	39	28
EPI_ISL_3665922	B.1.617.2	Dhaka	2021-06-05	41	25
EPI_ISL_2627371	B.1.1.7	Chattogram	2021-06-06	50	30
EPI_ISL_2627382	B.1.617.2	Dhaka	2021-06-06	38	25
EPI_ISL_2774059	B.1.617.2	Chattogram	2021-06-07	44	32
EPI_ISL_2774060	AY.4.4	Chattogram	2021-06-07	36	26
EPI_ISL_2774061	B.1.617.2	Chattogram	2021-06-07	42	28
EPI_ISL_2774062	B.1.617.2	Chattogram	2021-06-07	35	26
EPI_ISL_3665923	B.1.1.318	Dhaka	2021-06-07	40	20
EPI_ISL_3665924	B.1.351.3	Dhaka	2021-06-07	39	23
EPI_ISL_2763640	B.1.351.3	Rajshahi	2021-06-08	34	22
EPI_ISL_2764482	B.1.351.3	Rajshahi	2021-06-08	36	22
EPI_ISL_2765063	B.1.351.3	Rajshahi	2021-06-08	36	22
EPI_ISL_2765545	B.1.1.318	Rajshahi	2021-06-08	36	19
EPI_ISL_2765546	B.1.351.3	Rajshahi	2021-06-08	32	20
EPI_ISL_2765568	B.1.1.318	Rajshahi	2021-06-08	39	21
EPI_ISL_2765569	B.1.351.3	Rajshahi	2021-06-08	33	21
EPI_ISL_2768014	B.1.351	Rajshahi	2021-06-08	32	22
EPI_ISL_2796519	B.1.351.3	Rajshahi	2021-06-08	42	25
EPI_ISL_3665925	B.1.617.2	Dhaka	2021-06-09	41	28
EPI_ISL_3665926	B.1.351.3	Dhaka	2021-06-09	34	20
EPI_ISL_2796521	B.1.351.3	Rajshahi	2021-06-10	34	21
EPI_ISL_3071131	B.1.351	Sylhet	2021-06-10	32	20
EPI_ISL_3071132	B.1.351	Sylhet	2021-06-10	25	16
EPI_ISL_3665927	B.1.351.3	Barishal	2021-06-10	40	26
EPI_ISL_3665928	B.1.351.3	Dhaka	2021-06-11	37	21
EPI_ISL_2692863	B.1.617.2	Dhaka	2021-06-12	38	23
EPI_ISL_3071102	B.1.617.2	Dhaka	2021-06-12	40	23
EPI_ISL_3071127	B.1.617.2	Rajshahi	2021-06-12	42	28
EPI_ISL_3071128	B.1.617.2	Rajshahi	2021-06-12	37	24
EPI_ISL_2987441	AY.43	Chattogram	2021-06-13	44	28
EPI_ISL_3946185	AY.4.4	Dhaka	2021-06-13	39	26
EPI_ISL_3071119	B.1.617.2	Khulna	2021-06-14	35	25
EPI_ISL_3665929	B.1.617.2	Dhaka	2021-06-14	37	24
EPI_ISL_2774041	B.1.525	Sylhet	2021-06-15	35	16
EPI_ISL_3665930	AY.122	Dhaka	2021-06-15	40	26
EPI_ISL_2774039	AY.9.2	Sylhet	2021-06-16	27	19
EPI_ISL_2774040	B.1.617.2	Sylhet	2021-06-16	38	27
EPI_ISL_2774042	B.1.617.2	Sylhet	2021-06-16	36	24
EPI_ISL_2774043	AY.9.2	Sylhet	2021-06-16	30	21
EPI_ISL_2774044	B.1.617.2	Sylhet	2021-06-16	41	25
EPI_ISL_2774045	B.1.617.2	Sylhet	2021-06-16	34	23
EPI_ISL_2774046	B.1.617.2	Sylhet	2021-06-16	36	27
EPI_ISL_2774047	B.1.351	Sylhet	2021-06-16	39	27
EPI_ISL_2796523	B.1.617.2	Rajshahi	2021-06-16	40	27
EPI_ISL_2796525	B.1.617.2	Rajshahi	2021-06-16	43	29
EPI_ISL_2796526	B.1.617.2	Rajshahi	2021-06-16	42	30
EPI_ISL_2796527	B.1.617.2	Rajshahi	2021-06-16	42	29
EPI_ISL_2796528	B.1.617.2	Rajshahi	2021-06-16	40	27
EPI_ISL_2796530	B.1.617.2	Rajshahi	2021-06-16	41	28
EPI_ISL_2796531	B.1.617.2	Rajshahi	2021-06-16	47	32
EPI_ISL_2796710	B.1.617.2	Rajshahi	2021-06-16	43	26
EPI_ISL_2797382	B.1.617.2	Rajshahi	2021-06-16	48	32
EPI_ISL_2803758	B.1.617.2	Rajshahi	2021-06-16	39	27
EPI_ISL_2803759	B.1.617.2	Rajshahi	2021-06-16	51	29
EPI_ISL_2803760	B.1.617.2	Rajshahi	2021-06-16	45	31
EPI_ISL_2803761	B.1.617.2	Rajshahi	2021-06-16	43	30
EPI_ISL_2803762	B.1.617.2	Rajshahi	2021-06-16	45	30
EPI_ISL_2803763	B.1.617.2	Rajshahi	2021-06-16	43	27
EPI_ISL_3071077	B.1.617.2	Chattogram	2021-06-16	45	30
EPI_ISL_3071121	B.1.617.2	Khulna	2021-06-16	38	26
EPI_ISL_3611024	AY.4.4	Barishal	2021-06-16	39	28
EPI_ISL_3611025	B.1.617.2	Barishal	2021-06-16	39	26
EPI_ISL_3665931	AY.122	Dhaka	2021-06-16	43	29
EPI_ISL_3665932	B.1.617.2	Dhaka	2021-06-16	46	30
EPI_ISL_3946186	B.1.617.2	Dhaka	2021-06-16	38	24
EPI_ISL_2774038	B.1.617.2	Sylhet	2021-06-17	36	27
EPI_ISL_2987452	B.1.1.318	Chattogram	2021-06-17	37	19
EPI_ISL_2987456	AY.39	Chattogram	2021-06-17	38	26
EPI_ISL_3071096	B.1.617.2	Dhaka	2021-06-17	37	26
EPI_ISL_3611023	AY.4.4	Barishal	2021-06-17	42	31
EPI_ISL_3946168	B.1.617.2	Dhaka	2021-06-17	44	27
EPI_ISL_3946187	B.1.351	Dhaka	2021-06-17	33	20
EPI_ISL_3946188	B.1.617.2	Dhaka	2021-06-17	41	26
EPI_ISL_7566167	AY.122	Dhaka	2021-06-17	44	31
EPI_ISL_3946169	B.1.617.2	Dhaka	2021-06-18	40	26
EPI_ISL_3946170	B.1.617.2	Dhaka	2021-06-18	36	25
EPI_ISL_3946171	B.1.617.2	Dhaka	2021-06-18	43	27
EPI_ISL_3946172	B.1.617.2	Dhaka	2021-06-18	37	27
EPI_ISL_3946173	B.1.617.2	Dhaka	2021-06-18	45	28
EPI_ISL_3946189	B.1.617.2	Dhaka	2021-06-18	47	34
EPI_ISL_2774048	B.1.617.2	Sylhet	2021-06-19	41	29
EPI_ISL_3071080	B.1.617.2	Dhaka	2021-06-19	41	27
EPI_ISL_3071108	AY.125	Dhaka	2021-06-19	40	26
EPI_ISL_3071125	B.1.617.2	Mymensingh	2021-06-19	35	24
EPI_ISL_3946190	B.1.617.2	Dhaka	2021-06-19	42	26
EPI_ISL_2774049	B.1.617.2	Sylhet	2021-06-20	40	30
EPI_ISL_2774050	AY.112	Sylhet	2021-06-20	35	27
EPI_ISL_2774051	B.1.617.2	Sylhet	2021-06-20	53	34
EPI_ISL_2774052	AY.127	Sylhet	2021-06-20	40	29
EPI_ISL_2774071	AY.61	Rangpur	2021-06-20	31	22
EPI_ISL_2774072	AY.61	Rangpur	2021-06-20	31	22
EPI_ISL_2774073	AY.9.2	Rangpur	2021-06-20	23	16
EPI_ISL_2774074	AY.71	Rangpur	2021-06-20	27	18
EPI_ISL_2774075	AY.71	Rangpur	2021-06-20	29	19
EPI_ISL_2987455	B.1.1.318	Chattogram	2021-06-20	37	19
EPI_ISL_3071081	B.1.617.2	Dhaka	2021-06-20	37	26
EPI_ISL_3071104	B.1.617.2	Dhaka	2021-06-20	38	24
EPI_ISL_3071105	AY.122	Dhaka	2021-06-20	33	23
EPI_ISL_3071129	B.1.617.2	Rajshahi	2021-06-20	35	24
EPI_ISL_3946191	B.1.617.2	Dhaka	2021-06-20	42	27
EPI_ISL_11324410	B.1.617.2	Dhaka	2021-06-21	44	27
EPI_ISL_2774053	B.1.617.2	Sylhet	2021-06-21	47	28
EPI_ISL_2774054	B.1.617.2	Sylhet	2021-06-21	42	30
EPI_ISL_2774063	B.1.617.2	Dhaka	2021-06-21	35	26
EPI_ISL_2774064	AY.122	Dhaka	2021-06-21	39	27
EPI_ISL_2774065	AY.122	Dhaka	2021-06-21	39	27
EPI_ISL_2774066	AY.122	Dhaka	2021-06-21	39	27
EPI_ISL_2774067	AY.122	Dhaka	2021-06-21	39	27
EPI_ISL_2774068	AY.61	Rangpur	2021-06-21	33	24
EPI_ISL_2774069	AY.53	Rangpur	2021-06-21	33	22
EPI_ISL_2774070	AY.61	Rangpur	2021-06-21	31	22
EPI_ISL_3418698	B.1.617.2	Dhaka	2021-06-21	40	27
EPI_ISL_11324411	B.1.617.2	Dhaka	2021-06-22	39	26
EPI_ISL_2774055	B.1.617.2	Sylhet	2021-06-22	42	30
EPI_ISL_2774056	B.1.617.2	Sylhet	2021-06-22	42	30
EPI_ISL_2774057	AY.122	Dhaka	2021-06-22	46	30
EPI_ISL_11324412	B.1.617.2	Dhaka	2021-06-23	40	29
EPI_ISL_3071079	B.1.617.2	Chattogram	2021-06-23	33	22
EPI_ISL_3071098	B.1.617.2	Dhaka	2021-06-23	39	27
EPI_ISL_3071099	AY.4.4	Dhaka	2021-06-23	39	28
EPI_ISL_3071113	B.1.617.2	Dhaka	2021-06-23	34	23
EPI_ISL_3071109	B.1.617.2	Dhaka	2021-06-24	44	31
EPI_ISL_3071118	B.1.617.2	Dhaka	2021-06-24	45	28
EPI_ISL_3668107	B.1.617.2	Dhaka	2021-06-24	45	27
EPI_ISL_3668108	B.1.617.2	Dhaka	2021-06-24	45	27
EPI_ISL_11324413	B.1.617.2	Dhaka	2021-06-25	37	25
EPI_ISL_2774076	AY.37	Dhaka	2021-06-25	24	15
EPI_ISL_3668109	B.1.617.2	Dhaka	2021-06-25	45	27
EPI_ISL_11324414	B.1.617.2	Dhaka	2021-06-26	50	34
EPI_ISL_11324415	B.1.617.2	Dhaka	2021-06-26	44	27
EPI_ISL_2987443	B.1.617.2	Chattogram	2021-06-26	36	26
EPI_ISL_3071076	AY.102	Chattogram	2021-06-26	41	30
EPI_ISL_3071095	B.1.1.318	Dhaka	2021-06-26	34	18
EPI_ISL_3611043	B.1.617.2	Rajshahi	2021-06-26	42	26
EPI_ISL_3668110	B.1.617.2	Dhaka	2021-06-26	36	25
EPI_ISL_11324416	AY.33	Dhaka	2021-06-27	45	31
EPI_ISL_11324417	AY.122	Dhaka	2021-06-27	44	29
EPI_ISL_11324418	B.1.617.2	Dhaka	2021-06-27	37	25
EPI_ISL_2987454	B.1.617.2	Chattogram	2021-06-27	36	24
EPI_ISL_2987458	B.1.617.2	Chattogram	2021-06-27	44	28
EPI_ISL_3341953	AY.122	Dhaka	2021-06-27	41	28
EPI_ISL_3668111	B.1.617.2	Dhaka	2021-06-27	36	25
EPI_ISL_11324419	B.1.617.2	Dhaka	2021-06-28	37	25
EPI_ISL_2987457	AY.54	Chattogram	2021-06-28	47	31
EPI_ISL_2987459	B.1.617.2	Chattogram	2021-06-28	39	27
EPI_ISL_2987460	B.1.617.2	Chattogram	2021-06-28	43	27
EPI_ISL_2987462	B.1.617.2	Chattogram	2021-06-28	42	27
EPI_ISL_3071114	B.1.617.2	Dhaka	2021-06-28	44	31
EPI_ISL_3620543	B.1.617.2	Rangpur	2021-06-28	43	27
EPI_ISL_3668124	B.1.617.2	Rangpur	2021-06-28	36	25
EPI_ISL_11324420	B.1.617.2	Barishal	2021-06-29	41	28
EPI_ISL_11324421	B.1.617.2	Barishal	2021-06-29	41	28
EPI_ISL_2858872	B.1.617.2	Dhaka	2021-06-29	42	26
EPI_ISL_2862010	B.1.617.2	Dhaka	2021-06-29	38	26
EPI_ISL_2862015	B.1.617.2	Dhaka	2021-06-29	46	29
EPI_ISL_2862016	B.1.617.2	Dhaka	2021-06-29	41	28
EPI_ISL_2862048	B.1.617.2	Dhaka	2021-06-29	41	26
EPI_ISL_2864713	B.1.617.2	Dhaka	2021-06-29	43	27
EPI_ISL_2964685	AY.122	Dhaka	2021-06-29	43	28
EPI_ISL_2968070	B.1.617.2	Rangpur	2021-06-29	37	26
EPI_ISL_2968071	B.1.617.2	Rangpur	2021-06-29	33	22
EPI_ISL_2968072	B.1.617.2	Rangpur	2021-06-29	45	26
EPI_ISL_2968073	AY.39	Rangpur	2021-06-29	32	21
EPI_ISL_2968074	B.1.617.2	Rangpur	2021-06-29	40	25
EPI_ISL_2968076	AY.127	Dhaka	2021-06-29	41	30
EPI_ISL_2968077	AY.102	Rangpur	2021-06-29	38	25
EPI_ISL_2968078	B.1.617.2	Rangpur	2021-06-29	48	33
EPI_ISL_2968079	B.1.617.2	Rangpur	2021-06-29	44	27
EPI_ISL_2968080	B.1.617.2	Rangpur	2021-06-29	47	30
EPI_ISL_2968081	B.1.617.2	Rangpur	2021-06-29	45	30
EPI_ISL_2968082	B.1.617.2	Rangpur	2021-06-29	36	25
EPI_ISL_2968083	AY.39	Rangpur	2021-06-29	32	21
EPI_ISL_2968084	B.1.617.2	Rangpur	2021-06-29	41	27
EPI_ISL_2968085	B.1.617.2	Rangpur	2021-06-29	44	28
EPI_ISL_2968086	B.1.617.2	Rangpur	2021-06-29	43	27
EPI_ISL_2968087	B.1.617.2	Rangpur	2021-06-29	40	27
EPI_ISL_2968089	B.1.617.2	Rangpur	2021-06-29	34	21
EPI_ISL_2968092	B.1.617.2	Rangpur	2021-06-29	42	27
EPI_ISL_2987461	B.1.617.2	Chattogram	2021-06-29	42	27
EPI_ISL_2987463	B.1.617.2	Chattogram	2021-06-29	40	28
EPI_ISL_3071089	AY.4.4	Dhaka	2021-06-29	40	28
EPI_ISL_3167131	B.1.617.2	Dhaka	2021-06-29	40	25
EPI_ISL_3167147	AY.4.4	Dhaka	2021-06-29	39	28
EPI_ISL_3167150	B.1.1.318	Dhaka	2021-06-29	38	19
EPI_ISL_3167152	AY.122	Dhaka	2021-06-29	43	31
EPI_ISL_3167154	B.1.617.2	Dhaka	2021-06-29	40	27
EPI_ISL_3611030	B.1.617.2	Khulna	2021-06-29	43	26
[truncated: 2,693 more rows]
